# Supplementary material for: Crystal structures of two 1,2,3,4-tetra­hydro­naphthalenes obtained during efforts towards the total synthesis of elisabethin A
Source: Acta Crystallogr E Crystallogr Commun. 2023 Feb 17;79(Pt 3):177–81. doi: 10.1107/S2056989023001226 (PMC9993920; doi:10.1107/S2056989023001226)
Supplement: Supplementary file 1 [file e-79-00177-sup1.cif]

##############################################################################
#                                                                            #
# This CIF contains the data in a paper accepted for publication in          #
# Acta Crystallographica Section E. It conforms to the requirements of       #
# Notes for Authors for Acta Crystallographica Section E, and has been       #
# peer reviewed under the auspices of the IUCr Commission on Journals.       #
#                                                                            #
# Full details of the Crystallographic Information File format               #
# are given in the paper "The Crystallographic Information File (CIF):       #
# a New Standard Archive File for Crystallography" by S. R. Hall, F. H.      #
# Allen and I. D. Brown [Acta Cryst. (1991), A47, 655-685].                  #
#                                                                            #
# The current version of the core CIF dictionary is obtainable from          #
# ftp://ftp.iucr.org/pub/cif_core.dic.                                       #
#                                                                            #
# Software is freely available for graphical display of the structure(s)     #
# in this CIF. For information consult the CIF software page                 #
# http://www.iucr.org/resources/cif/software.                                #
#                                                                            #
# This file may be used for bona fide research purposes within the           #
# scientific community so long as proper attribution is given to the journal # 
# article from which it was obtained.                                        #
#                                                                            #
##############################################################################
data_2
_audit_creation_method     'SHELXL-2018/3'
_chemical_name_systematic
;\
Methyl (<i>R</i>)-3-{(1<i>R</i>,4<i>S</i>)-6-methoxy-4,7-dimethyl-5,8-\
bis[(triisopropylsilyl)oxy]-1,2,3,4-tetrahydronaphthalen-1-yl}butanoate
;
_chemical_name_common     ?
_chemical_formula_moiety     'C36 H66 O5 Si2'
_chemical_formula_sum     'C36 H66 O5 Si2'
_chemical_formula_iupac     'C36 H66 O5 Si2'
_chemical_formula_weight     635.06
_chemical_melting_point     ?
_chemical_absolute_configuration     ad
_space_group_crystal_system     orthorhombic
_space_group_name_H-M_alt     'P 21 21 21'
_space_group_name_Hall     'P 2ac 2ab'
loop_
    _space_group_symop_operation_xyz
    'x, y, z'
    '-x+1/2, -y, z+1/2'
    '-x, y+1/2, -z+1/2'
    'x+1/2, -y+1/2, -z'
_cell_length_a     13.2385(2)
_cell_length_b     14.5713(3)
_cell_length_c     20.3505(4)
_cell_angle_alpha     90
_cell_angle_beta     90
_cell_angle_gamma     90
_cell_volume     3925.66(13)
_cell_formula_units_Z     4
_cell_measurement_reflns_used     9258
_cell_measurement_theta_min     2.442
_cell_measurement_theta_max     27.674
_cell_measurement_temperature     200(2)
_exptl_crystal_description     'block'
_exptl_crystal_colour     'light-yellow'
_exptl_crystal_size_max     0.4
_exptl_crystal_size_mid     0.3
_exptl_crystal_size_min     0.2
_exptl_crystal_density_diffrn     1.075
_exptl_crystal_density_meas     ?
_exptl_crystal_density_method     ?
_exptl_crystal_F_000     1400
_exptl_absorpt_coefficient_mu     0.126
_exptl_absorpt_correction_type     multi-scan
_exptl_absorpt_process_details
;
(<i>SADABS</i>; Krause <i>et al.</i>, 2015)
;
_exptl_absorpt_correction_T_min     0.499
_exptl_absorpt_correction_T_max     0.522
_diffrn_ambient_temperature     200(2)
_diffrn_source     ?
_diffrn_radiation_type     MoK\a
_diffrn_radiation_wavelength     0.71073
_diffrn_measurement_device_type     'Bruker APEXII CCD'
_diffrn_measurement_method     '\w-scans'
_diffrn_detector_area_resol_mean     ?
_diffrn_reflns_number     27977
_diffrn_reflns_av_R_equivalents     0.0321
_diffrn_reflns_av_unetI/netI     0.0380
_diffrn_reflns_theta_min     2.078
_diffrn_reflns_theta_max     28.144
_diffrn_reflns_theta_full     25.242
_diffrn_measured_fraction_theta_max     0.995
_diffrn_measured_fraction_theta_full     0.999
_diffrn_reflns_limit_h_min     -17
_diffrn_reflns_limit_h_max     12
_diffrn_reflns_limit_k_min     -19
_diffrn_reflns_limit_k_max     19
_diffrn_reflns_limit_l_min     -26
_diffrn_reflns_limit_l_max     16
_refine_special_details     ?
_reflns_number_total     9566
_reflns_number_gt     7848
_reflns_threshold_expression     'I > 2\s(I)'
_refine_ls_structure_factor_coef     Fsqd
_refine_ls_matrix_type     full
_refine_ls_R_factor_all     0.0573
_refine_ls_R_factor_gt     0.0420
_refine_ls_wR_factor_gt     0.1032
_refine_ls_wR_factor_ref     0.1119
_refine_ls_goodness_of_fit_ref     1.026
_refine_ls_restrained_S_all     1.025
_refine_ls_number_reflns     9566
_refine_ls_number_parameters     427
_refine_ls_number_restraints     20
_refine_ls_hydrogen_treatment     constr
_refine_ls_weighting_scheme     calc
_refine_ls_weighting_details
              'w=1/[\s^2^(Fo^2^)+(0.0588P)^2^+0.4115P] where P=(Fo^2^+2Fc^2^)/3'
_atom_sites_solution_hydrogens     geom
_atom_sites_solution_primary     ?
_atom_sites_solution_secondary     ?
_refine_ls_shift/su_max     0.001
_refine_ls_shift/su_mean     0.000
_refine_diff_density_max     0.255
_refine_diff_density_min     -0.158
_refine_ls_extinction_method     none
_refine_ls_extinction_coef     .
_refine_ls_abs_structure_details
;
Flack <i>x</i> determined using 3022 quotients
[(<i>I</i>^+^)-(<i>I</i>^-^)]/[(<i>I</i>^+^)+(<i>I</i>^-^)]
(Parsons <i>et al.</i>, 2013)
;
_refine_ls_abs_structure_Flack     -0.07(4)
loop_
    _atom_type_symbol
    _atom_type_description
    _atom_type_scat_dispersion_real
    _atom_type_scat_dispersion_imag
    _atom_type_scat_source
    'C' 'C' 0.0033 0.0016
                         'International Tables Vol C Tables 4.2.6.8 and 6.1.1.4'
    'H' 'H' 0.0000 0.0000
                         'International Tables Vol C Tables 4.2.6.8 and 6.1.1.4'
    'O' 'O' 0.0106 0.0060
                         'International Tables Vol C Tables 4.2.6.8 and 6.1.1.4'
    'Si' 'Si' 0.0817 0.0704
                         'International Tables Vol C Tables 4.2.6.8 and 6.1.1.4'
_computing_data_collection
;
APEX3 (Bruker, 2018)
;
_computing_cell_refinement
;
SAINT (Bruker, 2018)
;
_computing_data_reduction
;
SAINT (Bruker, 2018)
;
_computing_structure_solution
;
<i>SHELXT</i> (Sheldrick, 2015a)
;
_computing_structure_refinement
;
SHELXL (Sheldrick, 2015b)
;
_computing_molecular_graphics
;
PLATON (Spek, 2020) and Mercury (Macrae <i>et al.</i>,  2020)
;
_computing_publication_material
;
publCIF (Westrip, 2010)
;
loop_
    _atom_site_type_symbol
    _atom_site_label
    _atom_site_fract_x
    _atom_site_fract_y
    _atom_site_fract_z
    _atom_site_U_iso_or_equiv
    _atom_site_adp_type
    _atom_site_calc_flag
    _atom_site_occupancy
    _atom_site_disorder_assembly
    _atom_site_disorder_group
    Si Si1 0.41759(5) 0.37385(5) 0.38688(4) 0.03659(17) Uani d 1 . .
    Si Si2 0.98363(5) 0.57045(4) 0.32279(3) 0.03070(15) Uani d 1 . .
    O O1 0.54185(12) 0.37112(12) 0.40106(9) 0.0385(4) Uani d 1 . .
    O O2 0.60218(14) 0.37111(14) 0.27186(9) 0.0457(5) Uani d 1 . .
    O O3 0.85958(12) 0.59081(11) 0.32245(9) 0.0344(4) Uani d 1 . .
    O O5 0.54898(18) 0.87228(18) 0.41882(12) 0.0684(7) Uani d 1 . .
    O O4A 0.6665(4) 0.8485(3) 0.34338(19) 0.100(2) Uani d 0.894(11) . .
    O O4B 0.606(3) 0.817(3) 0.3343(5) 0.100(2) Uani d 0.106(11) . .
    C C1 0.61802(17) 0.42865(17) 0.38090(12) 0.0329(5) Uani d 1 . .
    C C2 0.65177(17) 0.42682(17) 0.31672(13) 0.0343(5) Uani d 1 . .
    C C3 0.73125(18) 0.48180(17) 0.29553(12) 0.0327(5) Uani d 1 . .
    C C4 0.77807(17) 0.53820(16) 0.34189(11) 0.0309(5) Uani d 1 . .
    C C5 0.74161(17) 0.54547(17) 0.40669(12) 0.0322(5) Uani d 1 . .
    C C6 0.78634(19) 0.6189(2) 0.45193(13) 0.0402(6) Uani d 1 . .
    H H6 0.861321 0.613464 0.447376 0.048 Uiso calc 1 . .
    C C7 0.7631(2) 0.5993(2) 0.52442(14) 0.0513(8) Uani d 1 . .
    H H7A 0.810485 0.551779 0.540559 0.062 Uiso calc 1 . .
    H H7B 0.775231 0.655832 0.550191 0.062 Uiso calc 1 . .
    C C8 0.6557(2) 0.5670(2) 0.53677(13) 0.0502(7) Uani d 1 . .
    H H8A 0.608000 0.616180 0.523990 0.060 Uiso calc 1 . .
    H H8B 0.646670 0.554935 0.584280 0.060 Uiso calc 1 . .
    C C9 0.6312(2) 0.4802(2) 0.49818(13) 0.0410(6) Uani d 1 . .
    H H9 0.556369 0.471128 0.499058 0.049 Uiso calc 1 . .
    C C10 0.66427(17) 0.48768(17) 0.42665(12) 0.0324(5) Uani d 1 . .
    C C11 0.6809(3) 0.3948(2) 0.52833(16) 0.0556(8) Uani d 1 . .
    H H11A 0.754535 0.401154 0.526376 0.083 Uiso calc 1 . .
    H H11B 0.660249 0.340202 0.503631 0.083 Uiso calc 1 . .
    H H11C 0.659630 0.388547 0.574239 0.083 Uiso calc 1 . .
    C C12 0.7640(2) 0.4804(2) 0.22454(12) 0.0439(6) Uani d 1 . .
    H H12A 0.815236 0.432692 0.218248 0.066 Uiso calc 1 . .
    H H12B 0.792508 0.540288 0.212753 0.066 Uiso calc 1 . .
    H H12C 0.705552 0.467453 0.196491 0.066 Uiso calc 1 . .
    C C13 0.6480(3) 0.2835(2) 0.2653(2) 0.0798(13) Uani d 1 . .
    H H13A 0.715802 0.290536 0.246662 0.120 Uiso calc 1 . .
    H H13B 0.606950 0.245052 0.236215 0.120 Uiso calc 1 . .
    H H13C 0.652924 0.254385 0.308637 0.120 Uiso calc 1 . .
    C C14 0.7594(2) 0.7160(2) 0.42805(15) 0.0458(7) Uani d 1 . .
    H H14 0.778590 0.719060 0.380583 0.055 Uiso calc 1 . .
    C C15 0.8214(3) 0.7899(2) 0.46357(19) 0.0665(10) Uani d 1 . .
    H H15A 0.811237 0.849192 0.441864 0.100 Uiso calc 1 . .
    H H15B 0.893130 0.773501 0.462081 0.100 Uiso calc 1 . .
    H H15C 0.799323 0.794080 0.509441 0.100 Uiso calc 1 . .
    C C16 0.6475(2) 0.7401(2) 0.43193(16) 0.0515(7) Uani d 1 . .
    H H16A 0.607057 0.687497 0.415851 0.062 Uiso calc 1 . .
    H H16B 0.628812 0.751277 0.478348 0.062 Uiso calc 1 . .
    C C17 0.6229(3) 0.8237(2) 0.39178(15) 0.0583(8) Uani d 1 . .
    C C18 0.5192(3) 0.9536(3) 0.3823(2) 0.0800(12) Uani d 1 . .
    H H18A 0.577331 0.994747 0.377825 0.120 Uiso calc 1 . .
    H H18B 0.464886 0.985310 0.405891 0.120 Uiso calc 1 . .
    H H18C 0.495239 0.935582 0.338613 0.120 Uiso calc 1 . .
    C C19 0.37593(19) 0.48929(17) 0.35488(13) 0.0378(6) Uani d 1 . .
    H H19 0.300550 0.489674 0.358016 0.045 Uiso calc 1 . .
    C C20 0.4007(2) 0.5064(2) 0.28252(15) 0.0502(7) Uani d 1 . .
    H H20A 0.371280 0.565003 0.268682 0.075 Uiso calc 1 . .
    H H20B 0.372627 0.456679 0.255744 0.075 Uiso calc 1 . .
    H H20C 0.474195 0.508501 0.276759 0.075 Uiso calc 1 . .
    C C21 0.4124(2) 0.5699(2) 0.39687(18) 0.0573(8) Uani d 1 . .
    H H21A 0.485876 0.575789 0.392853 0.086 Uiso calc 1 . .
    H H21B 0.394539 0.559001 0.442945 0.086 Uiso calc 1 . .
    H H21C 0.380094 0.626607 0.381688 0.086 Uiso calc 1 . .
    C C22A 0.3707(9) 0.3658(10) 0.4775(7) 0.044(2) Uani d 0.459(14) A 1
    H H22A 0.431021 0.400351 0.493788 0.053 Uiso calc 0.459(14) A 1
    C C23A 0.3110(11) 0.4223(9) 0.5042(5) 0.087(4) Uani d 0.459(14) A 1
    H H23A 0.298531 0.473638 0.474136 0.105 Uiso calc 0.459(14) A 1
    H H23B 0.246953 0.391625 0.514259 0.105 Uiso calc 0.459(14) A 1
    H H23C 0.341121 0.445547 0.544930 0.105 Uiso calc 0.459(14) A 1
    C C22B 0.3470(10) 0.3427(10) 0.4627(6) 0.054(2) Uani d 0.541(14) A 2
    H H22B 0.317942 0.288003 0.439751 0.065 Uiso calc 0.541(14) A 2
    C C23B 0.2536(6) 0.3706(9) 0.4789(5) 0.084(4) Uani d 0.541(14) A 2
    H H23D 0.226964 0.410474 0.444167 0.101 Uiso calc 0.541(14) A 2
    H H23E 0.209436 0.317040 0.483896 0.101 Uiso calc 0.541(14) A 2
    H H23F 0.256083 0.404621 0.520375 0.101 Uiso calc 0.541(14) A 2
    C C24 0.4068(3) 0.2783(3) 0.50958(18) 0.0696(10) Uani d 1 . .
    H H24A 0.377412 0.273248 0.553643 0.104 Uiso calc 1 A 1
    H H24B 0.480613 0.279209 0.512916 0.104 Uiso calc 1 A 1
    H H24C 0.385674 0.225569 0.483005 0.104 Uiso calc 1 A 1
    C C25 0.3855(2) 0.28148(18) 0.32635(17) 0.0477(7) Uani d 1 . .
    H H25 0.421102 0.298126 0.284665 0.057 Uiso calc 1 . .
    C C26 0.4238(3) 0.1855(2) 0.3451(2) 0.0679(10) Uani d 1 . .
    H H26A 0.384478 0.162177 0.382346 0.102 Uiso calc 1 . .
    H H26B 0.495251 0.189151 0.357480 0.102 Uiso calc 1 . .
    H H26C 0.416126 0.144034 0.307570 0.102 Uiso calc 1 . .
    C C27 0.2726(2) 0.2770(2) 0.3093(2) 0.0634(9) Uani d 1 . .
    H H27A 0.262105 0.232910 0.273520 0.095 Uiso calc 1 . .
    H H27B 0.249218 0.337759 0.295377 0.095 Uiso calc 1 . .
    H H27C 0.234314 0.257315 0.348031 0.095 Uiso calc 1 . .
    C C28 1.0213(2) 0.46736(18) 0.37291(13) 0.0431(6) Uani d 1 . .
    H H28 1.096271 0.462525 0.367691 0.052 Uiso calc 1 . .
    C C29 0.9796(3) 0.3773(2) 0.34638(17) 0.0625(9) Uani d 1 . .
    H H29A 1.009227 0.325901 0.370776 0.094 Uiso calc 1 . .
    H H29B 0.996667 0.371515 0.299708 0.094 Uiso calc 1 . .
    H H29C 0.906004 0.376401 0.351606 0.094 Uiso calc 1 . .
    C C39 1.0037(3) 0.4737(2) 0.44632(14) 0.0531(7) Uani d 1 . .
    H H39A 0.931106 0.470673 0.455364 0.080 Uiso calc 1 . .
    H H39B 1.030756 0.531983 0.462754 0.080 Uiso calc 1 . .
    H H39C 1.037963 0.422629 0.468346 0.080 Uiso calc 1 . .
    C C31 1.02275(19) 0.54792(19) 0.23532(13) 0.0393(6) Uani d 1 . .
    H H31 0.980197 0.495266 0.220246 0.047 Uiso calc 1 . .
    C C32 1.0000(2) 0.6263(2) 0.18789(15) 0.0576(8) Uani d 1 . .
    H H32A 1.047629 0.676644 0.195528 0.086 Uiso calc 1 . .
    H H32B 0.930885 0.648154 0.195089 0.086 Uiso calc 1 . .
    H H32C 1.006882 0.604369 0.142582 0.086 Uiso calc 1 . .
    C C33 1.1322(2) 0.5166(3) 0.22644(17) 0.0675(10) Uani d 1 . .
    H H33A 1.143151 0.498267 0.180661 0.101 Uiso calc 1 . .
    H H33B 1.145775 0.464394 0.255446 0.101 Uiso calc 1 . .
    H H33C 1.177922 0.567261 0.237511 0.101 Uiso calc 1 . .
    C C34 1.1550(2) 0.6732(3) 0.36574(19) 0.0631(9) Uani d 1 . .
    H H34A 1.184373 0.668205 0.321684 0.095 Uiso calc 1 . .
    H H34B 1.174878 0.619742 0.391982 0.095 Uiso calc 1 . .
    H H34C 1.179495 0.729266 0.386972 0.095 Uiso calc 1 . .
    C C35 1.03968(19) 0.67669(18) 0.36040(13) 0.0382(6) Uani d 1 . .
    H H35 1.013877 0.678972 0.406554 0.046 Uiso calc 1 . .
    C C36 1.0060(3) 0.76661(19) 0.32810(18) 0.0617(9) Uani d 1 . .
    H H36A 1.025926 0.818468 0.355877 0.092 Uiso calc 1 . .
    H H36B 0.932366 0.766383 0.322878 0.092 Uiso calc 1 . .
    H H36C 1.038005 0.772479 0.284899 0.092 Uiso calc 1 . .
loop_
    _atom_site_aniso_label
    _atom_site_aniso_U_11
    _atom_site_aniso_U_22
    _atom_site_aniso_U_33
    _atom_site_aniso_U_12
    _atom_site_aniso_U_13
    _atom_site_aniso_U_23
    Si1 0.0305(3) 0.0352(3) 0.0441(4) 0.0015(3) 0.0059(3) 0.0081(3)
    Si2 0.0299(3) 0.0317(3) 0.0306(3) -0.0017(3) -0.0030(3) -0.0008(3)
    O1 0.0324(9) 0.0361(9) 0.0470(11) 0.0018(8) 0.0040(7) 0.0044(8)
    O2 0.0411(10) 0.0489(11) 0.0471(11) -0.0092(9) 0.0042(8) -0.0207(9)
    O3 0.0296(8) 0.0374(9) 0.0361(9) -0.0021(6) 0.0003(7) -0.0035(7)
    O5 0.0767(15) 0.0706(15) 0.0580(14) 0.0324(13) 0.0183(11) 0.0134(12)
    O4A 0.106(4) 0.113(3) 0.082(2) 0.058(3) 0.048(2) 0.035(2)
    O4B 0.106(4) 0.113(3) 0.082(2) 0.058(3) 0.048(2) 0.035(2)
    C1 0.0266(11) 0.0323(11) 0.0397(13) 0.0050(9) 0.0019(9) 0.0005(11)
    C2 0.0297(11) 0.0350(12) 0.0382(13) 0.0021(10) -0.0021(10) -0.0110(11)
    C3 0.0279(11) 0.0400(13) 0.0302(12) 0.0020(10) 0.0004(9) -0.0083(10)
    C4 0.0266(11) 0.0324(11) 0.0338(13) 0.0027(9) -0.0008(9) -0.0033(9)
    C5 0.0283(12) 0.0369(12) 0.0315(12) 0.0066(10) -0.0035(9) -0.0059(10)
    C6 0.0340(13) 0.0525(15) 0.0342(13) 0.0024(12) -0.0041(10) -0.0147(12)
    C7 0.0545(18) 0.0652(19) 0.0343(15) 0.0059(14) -0.0070(12) -0.0147(13)
    C8 0.0549(17) 0.0677(19) 0.0281(13) 0.0141(15) 0.0041(12) -0.0028(13)
    C9 0.0372(14) 0.0545(16) 0.0312(13) 0.0093(12) 0.0025(10) 0.0036(12)
    C10 0.0291(11) 0.0383(13) 0.0299(12) 0.0113(10) -0.0007(9) -0.0002(10)
    C11 0.0575(18) 0.066(2) 0.0438(17) 0.0130(15) -0.0016(13) 0.0151(15)
    C12 0.0390(14) 0.0621(17) 0.0305(13) -0.0110(13) 0.0019(10) -0.0132(12)
    C13 0.065(2) 0.057(2) 0.117(3) -0.0083(17) 0.019(2) -0.048(2)
    C14 0.0499(16) 0.0443(15) 0.0432(16) -0.0013(13) 0.0015(12) -0.0145(12)
    C15 0.074(2) 0.0555(19) 0.070(2) -0.0086(17) -0.0030(18) -0.0289(18)
    C16 0.0546(18) 0.0468(16) 0.0529(18) 0.0061(14) -0.0010(14) -0.0069(14)
    C17 0.065(2) 0.0602(19) 0.0492(19) 0.0174(16) 0.0070(15) -0.0057(16)
    C18 0.094(3) 0.082(2) 0.064(2) 0.043(2) 0.020(2) 0.018(2)
    C19 0.0326(13) 0.0353(13) 0.0455(15) 0.0043(10) -0.0001(10) 0.0017(11)
    C20 0.0500(17) 0.0435(15) 0.0571(18) 0.0035(13) 0.0064(13) 0.0143(13)
    C21 0.0540(18) 0.0390(14) 0.079(2) 0.0129(14) -0.0166(16) -0.0118(15)
    C22A 0.027(5) 0.068(7) 0.037(6) -0.009(4) 0.000(3) 0.007(5)
    C23A 0.092(9) 0.110(8) 0.060(6) 0.011(7) 0.044(5) 0.004(6)
    C22B 0.049(7) 0.075(7) 0.039(5) -0.007(4) -0.001(4) 0.008(4)
    C23B 0.043(4) 0.139(8) 0.071(5) 0.006(5) 0.028(4) 0.041(6)
    C24 0.064(2) 0.087(3) 0.057(2) -0.013(2) -0.0065(17) 0.0274(19)
    C25 0.0415(14) 0.0334(13) 0.068(2) -0.0068(11) 0.0038(14) 0.0027(13)
    C26 0.066(2) 0.0347(15) 0.103(3) 0.0021(15) 0.005(2) 0.0005(17)
    C27 0.0453(17) 0.0563(18) 0.089(3) -0.0126(15) -0.0059(17) -0.0042(18)
    C28 0.0494(15) 0.0377(13) 0.0424(15) 0.0023(12) -0.0056(12) 0.0025(11)
    C29 0.097(3) 0.0343(13) 0.0561(19) -0.0033(17) -0.0090(17) 0.0018(14)
    C39 0.070(2) 0.0478(15) 0.0417(16) 0.0058(15) -0.0047(14) 0.0052(13)
    C31 0.0330(13) 0.0482(14) 0.0367(14) -0.0009(12) 0.0000(10) -0.0029(11)
    C32 0.065(2) 0.071(2) 0.0370(15) 0.0091(17) 0.0065(13) 0.0109(15)
    C33 0.0461(18) 0.103(3) 0.053(2) 0.0208(18) 0.0082(14) -0.0075(19)
    C34 0.0441(17) 0.065(2) 0.080(3) -0.0193(15) -0.0043(16) -0.0158(18)
    C35 0.0390(14) 0.0372(13) 0.0384(14) -0.0075(11) -0.0053(10) -0.0041(11)
    C36 0.084(2) 0.0353(14) 0.065(2) -0.0111(14) -0.0190(19) 0.0013(14)
_geom_special_details
;
 All esds (except the esd in the dihedral angle between two l.s. planes)
 are estimated using the full covariance matrix.  The cell esds are taken
 into account individually in the estimation of esds in distances, angles
 and torsion angles; correlations between esds in cell parameters are only
 used when they are defined by crystal symmetry.  An approximate (isotropic)
 treatment of cell esds is used for estimating esds involving l.s. planes.
;
loop_
    _geom_bond_atom_site_label_1
    _geom_bond_atom_site_label_2
    _geom_bond_site_symmetry_2
    _geom_bond_distance
    _geom_bond_publ_flag
    Si1 O1 . 1.6706(17) ?
    Si1 C22B . 1.860(13) ?
    Si1 C25 . 1.873(3) ?
    Si1 C19 . 1.886(3) ?
    Si1 C22A . 1.949(14) ?
    Si2 O3 . 1.6689(17) ?
    Si2 C35 . 1.880(3) ?
    Si2 C31 . 1.883(3) ?
    Si2 C28 . 1.883(3) ?
    O1 C1 . 1.374(3) ?
    O2 C2 . 1.387(3) ?
    O2 C13 . 1.420(4) ?
    O3 C4 . 1.381(3) ?
    O5 C17 . 1.326(4) ?
    O5 C18 . 1.453(4) ?
    O4A O4B . 0.94(4) ?
    O4A C17 . 1.1977(13) ?
    O4B C17 . 1.1960(14) ?
    C1 C2 . 1.381(3) ?
    C1 C10 . 1.408(3) ?
    C2 C3 . 1.391(3) ?
    C3 C4 . 1.396(3) ?
    C3 C12 . 1.509(3) ?
    C4 C5 . 1.408(3) ?
    C5 C10 . 1.387(3) ?
    C5 C6 . 1.530(3) ?
    C6 C7 . 1.534(4) ?
    C6 C14 . 1.538(4) ?
    C6 H6 . 1.0000 ?
    C7 C8 . 1.518(4) ?
    C7 H7A . 0.9900 ?
    C7 H7B . 0.9900 ?
    C8 C9 . 1.524(4) ?
    C8 H8A . 0.9900 ?
    C8 H8B . 0.9900 ?
    C9 C10 . 1.524(3) ?
    C9 C11 . 1.535(4) ?
    C9 H9 . 1.0000 ?
    C11 H11A . 0.9800 ?
    C11 H11B . 0.9800 ?
    C11 H11C . 0.9800 ?
    C12 H12A . 0.9800 ?
    C12 H12B . 0.9800 ?
    C12 H12C . 0.9800 ?
    C13 H13A . 0.9800 ?
    C13 H13B . 0.9800 ?
    C13 H13C . 0.9800 ?
    C14 C16 . 1.524(4) ?
    C14 C15 . 1.535(4) ?
    C14 H14 . 1.0000 ?
    C15 H15A . 0.9800 ?
    C15 H15B . 0.9800 ?
    C15 H15C . 0.9800 ?
    C16 C17 . 1.504(4) ?
    C16 H16A . 0.9900 ?
    C16 H16B . 0.9900 ?
    C18 H18A . 0.9800 ?
    C18 H18B . 0.9800 ?
    C18 H18C . 0.9800 ?
    C19 C20 . 1.529(4) ?
    C19 C21 . 1.531(4) ?
    C19 H19 . 1.0000 ?
    C20 H20A . 0.9800 ?
    C20 H20B . 0.9800 ?
    C20 H20C . 0.9800 ?
    C21 H21A . 0.9800 ?
    C21 H21B . 0.9800 ?
    C21 H21C . 0.9800 ?
    C22A C23A . 1.265(18) ?
    C22A C24 . 1.511(15) ?
    C22A H22A . 1.0000 ?
    C23A H23A . 0.9800 ?
    C23A H23B . 0.9800 ?
    C23A H23C . 0.9800 ?
    C22B C23B . 1.344(15) ?
    C22B C24 . 1.555(13) ?
    C22B H22B . 1.0000 ?
    C23B H23D . 0.9800 ?
    C23B H23E . 0.9800 ?
    C23B H23F . 0.9800 ?
    C24 H24A . 0.9800 ?
    C24 H24B . 0.9800 ?
    C24 H24C . 0.9800 ?
    C25 C26 . 1.535(4) ?
    C25 C27 . 1.537(4) ?
    C25 H25 . 1.0000 ?
    C26 H26A . 0.9800 ?
    C26 H26B . 0.9800 ?
    C26 H26C . 0.9800 ?
    C27 H27A . 0.9800 ?
    C27 H27B . 0.9800 ?
    C27 H27C . 0.9800 ?
    C28 C39 . 1.515(4) ?
    C28 C29 . 1.523(4) ?
    C28 H28 . 1.0000 ?
    C29 H29A . 0.9800 ?
    C29 H29B . 0.9800 ?
    C29 H29C . 0.9800 ?
    C39 H39A . 0.9800 ?
    C39 H39B . 0.9800 ?
    C39 H39C . 0.9800 ?
    C31 C32 . 1.525(4) ?
    C31 C33 . 1.530(4) ?
    C31 H31 . 1.0000 ?
    C32 H32A . 0.9800 ?
    C32 H32B . 0.9800 ?
    C32 H32C . 0.9800 ?
    C33 H33A . 0.9800 ?
    C33 H33B . 0.9800 ?
    C33 H33C . 0.9800 ?
    C34 C35 . 1.531(4) ?
    C34 H34A . 0.9800 ?
    C34 H34B . 0.9800 ?
    C34 H34C . 0.9800 ?
    C35 C36 . 1.532(4) ?
    C35 H35 . 1.0000 ?
    C36 H36A . 0.9800 ?
    C36 H36B . 0.9800 ?
    C36 H36C . 0.9800 ?
loop_
    _geom_angle_atom_site_label_1
    _geom_angle_atom_site_label_2
    _geom_angle_atom_site_label_3
    _geom_angle_site_symmetry_1
    _geom_angle_site_symmetry_3
    _geom_angle
    _geom_angle_publ_flag
    O1 Si1 C22B . . 110.2(4) ?
    O1 Si1 C25 . . 108.63(12) ?
    C22B Si1 C25 . . 104.8(4) ?
    O1 Si1 C19 . . 111.64(11) ?
    C22B Si1 C19 . . 110.9(4) ?
    C25 Si1 C19 . . 110.34(13) ?
    O1 Si1 C22A . . 98.5(4) ?
    C25 Si1 C22A . . 120.5(4) ?
    C19 Si1 C22A . . 106.7(5) ?
    O3 Si2 C35 . . 104.10(10) ?
    O3 Si2 C31 . . 107.32(11) ?
    C35 Si2 C31 . . 114.84(12) ?
    O3 Si2 C28 . . 113.89(12) ?
    C35 Si2 C28 . . 109.38(12) ?
    C31 Si2 C28 . . 107.46(12) ?
    C1 O1 Si1 . . 131.04(16) ?
    C2 O2 C13 . . 112.7(2) ?
    C4 O3 Si2 . . 131.97(15) ?
    C17 O5 C18 . . 115.0(3) ?
    O4B O4A C17 . . 66.7(10) ?
    O4A O4B C17 . . 66.9(10) ?
    O1 C1 C2 . . 120.5(2) ?
    O1 C1 C10 . . 119.6(2) ?
    C2 C1 C10 . . 119.8(2) ?
    C1 C2 O2 . . 118.7(2) ?
    C1 C2 C3 . . 121.8(2) ?
    O2 C2 C3 . . 119.4(2) ?
    C2 C3 C4 . . 117.7(2) ?
    C2 C3 C12 . . 120.4(2) ?
    C4 C3 C12 . . 121.8(2) ?
    O3 C4 C3 . . 118.7(2) ?
    O3 C4 C5 . . 119.6(2) ?
    C3 C4 C5 . . 121.7(2) ?
    C10 C5 C4 . . 118.8(2) ?
    C10 C5 C6 . . 122.3(2) ?
    C4 C5 C6 . . 118.9(2) ?
    C5 C6 C7 . . 111.8(2) ?
    C5 C6 C14 . . 111.3(2) ?
    C7 C6 C14 . . 115.4(2) ?
    C5 C6 H6 . . 105.9 ?
    C7 C6 H6 . . 105.9 ?
    C14 C6 H6 . . 105.9 ?
    C8 C7 C6 . . 113.9(2) ?
    C8 C7 H7A . . 108.8 ?
    C6 C7 H7A . . 108.8 ?
    C8 C7 H7B . . 108.8 ?
    C6 C7 H7B . . 108.8 ?
    H7A C7 H7B . . 107.7 ?
    C7 C8 C9 . . 111.8(2) ?
    C7 C8 H8A . . 109.3 ?
    C9 C8 H8A . . 109.3 ?
    C7 C8 H8B . . 109.3 ?
    C9 C8 H8B . . 109.3 ?
    H8A C8 H8B . . 107.9 ?
    C10 C9 C8 . . 111.8(2) ?
    C10 C9 C11 . . 108.5(2) ?
    C8 C9 C11 . . 112.1(2) ?
    C10 C9 H9 . . 108.1 ?
    C8 C9 H9 . . 108.1 ?
    C11 C9 H9 . . 108.1 ?
    C5 C10 C1 . . 119.9(2) ?
    C5 C10 C9 . . 122.4(2) ?
    C1 C10 C9 . . 117.6(2) ?
    C9 C11 H11A . . 109.5 ?
    C9 C11 H11B . . 109.5 ?
    H11A C11 H11B . . 109.5 ?
    C9 C11 H11C . . 109.5 ?
    H11A C11 H11C . . 109.5 ?
    H11B C11 H11C . . 109.5 ?
    C3 C12 H12A . . 109.5 ?
    C3 C12 H12B . . 109.5 ?
    H12A C12 H12B . . 109.5 ?
    C3 C12 H12C . . 109.5 ?
    H12A C12 H12C . . 109.5 ?
    H12B C12 H12C . . 109.5 ?
    O2 C13 H13A . . 109.5 ?
    O2 C13 H13B . . 109.5 ?
    H13A C13 H13B . . 109.5 ?
    O2 C13 H13C . . 109.5 ?
    H13A C13 H13C . . 109.5 ?
    H13B C13 H13C . . 109.5 ?
    C16 C14 C15 . . 109.5(3) ?
    C16 C14 C6 . . 114.9(2) ?
    C15 C14 C6 . . 111.9(3) ?
    C16 C14 H14 . . 106.7 ?
    C15 C14 H14 . . 106.7 ?
    C6 C14 H14 . . 106.7 ?
    C14 C15 H15A . . 109.5 ?
    C14 C15 H15B . . 109.5 ?
    H15A C15 H15B . . 109.5 ?
    C14 C15 H15C . . 109.5 ?
    H15A C15 H15C . . 109.5 ?
    H15B C15 H15C . . 109.5 ?
    C17 C16 C14 . . 111.7(3) ?
    C17 C16 H16A . . 109.3 ?
    C14 C16 H16A . . 109.3 ?
    C17 C16 H16B . . 109.3 ?
    C14 C16 H16B . . 109.3 ?
    H16A C16 H16B . . 107.9 ?
    O4B C17 O4A . . 46(2) ?
    O4B C17 O5 . . 108.1(17) ?
    O4A C17 O5 . . 122.4(3) ?
    O4B C17 C16 . . 120.4(18) ?
    O4A C17 C16 . . 125.9(3) ?
    O5 C17 C16 . . 111.5(2) ?
    O5 C18 H18A . . 109.5 ?
    O5 C18 H18B . . 109.5 ?
    H18A C18 H18B . . 109.5 ?
    O5 C18 H18C . . 109.5 ?
    H18A C18 H18C . . 109.5 ?
    H18B C18 H18C . . 109.5 ?
    C20 C19 C21 . . 110.2(2) ?
    C20 C19 Si1 . . 114.52(19) ?
    C21 C19 Si1 . . 113.55(19) ?
    C20 C19 H19 . . 105.9 ?
    C21 C19 H19 . . 105.9 ?
    Si1 C19 H19 . . 105.9 ?
    C19 C20 H20A . . 109.5 ?
    C19 C20 H20B . . 109.5 ?
    H20A C20 H20B . . 109.5 ?
    C19 C20 H20C . . 109.5 ?
    H20A C20 H20C . . 109.5 ?
    H20B C20 H20C . . 109.5 ?
    C19 C21 H21A . . 109.5 ?
    C19 C21 H21B . . 109.5 ?
    H21A C21 H21B . . 109.5 ?
    C19 C21 H21C . . 109.5 ?
    H21A C21 H21C . . 109.5 ?
    H21B C21 H21C . . 109.5 ?
    C23A C22A C24 . . 124.2(11) ?
    C23A C22A Si1 . . 124.5(10) ?
    C24 C22A Si1 . . 111.0(8) ?
    C23A C22A H22A . . 91.7 ?
    C24 C22A H22A . . 91.7 ?
    Si1 C22A H22A . . 91.7 ?
    C22A C23A H23A . . 109.5 ?
    C22A C23A H23B . . 109.5 ?
    H23A C23A H23B . . 109.5 ?
    C22A C23A H23C . . 109.5 ?
    H23A C23A H23C . . 109.5 ?
    H23B C23A H23C . . 109.5 ?
    C23B C22B C24 . . 120.0(9) ?
    C23B C22B Si1 . . 126.3(9) ?
    C24 C22B Si1 . . 113.6(8) ?
    C23B C22B H22B . . 90.1 ?
    C24 C22B H22B . . 90.1 ?
    Si1 C22B H22B . . 90.1 ?
    C22B C23B H23D . . 109.5 ?
    C22B C23B H23E . . 109.5 ?
    H23D C23B H23E . . 109.5 ?
    C22B C23B H23F . . 109.5 ?
    H23D C23B H23F . . 109.5 ?
    H23E C23B H23F . . 109.5 ?
    C22A C24 H24A . . 109.5 ?
    C22A C24 H24B . . 109.5 ?
    H24A C24 H24B . . 109.5 ?
    C22A C24 H24C . . 109.5 ?
    H24A C24 H24C . . 109.5 ?
    H24B C24 H24C . . 109.5 ?
    C26 C25 C27 . . 109.8(2) ?
    C26 C25 Si1 . . 114.6(2) ?
    C27 C25 Si1 . . 113.6(2) ?
    C26 C25 H25 . . 106.1 ?
    C27 C25 H25 . . 106.1 ?
    Si1 C25 H25 . . 106.1 ?
    C25 C26 H26A . . 109.5 ?
    C25 C26 H26B . . 109.5 ?
    H26A C26 H26B . . 109.5 ?
    C25 C26 H26C . . 109.5 ?
    H26A C26 H26C . . 109.5 ?
    H26B C26 H26C . . 109.5 ?
    C25 C27 H27A . . 109.5 ?
    C25 C27 H27B . . 109.5 ?
    H27A C27 H27B . . 109.5 ?
    C25 C27 H27C . . 109.5 ?
    H27A C27 H27C . . 109.5 ?
    H27B C27 H27C . . 109.5 ?
    C39 C28 C29 . . 110.3(3) ?
    C39 C28 Si2 . . 116.4(2) ?
    C29 C28 Si2 . . 113.5(2) ?
    C39 C28 H28 . . 105.2 ?
    C29 C28 H28 . . 105.2 ?
    Si2 C28 H28 . . 105.2 ?
    C28 C29 H29A . . 109.5 ?
    C28 C29 H29B . . 109.5 ?
    H29A C29 H29B . . 109.5 ?
    C28 C29 H29C . . 109.5 ?
    H29A C29 H29C . . 109.5 ?
    H29B C29 H29C . . 109.5 ?
    C28 C39 H39A . . 109.5 ?
    C28 C39 H39B . . 109.5 ?
    H39A C39 H39B . . 109.5 ?
    C28 C39 H39C . . 109.5 ?
    H39A C39 H39C . . 109.5 ?
    H39B C39 H39C . . 109.5 ?
    C32 C31 C33 . . 109.6(3) ?
    C32 C31 Si2 . . 114.43(19) ?
    C33 C31 Si2 . . 115.1(2) ?
    C32 C31 H31 . . 105.6 ?
    C33 C31 H31 . . 105.6 ?
    Si2 C31 H31 . . 105.6 ?
    C31 C32 H32A . . 109.5 ?
    C31 C32 H32B . . 109.5 ?
    H32A C32 H32B . . 109.5 ?
    C31 C32 H32C . . 109.5 ?
    H32A C32 H32C . . 109.5 ?
    H32B C32 H32C . . 109.5 ?
    C31 C33 H33A . . 109.5 ?
    C31 C33 H33B . . 109.5 ?
    H33A C33 H33B . . 109.5 ?
    C31 C33 H33C . . 109.5 ?
    H33A C33 H33C . . 109.5 ?
    H33B C33 H33C . . 109.5 ?
    C35 C34 H34A . . 109.5 ?
    C35 C34 H34B . . 109.5 ?
    H34A C34 H34B . . 109.5 ?
    C35 C34 H34C . . 109.5 ?
    H34A C34 H34C . . 109.5 ?
    H34B C34 H34C . . 109.5 ?
    C34 C35 C36 . . 110.5(3) ?
    C34 C35 Si2 . . 113.2(2) ?
    C36 C35 Si2 . . 114.49(19) ?
    C34 C35 H35 . . 106.0 ?
    C36 C35 H35 . . 106.0 ?
    Si2 C35 H35 . . 106.0 ?
    C35 C36 H36A . . 109.5 ?
    C35 C36 H36B . . 109.5 ?
    H36A C36 H36B . . 109.5 ?
    C35 C36 H36C . . 109.5 ?
    H36A C36 H36C . . 109.5 ?
    H36B C36 H36C . . 109.5 ?
loop_
    _geom_hbond_atom_site_label_D
    _geom_hbond_atom_site_label_H
    _geom_hbond_atom_site_label_A
    _geom_hbond_site_symmetry_A
    _geom_hbond_distance_DH
    _geom_hbond_distance_HA
    _geom_hbond_distance_DA
    _geom_hbond_angle_DHA
    _geom_hbond_publ_flag
    C14 H14 O3 . 1.00 2.46 3.115(3) 123 yes
    C25 H25 O4B 3_645 1.00 2.46 3.312(13) 142 yes
_shelx_space_group_comment
;
The symmetry employed for this shelxl refinement is uniquely defined
by the following loop, which should always be used as a source of
symmetry information in preference to the above space-group names.
They are only intended as comments.
;
_shelx_estimated_absorpt_T_min     ?
_shelx_estimated_absorpt_T_max     ?
_shelx_hkl_file
;
   1   0   0    0.00    0.10
  -1   0   0    0.00    0.10
  -2   0   0  458.05   13.00
   2   0   0  485.05   13.00
   3   0   0    0.40    0.50
  -3   0   0    0.30    0.50
  -4   0   0    8.90    0.90
  -5   0   0   -0.60    0.80
   5   0   0    0.30    0.70
  -6   0   0  115.59    4.10
   6   0   0  118.09    4.20
  -7   0   0   -0.30    0.70
   7   0   0   -0.70    0.70
  -7   0   0   -0.10    0.90
   8   0   0 1635.14   44.30
  -8   0   0 1613.94   44.00
  -8   0   0 1550.74   44.30
  -9   0   0    1.00    1.00
  -9   0   0    0.30    0.80
 -10   0   0    8.90    1.60
 -10   0   0   10.50    1.30
 -11   0   0   -0.70    0.90
 -12   0   0   69.79    3.30
 -13   0   0    1.10    1.10
 -14   0   0    5.30    1.50
 -15   0   0   -1.00    1.20
 -16   0   0   22.90    2.50
   0  -1   0    0.30    0.10
   1  -1   0 1532.65   42.40
  -1  -1   0 1515.05   42.40
   1  -1   0 1681.33   42.50
   2   1   0 1108.89   30.80
   2   1   0 1143.89   30.60
  -2   1   0 1109.59   30.90
   2  -1   0 1153.88   30.90
  -2  -1   0 1160.68   30.50
   3   1   0 2734.03   73.29
  -3   1   0 2674.73   73.79
   3   1   0 2771.22   73.29
  -3  -1   0 2726.13   73.69
   3   1   0 2732.23   73.69
   3  -1   0 2732.63   73.79
  -4   1   0  681.73   19.50
  -4  -1   0  695.93   19.40
   4   1   0  716.43   19.40
   4  -1   0  702.03   19.50
  -5   1   0    3.30    0.90
  -5  -1   0    2.00    0.80
   5   1   0    0.60    0.70
   5  -1   0    2.00    0.70
  -6   1   0   32.60    2.10
  -6  -1   0   33.40    1.80
   6  -1   0   32.90    1.90
   6   1   0   33.60    1.90
  -6  -1   0   34.40    2.00
  -7  -1   0    1.40    0.80
  -7   1   0    0.90    1.00
   7   1   0    0.80    0.80
  -7  -1   0   -0.80    0.90
   7  -1   0    1.30    0.80
  -8   1   0    3.20    0.80
   8  -1   0    1.60    0.90
  -8   1   0    4.00    1.30
  -8  -1   0    3.70    1.00
   8   1   0    2.60    1.00
  -9   1   0  351.26   10.50
  -9  -1   0  352.66   10.80
  -9   1   0  361.96   11.20
 -10   1   0   49.70    2.40
 -10   1   0   50.39    3.10
 -10  -1   0   51.79    2.70
  10   1   0   47.40    1.50
  10   1   0   46.80    1.50
 -11  -1   0    2.40    1.10
  11   1   0    3.00    0.40
 -11   1   0    2.90    1.00
 -11   1   0    1.70    1.40
 -12   1   0    6.60    1.20
 -12  -1   0    4.60    1.30
 -13  -1   0   -0.40    1.10
 -13   1   0   -1.40    0.90
 -14   1   0    1.20    1.10
 -14  -1   0    1.40    1.30
 -15   1   0    2.30    1.30
 -15  -1   0    1.80    1.40
 -16  -1   0    0.80    1.60
 -17  -1   0    2.50    1.60
   0  -2   0 2804.02   69.39
   0   2   0 2352.26   69.39
   1   2   0 9275.77  257.37
  -1  -2   0 9650.03  258.17
  -1   2   0 9437.76  258.07
   1  -2   0 9530.35  258.07
  -1   2   0 9999.00  257.97
  -2   2   0   59.39    2.10
   2  -2   0   57.99    1.80
  -2  -2   0   59.29    1.80
   2   2   0   57.29    1.90
   2  -2   0   57.89    2.10
   3   2   0  931.71   25.00
  -3   2   0  864.91   25.40
   3  -2   0  902.81   25.40
   3   2   0  975.00   25.20
  -3  -2   0  940.61   25.00
  -4   2   0  311.97    9.20
   4   2   0  322.07    9.00
   4  -2   0  311.17    9.20
   4   2   0  308.17    8.70
   5   2   0   55.99    1.80
   5  -2   0   53.29    2.40
  -5  -2   0   56.59    2.40
  -5   2   0   53.69    2.50
   5   2   0   55.69    2.30
  -6   2   0  101.39    3.90
   6  -2   0   96.29    3.80
  -6  -2   0  100.59    3.70
   6   2   0   99.89    3.60
   6   2   0  101.39    3.00
  -7  -2   0   37.00    2.00
   7   2   0   33.00    2.00
   7  -2   0   32.40    2.20
   7   2   0   33.90    1.30
  -7   2   0   33.00    2.20
   8   2   0  308.97    8.90
   8   2   0  337.57   10.00
  -8  -2   0  331.07    9.90
  -8   2   0  310.87   10.10
   8  -2   0  325.87   10.30
  -9  -2   0   26.80    2.00
  -9   2   0   27.70    2.40
   9   2   0   25.90    1.10
  -9   2   0   24.80    1.50
   9   2   0   23.00    2.10
 -10   2   0    1.90    0.80
 -10   2   0    1.30    1.20
 -10  -2   0    1.10    1.00
  10   2   0    2.00    0.50
 -11  -2   0   16.20    1.90
  11   2   0   18.30    1.00
 -11   2   0   15.30    2.10
 -11   2   0   18.10    1.60
 -12  -2   0   -0.20    1.10
 -12   2   0    0.30    1.40
 -12   2   0   -0.60    0.80
 -13   2   0   11.40    1.50
 -13   2   0    8.90    2.00
 -13  -2   0   10.80    1.90
 -14  -2   0    0.10    1.20
 -14   2   0    1.60    1.00
 -15  -2   0    1.10    1.50
 -16  -2   0   -1.30    1.50
 -17  -2   0    8.50    2.10
   0   3   0    0.50    0.40
   0  -3   0   -0.20    0.40
  -1  -3   0 1454.95   38.90
   1  -3   0 1446.96   38.90
   1   3   0 1432.56   38.90
  -1   3   0 1426.16   38.90
  -1   3   0 1413.66   38.90
  -2  -3   0 1526.35   42.00
  -2   3   0 1520.85   42.20
   2  -3   0 1559.74   42.00
   2   3   0 1584.44   42.00
  -2   3   0 1499.35   41.90
   2  -3   0 1619.24   42.20
   3  -3   0  464.65   13.00
  -3   3   0  450.55   13.30
  -3  -3   0  473.55   13.00
   3   3   0  476.35   13.00
   3  -3   0  487.15   13.30
  -4   3   0    4.50    0.80
   4   3   0    6.10    0.60
   4   3   0    5.50    0.70
  -4  -3   0    5.50    0.50
  -4  -3   0    5.70    0.90
   4  -3   0    4.70    0.50
   4  -3   0    5.50    0.80
  -5  -3   0    6.80    0.40
   5  -3   0    7.20    0.60
   5   3   0    7.40    0.90
  -5  -3   0    8.00    1.00
  -5   3   0    8.10    1.20
   5   3   0    7.00    0.70
   5  -3   0    8.40    1.10
  -5  -3   0    7.80    0.40
   6   3   0   31.10    1.30
   6   3   0   31.80    1.80
  -6  -3   0   30.60    1.90
  -6   3   0   27.50    2.10
   7   3   0    0.10    0.40
  -7  -3   0   -1.30    0.70
   7  -3   0    0.70    0.80
   7   3   0    0.50    0.80
  -7   3   0    1.10    1.00
   8   3   0    9.00    1.30
  -8  -3   0    8.50    1.30
  -8   3   0    6.20    1.30
   8   3   0    8.40    0.70
   9   3   0    1.50    0.50
   9   3   0    0.80    1.00
  -9   3   0    0.90    1.20
  -9  -3   0    0.20    1.00
   9  -3   0    1.50    0.40
  10  -3   0  338.07    9.40
 -10  -3   0  349.17   10.90
 -10   3   0  354.86   10.00
 -10   3   0  333.47   11.10
  10   3   0  328.17    9.70
 -11  -3   0  117.29    5.00
 -11   3   0  124.69    4.20
  11   3   0  119.59    3.80
 -11   3   0  122.89    5.40
  11  -3   0  114.29    3.50
 -12  -3   0   17.80    2.20
 -12   3   0   12.60    2.10
 -12   3   0   15.40    1.40
  12   3   0   15.10    1.20
 -13  -3   0    1.70    1.40
 -13   3   0    2.90    1.70
 -14  -3   0    3.10    1.50
 -14   3   0    4.20    2.00
 -15  -3   0    6.00    1.90
 -16  -3   0    2.40    1.60
 -17  -3   0    0.10    1.70
   0  -4   0    6.80    0.70
   0   4   0    6.00    0.70
  -1  -4   0  116.09    3.60
   1   4   0  111.79    3.60
   1  -4   0  112.29    3.50
  -1   4   0  113.19    3.60
  -2   4   0  709.33   20.80
   2   4   0  764.72   20.70
  -2  -4   0  763.12   20.70
  -2   4   0  756.82   20.60
   2  -4   0  760.22   20.60
  -3  -4   0   85.19    2.80
   3  -4   0   87.19    2.80
  -3  -4   0   83.79    3.10
  -3   4   0   84.19    3.10
   3  -4   0   94.59    3.20
   3   4   0   89.69    2.90
  -4   4   0    1.70    0.70
   4   4   0    3.50    0.60
   4  -4   0    2.20    0.80
   4  -4   0    2.70    0.50
  -4  -4   0    2.50    0.50
  -4  -4   0    3.30    0.90
  -5  -4   0  378.06   10.60
   5  -4   0  392.16   10.70
   5  -4   0  392.16   11.40
   5   4   0  385.16   10.80
   5   4   0  385.76   11.00
  -5  -4   0  388.96   11.40
  -5   4   0  355.56   11.30
  -6   4   0   13.10    1.40
   6  -4   0   17.70    1.00
   6   4   0   12.60    1.20
  -6  -4   0   14.40    1.50
  -6  -4   0   16.20    0.70
  -6  -4   0   16.30    0.70
   6  -4   0   15.10    1.50
   6   4   0   17.10    1.10
   7  -4   0   70.99    2.40
   7   4   0   73.09    2.60
   7  -4   0   67.69    3.30
   7   4   0   74.49    3.00
  -7  -4   0   72.89    3.30
  -7   4   0   71.49    3.40
   8  -4   0  340.97    9.80
   8   4   0  350.96   10.60
  -8  -4   0  363.06   10.90
   8   4   0  351.66   10.00
  -8   4   0  336.87   11.00
  -9   4   0   32.00    2.60
   9  -4   0   32.30    1.40
   9   4   0   30.80    1.60
  -9  -4   0   33.80    2.30
   9   4   0   32.20    2.20
 -10  -4   0    7.90    1.60
  10   4   0    7.30    0.90
  10  -4   0    7.40    0.70
 -10   4   0    4.80    1.50
  11  -4   0    5.00    0.70
  11   4   0    4.40    0.80
 -11  -4   0    6.20    1.60
 -11   4   0    4.20    1.10
 -11   4   0    4.60    1.70
  12   4   0    9.80    1.10
 -12   4   0    8.00    2.00
 -12  -4   0   11.60    1.90
 -13  -4   0   -0.10    1.30
 -13   4   0   -0.10    1.40
 -14   4   0    0.20    1.80
 -14  -4   0   -1.00    1.50
 -15  -4   0   16.00    2.50
 -16  -4   0    4.90    2.00
 -17  -4   0   -0.50    1.70
   0  -5   0    0.60    0.50
   0   5   0    0.10    0.50
   1   5   0  568.94   16.50
  -1   5   0  587.34   16.50
   1  -5   0  595.54   16.50
  -1  -5   0  613.64   16.50
   2   5   0  779.22   21.90
  -2  -5   0  804.82   22.00
  -2  -5   0  834.02   21.90
   2  -5   0  788.72   21.80
  -2   5   0  767.42   21.80
  -2   5   0  768.92   21.90
  -3   5   0  546.15   15.70
  -3  -5   0  567.84   15.80
   3   5   0  535.25   15.50
   3  -5   0  545.75   15.40
  -3  -5   0  567.04   15.40
  -4  -5   0   81.39    2.80
   4   5   0   80.29    2.90
  -4   5   0   83.49    3.30
   4  -5   0   80.19    2.80
  -4  -5   0   77.99    3.20
  -5  -5   0  286.17    8.10
  -5   5   0  281.47    8.80
   5  -5   0  284.77    8.20
   5  -5   0  278.57    8.70
   5   5   0  294.27    8.40
  -5  -5   0  273.47    8.80
   6   5   0    0.70    0.70
   6  -5   0    1.40    0.60
  -6  -5   0    1.10    0.90
  -6  -5   0    1.50    0.40
   6   5   0    1.00    0.60
   6  -5   0    0.70    0.90
  -6   5   0    0.40    0.90
  -7  -5   0   49.99    2.80
   7   5   0   45.60    2.30
   7  -5   0   45.30    1.90
  -7  -5   0   50.19    1.60
  -7   5   0   45.40    2.80
  -7  -5   0   47.80    1.50
   7   5   0   46.20    2.10
  -8  -5   0   17.00    1.90
   8   5   0   15.70    1.40
   8   5   0   18.60    1.70
  -8   5   0   16.80    1.90
   8  -5   0   16.10    1.20
   9  -5   0  209.58    6.20
   9   5   0  213.08    7.00
   9   5   0  212.68    6.50
  -9   5   0  206.18    7.50
  -9  -5   0  204.68    7.40
  10  -5   0    1.60    0.70
 -10  -5   0    1.10    1.40
 -10   5   0    1.20    1.50
  10   5   0    1.70    0.80
 -11  -5   0  258.37    8.90
 -11   5   0  253.17    9.10
  11   5   0  237.58    7.60
 -12   5   0   -2.10    1.40
 -12  -5   0    0.20    1.30
  12   5   0   -0.30    0.80
 -13  -5   0    0.80    1.50
 -13   5   0    0.20    1.50
 -14   5   0   31.40    3.40
 -14  -5   0   27.90    3.00
 -15  -5   0    0.30    1.70
 -15   5   0    1.50    1.80
 -16  -5   0   22.30    3.00
   0  -6   0   17.80    1.30
   0   6   0   19.20    1.30
  -1  -6   0  382.36   11.00
  -1   6   0  381.46   11.00
   1   6   0  378.36   11.00
  -1  -6   0  370.16   11.00
   1  -6   0  394.56   11.00
  -2  -6   0    0.00    0.70
   2  -6   0   -1.30    0.50
  -2   6   0   -0.90    0.60
  -2  -6   0   -0.30    0.50
   2   6   0   -1.70    0.60
  -2   6   0    0.20    0.60
   3  -6   0   14.30    1.20
  -3  -6   0   16.60    1.50
   3   6   0   11.50    1.10
  -3  -6   0   15.20    1.20
  -3   6   0   16.70    1.30
  -4   6   0   68.79    3.00
  -4  -6   0   69.99    2.60
   4  -6   0   71.79    2.70
  -4  -6   0   70.49    3.00
   4   6   0   71.39    2.80
  -5  -6   0   38.10    2.20
   5   6   0   39.90    2.00
  -5   6   0   39.20    2.30
   5  -6   0   39.20    1.80
  -5  -6   0   41.10    1.80
  -6  -6   0   84.49    3.60
  -6  -6   0   82.09    2.80
   6   6   0   84.29    3.20
   6   6   0   87.19    3.20
   6  -6   0   79.29    3.00
  -6   6   0   79.59    3.70
   7   6   0  246.08    7.70
   7  -6   0  238.58    7.40
  -7   6   0  251.77    8.30
   7   6   0  257.97    7.60
  -7  -6   0  246.38    7.10
  -7  -6   0  250.17    8.30
  -7  -6   0  244.88    7.10
  -8  -6   0   23.60    0.90
   8   6   0   25.30    1.70
   8   6   0   22.30    1.80
  -8  -6   0   21.10    0.80
  -8  -6   0   17.70    2.00
   8  -6   0   20.10    1.40
  -8   6   0   30.60    2.60
   9  -6   0   76.39    2.80
  -9   6   0   70.09    3.90
   9   6   0   73.39    3.00
  -9  -6   0   64.69    3.60
   9   6   0   71.39    3.30
  10  -6   0   16.80    1.40
  10   6   0   16.70    1.50
 -10  -6   0   20.20    2.30
 -10   6   0   22.70    2.50
  11   6   0   81.19    3.30
 -11   6   0   87.09    4.70
 -11  -6   0   75.39    4.10
 -12  -6   0   13.30    2.10
  12   6   0   13.60    1.40
 -12   6   0   13.50    2.40
 -13   6   0    7.70    2.10
 -13  -6   0    7.00    2.00
 -14  -6   0   10.20    2.40
 -14   6   0    5.80    2.00
 -15  -6   0   -0.30    1.80
 -15   6   0    0.20    2.00
 -16  -6   0   -1.50    1.70
 -16   6   0    1.70    2.00
   0  -7   0   -0.40    0.60
   0   7   0    0.30    0.60
   0  -7   0    0.70    0.70
   1  -7   0  203.28    6.50
  -1  -7   0  204.68    6.50
  -1  -7   0  211.38    6.50
  -1   7   0  207.98    6.40
   1   7   0  208.88    6.50
  -2   7   0  118.59    4.10
  -2  -7   0  124.49    4.10
  -2   7   0  111.69    4.00
  -2  -7   0  119.49    4.20
   2   7   0  115.49    4.10
  -3   7   0   94.79    3.70
  -3  -7   0  103.09    3.90
   3  -7   0  100.99    3.50
   3   7   0  104.49    3.70
  -3  -7   0   97.99    3.50
  -3   7   0   89.39    3.40
   4   7   0   15.30    1.40
   4  -7   0   14.20    1.20
  -4  -7   0   15.40    1.30
  -4  -7   0   17.10    1.50
  -4   7   0   15.60    1.50
  -5  -7   0   57.09    3.00
  -5  -7   0   63.39    2.50
   5  -7   0   56.49    2.50
  -5   7   0   67.19    3.00
   5   7   0   70.09    2.80
   6  -7   0    8.00    1.00
   6   7   0    7.90    1.10
  -6   7   0   10.60    1.50
  -6  -7   0    8.30    0.90
  -6  -7   0    8.50    1.50
   7   7   0    3.40    0.90
  -7  -7   0    3.30    0.60
   7   7   0    3.40    1.00
  -7  -7   0    1.80    1.30
  -7   7   0    2.40    1.10
  -8  -7   0   72.19    3.70
  -8  -7   0   74.19    2.60
  -8   7   0   79.79    4.00
  -8  -7   0   74.39    2.50
   8   7   0   74.19    3.20
   8   7   0   77.89    3.20
  -9   7   0   92.89    4.50
   9   7   0   99.39    3.80
   9   7   0   91.59    3.80
  -9  -7   0   90.19    4.50
  10   7   0   29.60    2.20
 -10   7   0   29.10    2.80
 -10  -7   0   28.40    2.60
 -11  -7   0    3.70    1.70
 -11   7   0    2.30    1.80
  11   7   0    2.40    1.10
 -12   7   0    1.90    1.80
 -12  -7   0    1.50    1.70
  12   7   0    1.90    1.00
 -13   7   0    1.20    1.80
 -13  -7   0    2.00    1.70
 -14  -7   0    4.30    1.90
 -14   7   0    6.20    2.10
 -15  -7   0   32.20    3.60
 -15   7   0   28.60    3.50
 -16  -7   0    2.20    2.10
   0  -8   0  313.67    9.20
   0   8   0  297.17    9.30
   0  -8   0  316.47    9.80
  -1  -8   0   -0.60    0.60
   1  -8   0    0.40    0.70
   1   8   0    0.50    0.90
  -1  -8   0   -0.40    0.80
  -1   8   0    0.50    0.70
   2   8   0    0.00    0.70
  -2   8   0   -0.30    0.70
  -2  -8   0    0.60    0.60
  -2  -8   0   -0.30    0.70
  -2   8   0   -0.30    0.60
  -3  -8   0    5.00    0.90
  -3   8   0    3.80    0.90
   3   8   0    5.10    1.10
  -3  -8   0    6.80    1.20
  -3   8   0    6.50    1.10
  -4  -8   0   40.40    2.10
   4   8   0   41.10    2.30
  -4   8   0   45.50    2.50
  -4  -8   0   40.50    2.40
  -5   8   0   -0.20    0.90
   5   8   0   -0.30    0.80
  -5  -8   0    0.80    0.70
  -5  -8   0    0.10    1.00
  -6   8   0  217.98    7.80
  -6  -8   0  235.18    7.20
   6   8   0  256.57    7.60
  -6  -8   0  222.68    7.90
  -7  -8   0    0.10    1.30
  -7   8   0    2.00    1.30
   7   8   0    2.00    1.10
  -7  -8   0    0.40    0.60
   7   8   0   -0.10    0.80
   8   8   0   50.29    2.60
  -8  -8   0   46.30    3.10
  -8   8   0   47.70    3.30
  -8  -8   0   50.39    2.10
   8   8   0   52.39    2.70
  -8  -8   0   47.60    2.00
  -9  -8   0   58.19    2.00
  -9  -8   0   59.09    3.60
  -9  -8   0   57.19    2.10
   9   8   0   58.59    3.00
   9   8   0   56.29    2.90
  -9   8   0   62.59    3.80
 -10   8   0    0.10    1.50
  10   8   0    2.00    1.10
 -10  -8   0    0.60    1.60
 -11  -8   0    3.60    1.70
  11   8   0    1.20    1.10
 -11   8   0    0.60    1.60
 -12   8   0   -0.50    1.60
  12   8   0    0.70    1.10
 -12  -8   0   -0.50    1.50
 -13  -8   0    2.60    1.90
 -13   8   0    3.40    2.00
 -14  -8   0    0.30    1.90
 -14   8   0    0.40    1.90
 -15   8   0   -0.40    2.00
 -15  -8   0    0.80    1.90
   0   9   0   -2.90    0.80
   0  -9   0   -0.10    0.80
  -1   9   0   10.50    1.40
  -1  -9   0   10.50    1.40
  -1   9   0   11.50    1.20
   1   9   0    7.20    1.30
   1  -9   0   10.30    1.20
   2  -9   0  113.99    3.90
  -2  -9   0  113.79    4.30
  -2   9   0  112.89    4.10
   2   9   0   99.09    4.10
  -2   9   0  108.09    4.10
  -3   9   0   79.59    3.10
  -3   9   0   76.09    3.30
   3   9   0   71.69    3.30
  -3  -9   0   73.59    3.40
  -4  -9   0    2.80    1.20
  -4   9   0    2.50    1.10
   4   9   0    4.40    1.20
  -5  -9   0   11.80    1.80
  -5   9   0   12.50    1.60
   5   9   0    9.90    1.40
  -5  -9   0   10.50    1.20
   6   9   0    1.60    1.10
  -6  -9   0    0.90    1.30
  -6  -9   0    1.60    0.80
  -6   9   0    2.10    1.30
  -7  -9   0   74.69    4.10
  -7  -9   0   76.29    3.00
   7   9   0   73.69    3.20
  -7   9   0   84.49    4.10
   7   9   0   82.99    3.60
  -8  -9   0   21.00    2.50
   8   9   0   25.10    2.10
   8   9   0   23.50    2.00
  -8  -9   0   22.60    1.50
  -8   9   0   30.80    2.70
  -9  -9   0   49.60    2.20
   9   9   0   58.69    3.10
   9   9   0   50.39    2.80
  -9   9   0   48.60    3.60
  -9  -9   0   54.69    2.20
  -9  -9   0   52.99    3.50
 -10   9   0    0.90    1.50
 -10  -9   0   -1.10    1.50
  10   9   0    1.10    1.10
 -11  -9   0   10.70    2.20
 -11   9   0    5.40    1.90
  11   9   0    8.20    1.50
 -12  -9   0   -2.40    1.60
  12   9   0    0.20    1.20
 -12   9   0   -1.10    1.70
 -13  -9   0    1.30    1.80
 -13   9   0   -0.70    1.80
 -14   9   0   12.90    2.50
 -14  -9   0    9.90    2.40
 -15   9   0    1.60    3.20
 -15  -9   0    0.60    1.90
   0 -10   0    0.50    1.10
   0  10   0   -1.40    1.20
   1  10   0   12.80    1.60
   1 -10   0   15.20    1.50
  -1 -10   0   14.50    1.60
  -1  10   0   13.60    1.50
  -1  10   0   13.90    1.40
  -2  10   0   96.99    3.80
  -2 -10   0   95.19    4.00
  -2  10   0   88.49    3.80
   2 -10   0   88.79    3.40
   2  10   0   88.19    3.80
  -3  10   0  175.18    6.00
  -3 -10   0  170.48    6.20
  -3  10   0  178.48    5.90
   3  10   0  163.88    6.00
   4  10   0   91.19    3.90
  -4 -10   0   87.19    4.10
  -4  10   0   89.39    3.90
   5  10   0  267.77    8.50
  -5  10   0  258.67    8.60
  -5 -10   0  254.17    8.80
   6  10   0   34.60    2.60
  -6 -10   0   31.50    2.70
  -6  10   0   37.10    2.90
  -7 -10   0  453.95   15.20
  -7  10   0  481.65   15.10
  -7 -10   0  491.25   14.20
   7  10   0  513.55   14.70
  -8 -10   0    1.70    0.80
  -8 -10   0    0.20    1.60
   8  10   0    1.70    1.00
   8  10   0    1.40    1.30
  -8  10   0    0.60    1.40
  -9 -10   0    1.40    0.80
  -9 -10   0   -0.10    1.60
  -9  10   0    2.50    1.70
   9  10   0    2.50    1.30
 -10 -10   0    0.90    0.50
 -10 -10   0    4.00    1.90
 -10  10   0    1.30    1.60
  10  10   0    0.90    1.30
 -11 -10   0    0.70    1.70
 -11  10   0    1.90    1.70
  11  10   0    0.50    1.20
 -12  10   0    2.20    1.90
 -12 -10   0   -0.70    1.70
  12  10   0   -0.20    1.30
 -13 -10   0    6.30    2.40
 -13  10   0    5.00    2.20
 -14  10   0   -1.50    1.80
 -14 -10   0   -2.00    2.00
   0 -11   0   -0.30    1.00
   0  11   0   -0.50    1.20
   1  11   0    3.60    1.30
  -1 -11   0    3.80    1.30
  -1  11   0    4.60    1.30
   1 -11   0    6.20    1.20
  -1  11   0    4.90    1.10
  -2  11   0    0.30    0.90
   2  11   0   -1.10    1.10
   2 -11   0   -1.30    0.80
  -2  11   0   -0.70    1.00
  -2 -11   0   -1.50    1.20
  -3 -11   0   25.60    2.40
   3  11   0   28.50    2.30
  -3  11   0   28.80    2.30
   3 -11   0   25.50    1.70
   4  11   0  246.98    8.40
  -4  11   0  257.37    8.50
  -4 -11   0  258.47    8.80
  -5  11   0    1.20    1.30
  -5 -11   0    0.70    1.40
   5  11   0    0.90    1.30
  -6 -11   0    2.50    1.70
  -6  11   0    2.00    1.50
   6  11   0    3.50    1.40
  -7 -11   0    7.00    1.90
   7  11   0    4.40    1.50
  -7  11   0    6.20    1.70
   8  11   0    7.10    1.60
  -8  11   0    8.70    1.90
  -8 -11   0    7.80    2.20
  -9  11   0   12.00    2.30
   9  11   0   11.20    1.80
  -9 -11   0    9.30    2.20
 -10 -11   0    0.90    0.70
  10  11   0    1.40    1.40
 -10  11   0    1.20    1.70
 -10 -11   0    3.00    1.90
 -11 -11   0    3.80    1.90
  11  11   0    6.10    1.60
 -11  11   0    3.60    1.90
  12  11   0   19.00    2.30
 -12  11   0   18.40    2.90
 -12 -11   0   14.90    2.80
 -13  11   0    7.00    2.30
 -13 -11   0    8.10    2.70
 -14 -11   0   -2.30    1.90
 -14  11   0    0.20    3.40
   0  12   0  118.49    4.40
   0  12   0  121.19    4.80
   0 -12   0  120.99    4.70
  -1 -12   0   40.60    2.70
  -1  12   0   43.90    2.50
   1 -12   0   38.50    2.40
  -1  12   0   39.90    2.70
   1  12   0   41.10    2.80
  -2  12   0   12.80    1.60
  -2 -12   0   11.70    1.70
   2  12   0    9.70    1.70
  -2  12   0   11.20    1.50
   2 -12   0   12.10    1.40
  -3 -12   0  139.49    5.60
   3 -12   0  141.09    4.80
   3  12   0  134.89    5.40
  -3  12   0  135.59    5.30
  -4 -12   0   77.89    4.20
   4  12   0   76.29    3.90
  -4  12   0   83.59    4.00
  -5 -12   0   14.30    2.30
  -5  12   0   13.50    1.90
   5  12   0   14.10    2.00
  -6  12   0  134.99    5.60
  -6 -12   0  123.99    5.70
   6  12   0  137.69    5.50
  -7 -12   0    0.60    1.70
   7  12   0   -2.50    1.20
  -7  12   0    0.20    1.30
  -8 -12   0    9.40    2.30
  -8  12   0   16.80    2.30
   8  12   0   14.50    2.00
   9  12   0   17.20    2.20
  -9 -12   0   12.00    2.40
  -9  12   0   19.40    2.60
 -10 -12   0   13.20    1.30
 -10  12   0   11.50    2.30
 -10 -12   0   10.90    2.50
  10  12   0   13.70    2.10
 -11  12   0   19.40    2.80
  11  12   0   24.40    2.50
 -11 -12   0   20.00    3.20
 -12 -12   0    4.60    2.40
  12  12   0    1.70    1.80
 -12  12   0    1.80    2.00
 -13 -12   0    0.10    2.10
 -13  12   0   -3.70    1.80
   0 -13   0   -0.80    1.10
   0  13   0   -1.50    0.80
   0  13   0    1.40    1.20
  -1 -13   0    3.80    1.40
  -1  13   0    3.50    1.10
   1  13   0    1.30    1.40
  -1  13   0    1.80    1.30
   1 -13   0    3.40    1.20
  -2  13   0    2.80    1.10
   2  13   0    1.60    1.40
  -2  13   0    0.60    1.10
   2 -13   0    0.70    1.00
  -2 -13   0    2.30    1.40
  -3 -13   0   37.90    3.00
   3 -13   0   39.80    2.30
  -3  13   0   37.90    2.70
   3  13   0   34.50    2.90
   4  13   0    0.00    1.30
  -4  13   0   -0.50    1.20
  -4 -13   0   -0.10    1.50
  -5  13   0   -0.20    1.30
   5  13   0    3.60    1.60
  -5 -13   0    5.50    1.90
   6  13   0    0.60    1.50
  -6  13   0   -0.60    1.30
  -6 -13   0    0.10    1.70
   7  13   0   43.20    3.20
  -7  13   0   39.00    3.30
  -7 -13   0   37.30    3.50
  -8  13   0   12.80    2.30
  -8 -13   0   14.10    2.50
   8  13   0   18.30    2.40
  -9  13   0   30.80    3.20
  -9 -13   0   30.30    3.40
   9  13   0   33.60    3.00
 -10 -13   0    5.90    1.10
  10  13   0    8.30    1.90
 -10  13   0    8.40    2.20
 -10 -13   0    5.30    2.40
  11  13   0   -2.30    1.50
 -11 -13   0   -0.50    2.10
 -11  13   0   -0.40    1.70
 -12 -13   0    1.40    2.20
 -12  13   0    4.60    2.30
  12  13   0    1.00    1.70
   0  14   0   55.19    3.40
   0  14   0   57.29    3.00
   0 -14   0   57.19    3.20
  -1 -14   0   40.90    3.00
   1  14   0   41.50    2.50
  -1  14   0   45.20    2.80
  -1  14   0   42.60    3.00
   1  14   0   48.80    3.20
   1 -14   0   42.90    2.70
  -2 -14   0    8.60    1.90
   2  14   0    6.20    1.70
  -2  14   0    7.60    1.50
   2 -14   0    8.70    1.50
  -3 -14   0  118.59    5.40
   3  14   0  106.09    5.10
  -3  14   0  117.79    4.90
  -4 -14   0   21.10    2.50
  -4  14   0   22.50    2.30
   4  14   0   19.40    2.40
  -5  14   0   -0.10    1.30
   5  14   0    1.20    1.50
  -5 -14   0   -0.90    1.60
  -6 -14   0    3.00    2.00
  -6  14   0    2.90    1.60
   6  14   0    8.30    1.80
   7  14   0   19.10    2.40
  -7  14   0   21.20    2.50
  -7 -14   0   19.40    2.80
   8  14   0   16.60    2.40
  -8  14   0   16.80    2.50
  -8 -14   0   18.90    3.00
   9  14   0   -0.50    1.70
  -9  14   0   -0.70    1.80
  -9 -14   0    4.50    2.40
 -10 -14   0    4.40    2.30
 -10  14   0   12.50    2.40
 -10 -14   0    8.30    1.30
  10  14   0    6.50    1.90
 -11  14   0   25.50    3.20
 -11 -14   0   27.70    3.80
  11  14   0   24.40    2.80
  12  14   0   -0.90    1.80
 -12 -14   0   -0.70    2.20
 -12  14   0    5.50    2.50
   0  15   0   -2.30    1.30
   0 -15   0   -1.50    1.20
   0  15   0   -0.50    1.00
  -1 -15   0    4.40    1.70
   1  15   0    7.40    1.30
  -1  15   0    5.70    1.40
   1 -15   0    7.40    1.60
   1  15   0    6.90    1.80
  -1  15   0    8.10    1.80
  -2  15   0   60.59    3.40
   2 -15   0   59.79    3.40
   2  15   0   63.19    3.90
  -2 -15   0   63.59    3.80
   2  15   0   61.09    3.10
   3  15   0    3.70    1.70
  -3 -15   0    3.70    1.80
  -3  15   0    2.60    1.40
  -4 -15   0   19.20    2.70
  -4  15   0   19.90    2.30
   4  15   0   21.30    2.50
   5  15   0    0.50    1.70
  -5  15   0    1.00    1.50
  -5 -15   0    2.40    1.80
  -6 -15   0    2.00    2.10
  -6  15   0    3.80    1.60
   6  15   0    1.60    1.70
  -7 -15   0   51.39    4.30
  -7  15   0   49.10    3.80
   7  15   0   49.30    3.80
  -8 -15   0   17.20    3.10
   8  15   0   13.40    2.40
  -8  15   0   13.50    2.50
   9  15   0   33.30    3.20
  -9  15   0   36.90    3.50
  -9 -15   0   36.80    4.00
  10  15   0    4.00    1.90
 -10  15   0   -2.60    1.80
 -10 -15   0    1.30    2.30
 -11 -15   0   15.30    3.40
  11  15   0   17.00    2.70
   0  16   0   71.39    3.70
   0  16   0   66.39    4.10
   0 -16   0   74.69    4.00
  -1  16   0   20.80    2.10
   1 -16   0   23.50    2.50
  -1 -16   0   21.00    2.60
   1  16   0   21.30    2.50
  -2 -16   0  109.89    5.30
  -2  16   0  110.89    4.90
   2  16   0  110.69    5.40
   3  16   0    1.10    1.50
  -3 -16   0    1.30    1.80
  -3  16   0   -0.70    1.30
  -4  16   0    6.20    1.80
   4  16   0    0.30    1.60
  -4 -16   0    1.20    1.90
  -5  16   0   -2.70    1.40
  -5 -16   0    0.80    2.00
   5  16   0   -1.70    1.70
   6  16   0    4.40    1.90
  -6 -16   0    1.10    1.90
  -6  16   0    5.20    1.90
  -7 -16   0   28.00    3.50
  -7  16   0   31.60    3.10
   7  16   0   34.50    3.30
   8  16   0    5.20    2.00
  -8 -16   0    6.70    2.60
  -8  16   0    4.20    2.00
   9  16   0    2.70    1.90
  -9  16   0    7.30    2.20
  -9 -16   0    0.80    2.50
   0 -17   0    1.80    1.70
   1  17   0    2.90    1.90
  -1 -17   0    5.60    2.00
  -2 -17   0   -0.50    1.70
   2  17   0    2.60    1.70
  -3  17   0    1.40    1.60
  -3 -17   0   -0.10    2.00
   3  17   0    3.10    1.80
  -4 -17   0    0.00    2.00
   4  17   0   -1.10    1.50
  -4  17   0   -0.40    1.50
  -5  17   0    0.40    1.50
  -5 -17   0    0.90    2.10
   5  17   0    2.30    1.70
   6  17   0    0.60    1.80
  -6 -17   0   -0.20    2.30
  -6  17   0    1.60    1.60
  -7 -17   0   16.20    3.10
   7  17   0   19.20    2.90
  -7  17   0   20.20    2.80
   8  17   0   13.30    2.50
  -8  17   0    7.30    2.30
  -8 -17   0    8.50    2.90
   0 -18   0    2.00    1.80
  -1 -18   0   37.70    3.50
  -2 -18   0    4.70    2.20
  -3 -18   0   -1.50    1.90
   3  18   0   -1.60    1.70
  -4 -18   0    0.10    2.10
   4  18   0   -0.40    1.70
   5  18   0   -0.70    1.60
  -5 -18   0    0.50    2.30
  -6 -18   0    3.20    2.40
   6  18   0    5.00    2.10
  -1 -19   0    1.20    2.10
  -2 -19   0    0.00    2.10
  -3 -19   0   -2.20    2.10
   0   0   1    0.00    0.10
   0   0  -1    0.00    0.10
   3   0  -1 3551.54   91.19
  -3   0   1 3242.48   91.19
   3   0   1 3313.97   91.19
  -3   0  -1 3411.06   91.19
  -4   0  -1   73.69    2.60
   4   0  -1   70.89    2.60
  -4   0   1   66.69    2.60
   4   0   1   69.69    2.50
  -5   0   1 4160.48  113.19
  -5   0  -1 4246.77  113.09
   5   0  -1 4163.48  113.19
   5   0   1 4169.28  113.09
   6   0   1    1.00    0.70
  -6   0  -1    1.40    0.80
   6   0  -1    2.60    0.80
  -6   0   1    3.30    1.00
   7   0   1  665.13   19.00
  -7   0   1  663.73   19.10
  -7   0  -1  629.84   19.00
  -7   0   1  683.93   18.80
   7   0  -1  683.03   19.10
  -7   0  -1  670.53   18.70
  -8   0  -1 1280.37   33.30
   8   0   1 1172.58   33.50
  -8   0  -1 1221.38   33.60
   8   0  -1 1130.79   33.50
  -8   0   1 1192.98   33.20
  -9   0  -1    8.10    1.40
  -9   0   1    7.20    1.20
  -9   0  -1    8.60    1.20
 -10   0   1    3.40    1.00
 -10   0  -1    0.70    1.10
 -10   0  -1    2.80    0.90
 -11   0  -1    2.50    1.00
 -11   0   1    2.40    1.10
 -11   0  -1   -0.40    1.20
 -12   0  -1    5.70    1.30
 -12   0   1    6.50    1.30
 -13   0   1    0.60    1.10
 -13   0  -1    3.00    1.20
 -14   0  -1   23.50    2.30
 -14   0   1   30.40    2.50
 -15   0   1   11.40    1.90
 -15   0  -1   11.60    1.80
 -16   0  -1   29.60    2.80
 -16   0   1   30.30    2.80
   1  -1   1  522.55   13.90
  -1  -1  -1  499.65   13.90
   1   1   1  512.85   13.70
  -1  -1   1  508.15   13.80
   1  -1  -1  503.15   13.90
   2   1  -1  745.73   19.70
  -2  -1  -1  706.93   19.60
  -2  -1  -1  732.93   19.80
   2  -1   1  725.03   19.60
   2  -1   1  736.43   19.90
  -2   1   1  708.43   19.90
  -2  -1  -1  737.03   19.70
   2   1   1  735.43   20.10
   2  -1  -1  753.72   20.20
  -2   1  -1  695.13   20.20
   2   1   1  735.13   20.00
   2   1   1  761.42   20.00
  -2  -1   1  743.43   19.90
   3  -1   1 2799.72   72.29
   3  -1   1 2667.23   71.79
   3   1  -1 2733.33   72.19
  -3   1   1 2459.65   72.19
   3   1  -1 2680.63   71.79
  -3  -1  -1 2696.33   72.19
   3   1   1 2641.54   72.29
   3  -1  -1 2595.04   72.69
   3   1   1 2830.12   72.59
  -3   1  -1 2661.13   72.79
   3   1   1 2723.93   72.29
  -4  -1  -1  146.89    4.70
   4  -1   1  163.28    4.90
  -4   1   1  158.08    5.00
   4   1  -1  151.58    4.80
   4   1  -1  153.88    4.20
   4   1   1  156.68    4.30
   4   1   1  160.88    4.30
   4   1   1  162.78    4.80
  -4   1  -1  151.38    4.90
   4  -1  -1  149.29    4.90
  -5  -1  -1  963.90   27.00
   5  -1   1  984.20   27.10
   5   1  -1  970.40   27.10
  -5   1   1  993.30   27.20
   5   1   1  967.90   26.90
  -5   1  -1  960.40   27.00
   5   1   1  975.20   26.30
   5   1   1 1000.80   26.30
   5  -1  -1  961.40   27.00
  -6  -1  -1  233.38    7.20
  -6  -1  -1  239.68    7.30
  -6   1   1  238.88    7.50
   6   1  -1  246.18    7.40
   6  -1   1  231.38    7.40
   6   1   1  244.58    6.60
   6  -1  -1  224.08    7.40
   6   1   1  239.78    7.40
  -6  -1   1  245.48    7.30
   6   1   1  241.28    6.50
  -6   1  -1  234.98    7.50
   7  -1   1  109.59    4.10
   7   1  -1  107.29    4.10
  -7   1   1  109.29    4.10
  -7  -1  -1   97.39    4.00
  -7   1   1  105.39    4.20
  -7  -1  -1  107.19    3.80
   7   1   1  103.79    3.00
   7  -1  -1  108.19    4.10
   7   1   1  106.49    4.00
  -7  -1   1  110.69    3.90
   7   1   1  105.29    3.00
  -7   1  -1  107.39    4.20
  -8  -1  -1   55.89    2.60
   8  -1   1   53.69    2.90
  -8  -1  -1   62.39    3.00
  -8   1   1   51.39    3.00
  -8   1   1   56.79    2.40
   8   1   1   53.89    1.70
   8   1   1   51.89    1.70
   8  -1  -1   55.19    2.80
  -8   1  -1   60.89    2.40
  -8   1  -1   55.29    3.00
  -8  -1   1   62.09    2.70
   8   1   1   52.69    2.70
  -9  -1  -1   53.39    2.60
  -9   1   1   51.79    2.40
  -9  -1  -1   50.79    2.90
  -9   1   1   55.39    3.10
  -9   1  -1   43.00    2.80
  -9   1  -1   51.39    2.30
   9   1   1   57.39    3.20
   9   1   1   49.60    1.60
  -9  -1   1   50.09    2.60
   9   1   1   49.20    1.60
 -10   1   1   39.10    2.10
 -10   1   1   36.40    2.70
 -10  -1  -1   37.40    2.30
 -10   1  -1   41.30    2.80
  10   1   1   37.50    1.30
 -10   1  -1   37.20    2.10
 -10  -1   1   38.30    2.30
  10   1   1   36.80    1.30
  11   1  -1    3.90    0.40
 -11  -1  -1    3.20    1.10
 -11   1   1    5.60    1.10
  11   1   1    4.60    0.50
 -11   1  -1    4.00    1.40
 -11   1  -1    3.80    1.00
 -11  -1   1    5.40    1.30
  11   1   1    6.00    0.60
 -12  -1  -1   15.50    1.80
 -12   1   1   15.00    1.60
 -12   1  -1   15.40    2.20
  12   1   1   12.50    1.10
 -12  -1   1   14.70    1.80
 -12   1  -1   15.80    1.60
 -13  -1  -1    2.30    1.20
 -13   1   1    1.40    1.10
 -13  -1   1   -1.10    1.00
 -13   1  -1    2.70    1.10
 -13   1  -1   -1.20    1.40
 -14   1   1   12.90    1.70
 -14  -1  -1    9.90    1.70
 -14   1  -1   12.80    1.70
 -14  -1   1   13.90    2.00
 -15   1   1   10.00    1.70
 -15  -1  -1    8.90    1.80
 -15   1  -1    8.10    1.70
 -15  -1   1    8.80    1.80
 -16  -1  -1   26.80    2.80
 -16  -1   1   24.90    2.70
 -17  -1  -1   11.50    2.10
 -17  -1   1   12.50    2.20
   0   2   1  486.35   13.30
   0  -2  -1  498.65   13.40
   0  -2   1  488.25   13.40
   0   2   1  473.25   13.40
   0   2  -1  496.45   13.40
   1  -2   1  430.96   12.00
  -1  -2  -1  451.85   12.00
   1   2  -1  441.76   12.00
  -1   2   1  427.76   12.10
  -1  -2   1  446.66   12.20
   1  -2  -1  454.15   12.20
   1   2   1  436.86   12.20
  -1   2  -1  434.26   12.10
   2   2  -1  250.57    6.90
  -2  -2  -1  245.08    6.90
   2  -2   1  240.88    6.90
  -2   2   1  250.07    7.10
  -2  -2   1  250.07    7.00
   2  -2  -1  252.57    7.20
   2   2   1  259.47    7.00
  -2   2  -1  242.68    7.20
   2   2   1  254.57    7.00
  -2   2  -1  248.78    7.00
  -3   2   1  890.41   24.70
  -3  -2  -1  898.21   24.30
   3  -2   1  861.61   24.30
   3   2  -1  921.51   24.40
  -3  -2  -1  924.31   24.30
   3  -2   1  888.41   24.70
  -3  -2   1  914.11   24.40
   3  -2  -1  881.81   24.80
   3   2   1  920.61   24.50
   3   2   1  916.31   24.60
  -3   2  -1  873.81   24.80
   4   2  -1  460.05   12.50
   4  -2   1  462.35   12.40
  -4   2   1  439.26   13.00
   4   2  -1  462.75   12.90
   4  -2   1  461.25   13.00
  -4  -2  -1  451.25   12.30
  -4  -2  -1  447.16   12.30
   4   2   1  450.45   12.40
   4   2   1  457.05   12.70
   4  -2  -1  454.45   12.90
  -4   2  -1  442.66   12.90
   5  -2   1  132.69    3.70
   5  -2   1  128.89    4.40
  -5   2   1  129.89    4.50
  -5  -2  -1  133.99    4.40
   5   2  -1  122.99    4.30
   5   2  -1  135.79    3.80
  -5   2  -1  129.39    4.50
   5  -2  -1  121.39    4.30
   5   2   1  128.89    4.20
  -5  -2   1  132.79    4.30
   5   2   1  126.39    3.70
   6  -2   1  268.87    7.20
   6   2  -1  257.97    8.00
   6   2  -1  272.17    7.30
   6  -2   1  249.58    8.10
  -6  -2  -1  261.17    8.00
  -6   2   1  260.87    8.20
  -6   2  -1  274.17    8.50
   6  -2  -1  266.37    8.40
   6   2   1  274.57    8.20
  -6  -2   1  263.67    8.20
   6   2   1  277.97    7.60
  -7  -2  -1  536.75   15.10
   7  -2   1  509.95   15.20
   7   2  -1  514.95   14.20
   7   2  -1  508.25   15.10
  -7   2   1  531.55   15.40
   7   2   1  496.45   13.70
   7  -2  -1  489.15   14.70
  -7   2  -1  505.05   14.70
  -7  -2   1  504.95   14.60
   7   2   1  503.05   14.50
   8   2  -1   29.20    2.20
  -8   2   1   39.30    2.50
   8  -2   1   31.20    2.20
  -8   2   1   36.50    2.10
  -8  -2  -1   34.30    2.10
   8   2  -1   32.00    1.30
   8  -2  -1   36.20    2.70
   8   2   1   35.60    1.40
  -8  -2   1   34.40    2.10
   8   2   1   33.20    2.20
  -8   2  -1   34.90    2.40
   9   2  -1   29.20    1.20
  -9   2   1   31.10    2.50
  -9   2   1   32.50    1.70
  -9  -2  -1   33.00    2.10
  -9  -2   1   30.40    2.10
  -9   2  -1   31.10    2.50
  -9   2  -1   30.90    1.70
   9   2   1   29.70    1.30
   9   2   1   29.30    2.20
 -10   2   1    3.50    1.40
 -10  -2  -1    7.60    1.40
  10   2  -1    7.00    0.60
 -10   2   1    5.60    1.00
 -10   2  -1    4.30    1.40
 -10  -2   1    7.00    1.40
  10   2   1    5.50    0.60
 -10   2  -1    7.90    1.10
 -11  -2  -1   12.10    1.70
 -11   2   1   11.30    1.90
 -11   2   1   13.30    1.40
  11  -2   1   12.70    0.70
  11   2  -1   13.20    0.90
 -11  -2   1   12.40    1.70
 -11   2  -1   13.20    1.40
 -11   2  -1   11.80    1.90
  11   2   1   12.10    0.90
 -12   2   1    2.60    0.90
 -12  -2  -1    2.90    1.30
  12   2  -1    2.30    0.70
 -12   2  -1    2.50    0.90
 -12   2  -1    1.80    1.50
 -12  -2   1    1.40    1.20
  12   2   1    1.80    0.60
 -13   2   1    9.30    1.30
 -13  -2  -1    8.80    1.70
 -13   2  -1    8.30    1.30
 -13  -2   1    7.70    1.60
 -13   2  -1    5.90    1.80
 -14  -2  -1   11.60    1.90
 -14   2   1    8.00    1.40
 -14   2  -1   11.60    1.50
 -14   2  -1   12.10    2.40
 -14  -2   1    8.70    1.80
 -15  -2  -1   42.80    3.20
 -15  -2   1   55.49    3.60
 -16  -2  -1    7.50    1.90
 -16  -2   1    9.40    2.00
 -17  -2  -1   15.00    2.40
 -17  -2   1   20.10    2.70
   0   3  -1  125.09    3.80
   0  -3  -1  129.39    3.80
   0   3   1  122.89    3.80
   0  -3   1  126.39    3.80
   1   3  -1  166.08    4.90
   1  -3   1  168.18    4.90
  -1   3   1  167.08    4.90
  -1  -3  -1  168.78    4.90
  -1   3  -1  163.38    4.90
   1  -3  -1  173.18    4.90
  -1  -3   1  171.78    5.00
   1  -3  -1  176.58    5.00
   1   3   1  160.88    4.90
  -2   3   1   39.30    1.70
   2   3  -1   37.50    1.50
   2  -3   1   41.90    1.50
  -2  -3  -1   41.50    1.50
   2  -3  -1   40.20    1.50
  -2   3  -1   37.40    1.40
   2  -3  -1   40.00    1.70
  -2  -3   1   37.40    1.50
  -2   3  -1   38.20    1.70
   2   3   1   43.50    1.60
  -3  -3  -1  669.23   17.90
   3  -3   1  659.23   17.90
   3   3  -1  668.63   18.00
  -3   3   1  621.74   18.20
  -3   3  -1  651.73   17.40
  -3  -3   1  651.03   17.50
   3   3   1  600.04   17.50
  -3   3  -1  617.04   17.80
   3   3   1  660.13   17.50
   3  -3  -1  650.33   17.80
  -4  -3  -1  148.29    4.40
  -4  -3  -1  155.88    4.40
  -4   3   1  145.59    4.90
  -4  -3  -1  158.08    5.00
   4  -3   1  149.29    4.40
   4  -3   1  148.29    4.90
   4   3  -1  152.08    4.50
  -4  -3   1  155.68    5.00
   4   3   1  160.18    4.80
   4  -3  -1  153.58    5.00
  -4   3  -1  158.58    5.10
  -4  -3   1  156.88    4.50
   4   3   1  153.78    4.60
  -5   3   1    5.70    1.00
  -5  -3  -1    5.80    0.40
   5  -3   1    5.30    0.90
   5   3  -1    4.70    0.80
  -5  -3  -1    6.20    0.50
  -5  -3  -1    6.50    1.10
   5  -3   1    7.50    0.60
   5   3  -1    5.30    0.60
   5   3   1    6.90    0.70
  -5   3  -1    7.40    1.10
  -5  -3   1    7.50    0.40
   5   3   1    7.90    0.90
  -5  -3   1    7.40    0.40
  -5  -3   1    8.00    1.10
   5  -3  -1    9.10    1.10
  -6   3   1   52.29    2.80
   6  -3   1   59.49    1.90
   6  -3   1   59.59    2.70
  -6  -3  -1   57.19    2.60
   6   3  -1   59.69    2.00
  -6  -3   1   59.99    2.70
   6   3   1   61.49    2.50
  -6   3  -1   59.09    2.80
   6  -3  -1   56.29    2.70
   6   3   1   58.59    2.10
  -7  -3  -1  159.98    5.40
   7  -3   1  157.38    4.50
   7  -3   1  150.48    5.50
   7   3  -1  158.18    5.40
   7   3  -1  161.38    4.70
  -7   3   1  154.58    5.60
   7  -3  -1  156.48    5.60
  -7   3  -1  158.58    5.60
   7   3   1  156.98    4.70
   7   3   1  155.58    5.30
  -7  -3   1  160.18    5.50
   8   3  -1   12.00    1.40
   8  -3   1   12.70    0.80
  -8  -3  -1   13.40    1.60
  -8   3   1   14.00    1.70
   8   3  -1   11.60    0.90
   8   3   1   11.40    0.90
   8   3   1   13.50    1.40
  -8   3  -1   10.70    1.50
  -8  -3   1   11.90    1.40
  -9   3   1   10.40    1.60
   9   3  -1   12.10    0.90
   9   3  -1   12.40    1.80
  -9  -3  -1   13.50    1.60
   9  -3   1   11.10    0.70
  -9  -3   1    8.90    1.50
   9   3   1   10.60    1.40
  -9   3  -1   10.20    1.60
   9   3   1   10.60    0.90
  10  -3   1    3.20    0.50
  10   3  -1    1.20    0.60
 -10   3   1    3.30    0.80
 -10  -3  -1    3.30    1.30
 -10   3   1    1.30    1.30
 -10   3  -1    2.00    1.30
 -10   3  -1    4.20    0.90
  10   3   1    3.20    0.70
 -10  -3   1    5.00    1.40
 -11   3   1   92.89    3.40
 -11  -3  -1   95.99    4.20
  11   3  -1   87.69    3.00
  11  -3   1   88.49    2.80
 -11   3   1   89.29    4.60
 -11   3  -1   92.79    3.40
  11   3   1   89.69    3.10
 -11  -3   1   85.29    4.10
 -11   3  -1   91.79    4.60
 -12   3   1    7.80    1.90
  12   3  -1    7.90    0.90
 -12  -3  -1    7.50    1.60
 -12   3   1    8.30    1.20
  12   3   1    8.40    0.90
 -12  -3   1   10.80    1.80
 -12   3  -1    5.50    1.70
 -12   3  -1    8.30    1.10
 -13  -3  -1    5.30    1.50
 -13   3   1    5.60    1.30
 -13  -3   1    6.60    1.70
 -13   3  -1    4.20    1.70
 -14  -3  -1    0.40    1.30
 -14  -3   1    2.60    1.60
 -14   3  -1    2.20    1.80
 -15  -3  -1   33.30    3.10
 -15  -3   1   35.90    3.20
 -15   3  -1   34.00    3.40
 -16  -3  -1    3.20    1.70
 -16  -3   1    5.90    1.90
 -17  -3  -1   23.70    3.00
 -17  -3   1   24.30    3.00
   0   4   1  407.06   11.40
   0  -4   1  404.66   11.40
   0   4  -1  406.96   11.40
   0  -4  -1  398.76   11.40
  -1  -4  -1  260.67    7.20
   1  -4   1  238.28    7.10
   1   4  -1  247.78    7.10
  -1   4   1  242.58    7.10
  -1   4   1  243.38    7.10
  -1   4  -1  244.68    7.20
  -1  -4   1  258.67    7.30
   1  -4  -1  252.87    7.20
   1   4   1  245.78    7.30
  -2   4   1   40.40    1.80
   2   4  -1   41.40    1.70
   2  -4   1   40.80    1.70
  -2  -4  -1   43.10    1.70
  -2   4  -1   38.70    1.80
  -2  -4   1   43.60    1.70
   2  -4  -1   40.50    1.80
  -2   4  -1   39.60    1.60
   2   4   1   40.50    1.70
   2  -4  -1   42.00    1.70
  -3  -4  -1  169.18    5.20
  -3  -4  -1  157.68    4.80
   3  -4   1  163.68    4.90
  -3   4   1  158.48    5.10
   3   4  -1  161.18    4.90
  -3  -4   1  159.58    4.80
  -3   4  -1  153.18    4.70
   3  -4  -1  157.08    5.10
   3  -4  -1  164.88    4.80
  -3  -4   1  159.68    5.10
   3   4   1  168.58    4.90
  -3   4  -1  155.58    5.10
   4   4  -1   45.80    1.80
  -4   4   1   40.60    2.20
  -4  -4  -1   45.00    2.10
  -4  -4  -1   42.90    1.70
   4  -4   1   43.20    1.70
  -4   4  -1   39.90    2.00
   4   4   1   36.60    1.60
   4  -4  -1   38.80    1.50
  -4  -4   1   40.10    1.50
  -4  -4   1   37.30    2.00
   4   4   1   41.10    1.70
   4  -4  -1   37.70    1.90
  -5   4   1  107.79    4.00
  -5  -4  -1  104.49    3.90
  -5  -4  -1  102.09    3.20
  -5  -4  -1  100.29    3.20
   5  -4   1  103.49    3.90
   5  -4   1  109.59    3.30
   5   4  -1  102.69    3.40
  -5   4  -1  101.49    3.90
   5   4   1  107.19    3.40
  -5  -4   1  102.49    3.10
  -5  -4   1  100.99    3.80
   5  -4  -1  104.59    3.20
   5  -4  -1   98.49    3.80
   5   4   1  103.99    3.50
   6  -4   1   86.39    2.80
  -6   4   1   85.29    3.60
  -6  -4  -1   84.49    2.60
  -6  -4  -1   83.89    2.50
   6   4  -1   85.09    3.20
  -6  -4  -1   81.39    3.50
   6   4  -1   89.09    2.90
   6  -4   1   84.09    3.50
  -6   4  -1   82.19    3.50
  -6  -4   1   85.19    2.40
  -6  -4   1   85.79    2.50
  -6  -4   1   81.99    3.40
   6  -4  -1   83.89    3.50
   6   4   1   81.89    2.90
   6   4   1   80.69    3.10
   7  -4   1  260.37    8.50
  -7   4   1  260.67    8.60
   7   4  -1  270.47    8.20
   7   4  -1  268.97    7.70
  -7  -4  -1  266.37    8.50
   7  -4   1  265.67    7.60
   7  -4  -1  273.27    8.60
   7   4   1  275.77    7.80
  -7   4  -1  254.27    8.60
   7   4   1  264.57    8.10
  -7  -4   1  265.47    8.50
  -8  -4  -1  100.29    4.20
  -8   4   1  102.69    4.40
   8  -4   1  101.39    3.30
   8   4  -1  104.89    3.40
   8   4  -1  109.89    4.10
  -8  -4   1  112.69    4.50
   8   4   1  114.19    3.70
   8   4   1  109.69    4.20
  -8   4  -1  111.89    4.60
  -9   4   1   57.09    3.40
   9   4  -1   49.50    2.10
   9  -4   1   52.69    1.90
   9   4  -1   51.49    2.90
  -9  -4  -1   55.69    2.90
   9  -4  -1   49.99    1.80
  -9   4  -1   49.80    3.10
  -9  -4   1   53.09    3.00
   9   4   1   50.59    2.10
   9   4   1   46.80    2.70
 -10  -4  -1   29.40    2.40
  10  -4   1   26.70    1.30
  10   4  -1   27.10    1.50
 -10   4   1   22.10    2.30
 -10  -4   1   33.30    2.40
 -10   4  -1   26.90    2.50
  10  -4  -1   29.50    1.30
  10   4   1   24.40    1.60
 -11   4   1   15.40    1.30
 -11  -4  -1   14.00    2.00
 -11   4   1   17.30    2.30
  11   4  -1   14.70    1.20
  11  -4   1   14.30    1.10
 -11   4  -1   15.00    2.30
 -11  -4   1   14.30    1.90
  11   4   1   13.00    1.20
  11  -4  -1   12.50    1.00
 -12  -4  -1   16.40    2.10
 -12   4   1   16.90    2.40
  12   4  -1   15.60    1.40
 -12  -4   1   14.40    2.00
  12   4   1   16.40    1.40
 -12   4  -1   20.10    2.50
 -13   4   1    0.90    1.60
 -13  -4  -1    2.50    1.50
 -13  -4   1    4.60    1.70
 -13   4  -1    2.20    1.70
 -14  -4  -1   35.40    3.20
 -14   4  -1   33.70    3.30
 -14  -4   1   33.60    3.10
 -15  -4  -1    6.70    2.00
 -15  -4   1    4.70    1.90
 -15   4  -1    3.90    2.10
 -16  -4  -1   31.60    3.30
 -16  -4   1   32.70    3.30
 -17  -4  -1    0.80    1.80
 -17  -4   1    3.90    2.10
   0   5  -1  316.57    9.20
   0  -5   1  323.77    9.20
   0  -5  -1  312.07    9.20
   0   5   1  321.07    9.20
   1  -5   1   56.09    2.20
   1   5  -1   54.79    2.20
  -1   5   1   54.29    2.20
  -1   5   1   56.29    2.10
  -1   5  -1   52.29    2.10
   1   5   1   54.69    2.20
   1  -5  -1   56.19    2.20
  -2   5   1  148.49    4.80
   2   5  -1  156.28    4.90
   2  -5   1  153.38    4.80
  -2  -5  -1  155.68    4.80
  -2  -5  -1  155.18    5.00
   2  -5  -1  152.28    4.60
  -2  -5   1  150.98    4.60
  -2   5  -1  142.69    4.60
  -2  -5   1  147.79    4.80
   2   5   1  148.99    4.70
  -3  -5  -1  217.38    6.80
   3  -5   1  221.68    6.50
   3   5  -1  215.98    6.60
  -3  -5  -1  216.18    6.50
  -3   5   1  222.68    6.80
   3   5   1  208.58    6.40
  -3   5  -1  208.98    6.60
  -3   5  -1  213.38    6.30
  -3  -5   1  214.08    6.70
   3  -5  -1  215.68    6.40
  -3  -5   1  215.98    6.40
   3  -5  -1  221.28    6.60
  -4   5   1   82.79    3.40
   4   5  -1   90.79    3.10
  -4  -5  -1   89.69    3.50
  -4  -5  -1   89.79    3.00
   4  -5   1   81.39    2.90
  -4  -5   1   88.59    3.40
   4  -5  -1   88.29    3.00
   4  -5  -1   90.49    3.30
  -4   5  -1   81.69    3.40
   4   5   1   92.09    3.10
  -4  -5   1   88.29    3.00
  -5  -5  -1  159.08    5.60
   5   5  -1  173.48    5.20
   5  -5   1  169.48    5.10
  -5   5   1  165.68    5.70
  -5  -5  -1  162.88    5.00
   5   5   1  185.48    5.40
  -5   5  -1  161.88    5.80
   5  -5  -1  164.48    5.70
   5   5   1  174.78    5.20
  -5  -5   1  163.08    5.70
  -5  -5   1  169.98    5.10
   5  -5  -1  169.48    5.20
   6  -5   1   81.09    2.80
  -6  -5  -1   85.99    3.60
   6   5  -1   84.39    3.00
  -6   5   1   81.09    3.50
  -6  -5  -1   81.79    2.70
  -6  -5  -1   83.89    2.70
  -6  -5   1   84.79    2.70
   6   5   1   86.39    3.10
   6  -5  -1   82.19    2.90
  -6  -5   1   85.99    3.60
  -6   5  -1   79.79    3.60
   6   5   1   87.99    3.10
   6  -5  -1   85.99    3.60
  -7  -5  -1   39.20    1.40
   7   5  -1   39.00    1.90
   7  -5   1   38.00    1.70
  -7  -5  -1   41.20    1.40
  -7   5   1   36.60    2.60
   7   5  -1   41.60    2.20
  -7  -5  -1   39.10    2.50
  -7  -5   1   39.80    1.30
   7   5   1   40.00    2.10
   7   5   1   40.10    1.90
  -7  -5   1   41.30    2.50
   7  -5  -1   40.00    1.70
  -7   5  -1   38.80    2.50
  -7  -5   1   38.20    1.30
   8  -5   1  146.29    4.50
  -8  -5  -1  134.59    5.30
   8   5  -1  137.89    5.10
   8   5  -1  148.29    4.70
  -8   5   1  146.89    5.60
  -8   5  -1  136.49    5.50
   8  -5  -1  145.09    4.40
   8   5   1  138.69    4.90
   8   5   1  141.59    4.60
  -8  -5   1  139.69    5.40
  -9   5   1   88.09    4.30
   9   5  -1   82.89    3.70
  -9  -5  -1   86.89    4.10
   9   5  -1   84.39    3.20
   9  -5   1   85.79    3.00
   9  -5  -1   84.29    2.90
   9   5   1   83.19    3.60
  -9   5  -1   86.19    4.20
   9   5   1   86.19    3.20
  -9  -5   1   84.69    4.00
  10  -5   1    9.40    0.90
 -10   5   1    8.30    1.80
  10   5  -1    8.90    1.10
 -10  -5  -1    8.50    1.70
 -10  -5   1    6.10    1.70
 -10   5  -1    8.10    1.80
  10  -5  -1   10.00    0.90
  10   5   1    9.40    1.10
 -11   5   1   92.99    4.70
 -11  -5  -1   92.39    4.40
  11   5  -1   88.89    3.40
 -11  -5   1   98.29    4.70
  11   5   1   91.69    3.50
 -11   5  -1   93.99    4.70
 -12   5   1   58.89    4.10
 -12  -5  -1   59.29    3.70
  12   5  -1   59.29    2.60
 -12   5  -1   59.39    4.00
 -12  -5   1   52.49    3.60
  12   5   1   55.59    2.50
 -13   5   1    4.70    1.90
 -13  -5  -1    2.50    1.60
 -13   5  -1    4.90    1.90
 -13  -5   1    2.50    1.70
 -14   5   1   23.70    3.00
 -14  -5  -1   20.40    2.80
 -14   5  -1   22.10    2.90
 -14  -5   1   15.80    2.60
 -15  -5  -1    0.70    1.70
 -15   5  -1    0.80    1.70
 -15  -5   1   -0.30    1.60
 -16  -5  -1   47.00    3.90
 -16   5  -1   44.20    4.20
 -16  -5   1   32.50    3.50
   0   6  -1  127.09    4.30
   0  -6  -1  128.69    4.30
   0  -6   1  135.69    4.30
   0   6   1  130.59    4.30
  -1   6   1  224.48    6.50
  -1   6   1  218.48    6.60
   1  -6   1  221.88    6.60
  -1  -6  -1  220.98    6.60
  -1  -6  -1  219.38    6.70
   1   6  -1  208.68    6.60
   1  -6  -1  220.08    6.60
   1   6   1  213.18    6.60
  -1  -6   1  219.58    6.60
  -1   6  -1  212.38    6.50
  -1  -6   1  212.08    6.60
  -2   6   1  337.37   10.00
   2   6  -1  338.47   10.00
  -2  -6  -1  353.06   10.00
  -2  -6  -1  339.47   10.10
   2  -6   1  340.47    9.90
  -2  -6   1  344.97    9.90
   2   6   1  339.47    9.90
  -2   6  -1  328.97    9.80
  -2  -6   1  338.37   10.00
   2  -6  -1  339.27    9.80
   3   6  -1   64.59    2.50
   3  -6   1   58.99    2.40
  -3  -6  -1   59.19    2.70
  -3   6   1   61.49    2.60
  -3  -6   1   63.29    2.40
  -3  -6   1   59.99    2.70
   3  -6  -1   61.39    2.40
  -3   6  -1   61.79    2.40
  -3   6  -1   57.49    2.60
   3   6   1   62.49    2.60
   4   6  -1   39.60    2.00
  -4  -6  -1   32.80    2.00
   4  -6   1   37.90    1.80
  -4  -6  -1   36.70    1.70
  -4   6   1   32.40    2.10
   4  -6  -1   38.00    1.80
  -4  -6   1   35.40    1.70
  -4   6  -1   35.00    2.00
  -4  -6   1   33.90    2.10
   4   6   1   38.40    1.90
   5   6  -1  115.09    3.90
  -5  -6  -1  107.69    4.20
   5  -6   1  110.49    3.70
  -5   6   1  104.79    4.20
  -5  -6  -1  108.79    3.60
   5   6   1  108.99    3.80
   5   6   1  107.89    3.60
  -5  -6   1  103.79    4.10
   5  -6  -1  108.29    4.00
   5  -6  -1  109.09    3.60
  -5   6  -1   99.39    4.10
  -5  -6   1  110.19    3.50
  -6  -6  -1  203.08    7.00
  -6  -6  -1  208.18    6.20
   6   6  -1  215.58    6.50
   6  -6   1  201.88    6.30
  -6   6   1  202.18    7.00
   6   6   1  193.58    6.30
   6   6   1  209.18    6.50
  -6   6  -1  211.38    7.00
  -6  -6   1  208.18    7.10
  -6  -6   1  205.88    6.10
   6  -6  -1  205.58    6.90
   6  -6  -1  210.28    6.30
  -7  -6  -1   94.39    3.00
   7   6  -1   87.19    3.60
  -7  -6  -1   90.79    4.10
  -7  -6  -1   97.09    3.10
   7  -6   1   93.49    3.30
  -7   6   1   89.79    4.00
   7   6  -1   97.19    3.50
  -7  -6   1   93.99    4.10
   7  -6  -1   97.39    3.30
  -7  -6   1   91.69    3.00
   7   6   1   94.19    3.60
   7   6   1   97.99    3.50
  -7   6  -1   95.89    4.10
   8  -6   1   54.79    2.30
   8   6  -1   58.89    2.60
   8   6  -1   55.29    2.80
  -8   6   1   58.39    3.30
  -8  -6  -1   57.09    1.80
  -8  -6  -1   57.09    1.80
  -8  -6  -1   57.69    3.20
  -8  -6   1   59.89    1.70
  -8   6  -1   53.39    3.20
   8   6   1   58.79    2.60
   8  -6  -1   57.89    2.40
  -8  -6   1   57.49    3.10
   8   6   1   54.99    2.70
   9   6  -1  114.89    4.50
  -9   6   1  112.19    5.10
   9  -6   1  113.09    3.90
   9   6  -1  116.39    4.10
  -9  -6  -1  111.99    4.90
  -9  -6   1  103.79    4.90
  -9   6  -1  116.49    5.00
   9   6   1  114.59    4.10
   9  -6  -1  120.19    3.90
   9   6   1  115.89    4.40
  10   6  -1   29.40    1.90
  10  -6   1   24.60    1.70
 -10   6   1   31.60    2.80
 -10  -6  -1   22.70    2.50
 -10  -6   1   25.20    2.60
  10   6   1   27.70    1.90
  10  -6  -1   26.10    1.70
 -10   6  -1   24.70    2.50
 -11   6   1   15.40    2.30
 -11  -6  -1   25.00    2.60
  11   6  -1   22.70    1.80
 -11   6  -1   20.10    2.50
  11   6   1   23.60    1.90
 -11  -6   1   18.90    2.40
  12   6  -1   12.50    1.40
 -12   6   1   10.90    2.20
 -12  -6  -1   10.50    2.10
 -12  -6   1   10.90    2.00
 -12   6  -1    8.70    2.10
  12   6   1   11.50    1.30
 -13  -6  -1    3.80    1.80
 -13   6   1    2.70    1.70
 -13   6  -1    2.00    1.70
 -13  -6   1   -1.10    1.40
 -14  -6  -1   13.80    2.50
 -14   6   1   11.90    2.50
 -14   6  -1   14.40    2.60
 -14  -6   1   11.50    2.40
 -15  -6  -1   11.00    2.40
 -15   6   1    9.90    2.60
 -15   6  -1   16.80    2.80
 -15  -6   1    7.00    2.20
 -16  -6  -1    9.60    2.40
 -16   6  -1    6.70    2.40
 -16  -6   1    1.80    2.00
   0  -7  -1   22.30    1.40
   0   7   1   21.90    1.50
   0   7  -1   18.20    1.50
   0  -7   1   16.90    1.40
   0  -7  -1   20.50    1.40
   0  -7   1   19.60    1.40
  -1   7   1   33.50    1.70
   1  -7   1   31.20    1.70
  -1  -7  -1   36.20    1.90
   1   7  -1   32.00    1.80
  -1  -7  -1   32.10    1.70
  -1   7   1   32.00    1.70
   1  -7  -1   28.40    1.70
  -1   7  -1   32.40    1.80
  -1  -7   1   30.60    1.80
   1   7   1   30.40    1.80
  -1  -7   1   30.90    1.80
  -2   7   1   11.90    1.10
   2   7  -1   11.40    1.10
  -2  -7  -1   14.20    1.40
   2  -7   1   13.70    1.20
  -2  -7  -1   10.10    1.10
  -2   7   1   12.40    1.20
  -2   7  -1   15.60    1.30
   2  -7  -1   13.10    1.20
  -2   7  -1   12.70    1.20
   2   7   1   13.20    1.30
  -2  -7   1   14.70    1.40
  -2  -7   1   16.60    1.30
   3   7  -1   67.79    2.90
  -3  -7  -1   66.99    3.10
  -3   7   1   72.39    3.00
   3  -7   1   74.59    2.80
   3   7   1   73.69    3.00
   3  -7  -1   74.39    2.90
  -3  -7   1   69.49    3.10
  -3   7  -1   72.19    3.00
  -3  -7   1   73.59    2.80
  -3   7  -1   72.29    2.80
   4  -7   1    7.20    1.00
  -4  -7  -1    9.50    1.00
   4   7  -1    8.60    1.10
  -4   7   1    5.70    1.00
  -4  -7  -1    8.80    1.30
   4  -7  -1    8.60    1.00
  -4   7  -1    7.70    1.10
  -4   7  -1    8.90    0.90
   4   7   1    7.60    1.10
  -4  -7   1    7.70    1.20
  -4  -7   1    7.30    0.90
  -5   7   1    9.10    1.30
   5   7  -1    7.90    1.10
   5  -7   1   10.30    1.10
  -5  -7  -1   12.90    1.10
  -5  -7  -1   11.00    1.50
  -5  -7   1   12.20    1.10
   5   7   1   11.60    1.30
  -5  -7   1   12.10    1.60
  -5   7  -1   11.30    1.50
   5  -7  -1   12.00    1.20
   6   7  -1   58.39    2.70
  -6  -7  -1   56.29    3.00
  -6  -7  -1   62.09    2.40
   6  -7   1   59.89    2.80
  -6   7   1   63.59    3.20
   6   7   1   61.69    2.70
   6   7   1   57.99    2.40
  -6  -7   1   59.49    2.30
  -6  -7   1   55.79    3.00
  -6   7  -1   56.69    3.10
   6  -7  -1   60.49    2.50
  -7   7   1    1.90    1.20
  -7  -7  -1    0.20    1.10
  -7  -7  -1    2.40    0.60
  -7  -7  -1    0.50    0.60
   7   7  -1    1.00    0.90
   7   7   1    1.80    0.90
   7   7   1    1.90    0.80
  -7   7  -1    0.90    1.10
  -7  -7   1    1.60    0.60
  -7  -7   1    1.10    1.20
  -8  -7  -1   26.30    2.50
   8   7  -1   24.90    2.00
  -8  -7  -1   23.80    1.30
   8   7  -1   24.70    1.90
  -8  -7  -1   24.70    1.20
  -8   7   1   22.90    2.20
  -8  -7   1   19.70    2.10
   8   7   1   23.10    1.80
  -8  -7   1   25.30    1.30
  -8  -7   1   22.10    1.20
   8   7   1   23.10    1.90
  -8   7  -1   17.00    2.10
   9   7  -1    3.30    1.00
  -9  -7  -1    1.80    1.60
  -9   7   1    3.10    1.40
   9   7  -1    3.30    1.20
  -9  -7   1    2.00    1.40
   9   7   1    4.70    1.20
  -9   7  -1    3.80    1.50
   9   7   1    2.20    1.10
 -10  -7  -1   80.89    4.40
  10   7  -1   88.39    3.50
 -10   7   1   80.69    4.40
  10   7   1   86.29    4.20
  10   7   1   85.99    3.50
 -10  -7   1   69.29    4.20
 -10   7  -1   82.59    4.30
 -11   7   1   16.40    2.40
  11   7  -1   16.40    1.60
 -11  -7  -1   16.10    2.30
 -11   7  -1   16.30    2.30
 -11  -7   1   11.70    2.10
  11   7   1   15.40    1.60
 -12   7   1   21.30    2.70
 -12  -7  -1   15.20    2.40
  12   7  -1   18.80    1.70
 -12   7  -1   16.30    2.50
  12   7   1   19.90    1.80
 -12  -7   1   16.00    2.50
 -13   7   1   10.90    2.30
 -13  -7  -1    8.60    2.20
 -13   7  -1    8.20    2.20
 -13  -7   1    6.70    2.00
 -14  -7  -1   11.50    2.30
 -14   7   1   15.90    2.60
 -14  -7   1   11.70    2.50
 -14   7  -1   13.20    2.50
 -15  -7  -1    8.90    2.40
 -15   7   1    5.70    2.40
 -15  -7   1    3.60    2.10
 -15   7  -1    3.90    2.20
 -16  -7  -1   -1.10    1.90
 -16  -7   1   -1.00    1.90
   0  -8   1   21.50    1.90
   0  -8  -1   24.40    2.00
   0  -8   1   20.60    1.50
   0   8   1   17.10    1.50
   0  -8  -1   18.50    1.50
   0   8  -1   16.50    1.50
  -1   8   1  332.37    9.50
   1   8  -1  306.37    9.60
  -1   8   1  317.27    9.60
  -1  -8  -1  325.07    9.70
  -1  -8  -1  326.57    9.60
   1  -8   1  312.97    9.40
   1   8   1  311.67    9.80
  -1   8  -1  312.57    9.80
  -1  -8   1  334.27    9.90
   1  -8  -1  335.27    9.60
  -1  -8   1  341.57    9.90
   2   8  -1   14.00    1.40
  -2   8   1   13.80    1.20
  -2  -8  -1   15.60    1.40
  -2  -8  -1   13.40    1.40
  -2   8   1   11.00    1.10
  -2   8  -1   17.10    1.40
  -2  -8   1   14.90    1.50
  -2   8  -1   12.60    1.20
   2   8   1   12.80    1.40
  -2  -8   1   15.50    1.40
   3   8  -1   24.50    1.80
  -3   8   1   25.50    1.80
  -3  -8  -1   24.50    1.90
  -3  -8  -1   25.80    1.60
  -3   8  -1   26.50    1.70
  -3   8  -1   22.70    1.80
   3   8   1   25.70    1.90
  -3  -8   1   25.30    1.90
  -3  -8   1   28.30    1.70
   4   8  -1    5.40    1.00
  -4  -8  -1    7.20    1.00
  -4  -8  -1    6.00    1.20
  -4   8   1    8.00    1.20
  -4  -8   1    7.00    1.30
  -4  -8   1    6.00    1.00
  -4   8  -1    6.20    1.20
   4   8   1    5.60    1.00
  -4   8  -1    5.30    0.90
  -5  -8  -1   -0.60    0.60
  -5  -8  -1    2.10    1.10
   5   8  -1    0.80    0.90
  -5   8   1   -0.60    1.00
  -5   8  -1    0.70    1.00
  -5  -8   1   -0.50    0.90
   5   8   1    1.40    0.90
  -5  -8   1   -1.00    0.60
  -6   8   1   75.59    3.70
   6   8  -1   74.79    3.30
  -6  -8  -1   79.79    3.00
  -6  -8  -1   82.19    3.80
   6   8   1   71.09    2.80
   6   8   1   81.49    3.30
  -6  -8   1   71.59    2.80
  -6   8  -1   74.09    3.60
  -6  -8   1   73.99    3.60
  -7   8   1   18.90    2.00
  -7  -8  -1   18.70    2.20
  -7  -8  -1   15.70    1.30
   7   8  -1   16.60    1.60
   7   8   1   18.00    1.70
   7   8   1   18.60    1.50
  -7  -8   1   15.70    2.00
  -7   8  -1   16.80    2.00
  -7  -8   1   16.80    1.30
  -8  -8  -1   95.59    3.30
  -8   8   1   90.79    4.50
  -8  -8  -1   93.89    3.20
  -8  -8  -1   83.99    4.30
   8   8  -1   94.69    3.80
   8   8  -1   90.19    3.80
   8   8   1   94.19    3.60
   8   8   1   95.99    3.80
  -8   8  -1   92.99    4.50
  -8  -8   1   89.49    3.20
  -8  -8   1   88.79    4.50
  -9  -8  -1   25.20    1.30
  -9  -8  -1   26.50    1.30
  -9  -8  -1   28.90    2.90
   9   8  -1   25.90    2.20
   9   8  -1   27.70    2.20
  -9   8   1   29.70    2.70
  -9  -8   1   30.10    2.90
  -9  -8   1   27.40    1.30
  -9   8  -1   25.10    2.70
  -9  -8   1   26.70    1.20
   9   8   1   26.50    2.10
   9   8   1   28.30    2.30
  10   8  -1    1.10    1.10
 -10   8   1   -0.60    1.50
 -10  -8  -1   -0.90    1.50
 -10  -8   1   -0.10    1.50
 -10   8  -1   -1.30    1.40
  10   8   1    0.20    1.00
  10   8   1   -0.20    1.10
 -11  -8  -1    7.00    1.90
 -11   8   1    2.50    1.60
  11   8  -1    2.80    1.10
 -11   8  -1    5.70    1.80
  11   8   1    6.40    1.30
 -11  -8   1    5.20    1.80
  12   8  -1    7.20    1.40
 -12  -8  -1    6.50    2.10
 -12   8   1    6.90    2.10
  12   8   1    7.00    1.40
 -12   8  -1    6.60    1.90
 -12  -8   1    5.00    1.90
 -13   8   1    3.30    1.80
 -13  -8  -1   -0.70    1.70
 -13  -8   1    4.00    1.80
 -13   8  -1   -3.60    1.60
 -14  -8  -1   -1.60    1.60
 -14   8   1    2.20    2.00
 -14  -8   1    0.50    2.00
 -14   8  -1   -2.90    1.70
 -15  -8  -1   11.90    2.70
 -15   8   1    9.10    2.60
 -15   8  -1    8.80    2.40
 -15  -8   1    9.90    2.60
   0  -9  -1  377.76   11.40
   0   9  -1  367.86   11.40
   0  -9   1  383.86   11.30
   0   9   1  395.76   11.10
   0   9   1  391.66   11.50
  -1   9   1  281.57    8.20
   1  -9   1  268.47    8.20
  -1  -9  -1  274.97    8.50
  -1   9   1  264.57    8.40
   1   9  -1  263.27    8.50
  -1  -9   1  277.17    8.60
  -1   9  -1  260.77    8.40
   1  -9  -1  281.37    8.30
   1   9   1  273.27    8.60
   2   9  -1  151.28    5.50
  -2   9   1  161.38    5.50
   2  -9   1  165.88    5.60
  -2  -9  -1  160.48    5.70
  -2   9   1  168.58    5.40
   2   9   1  156.78    5.60
   2  -9  -1  163.38    5.20
  -2  -9   1  164.88    5.70
  -2   9  -1  161.38    5.50
  -2   9  -1  167.48    5.60
  -3   9   1    0.40    0.90
   3   9  -1    1.60    0.90
  -3  -9  -1    2.60    1.00
  -3  -9   1    0.70    1.00
  -3   9  -1    1.20    0.80
   3   9   1    1.60    0.90
  -3   9  -1    1.30    0.90
  -4   9   1   30.30    2.20
   4   9  -1   28.70    2.10
  -4  -9  -1   25.80    2.10
  -4   9  -1   26.70    1.80
  -4  -9   1   28.70    2.30
  -4   9  -1   29.90    2.20
   4   9   1   30.90    2.20
  -5  -9  -1    8.50    1.60
   5   9  -1    6.80    1.30
  -5   9   1    8.50    1.50
  -5  -9  -1    6.90    1.10
  -5   9  -1    8.20    1.40
  -5  -9   1    9.00    1.20
   5   9   1    7.40    1.30
  -5  -9   1    8.70    1.60
  -6   9   1    1.40    1.20
   6   9  -1    0.90    1.10
  -6  -9  -1    0.40    1.30
  -6  -9  -1    1.50    0.80
  -6   9  -1    1.10    1.20
  -6  -9   1    0.30    0.70
  -6  -9   1    1.70    1.20
   6   9   1    0.70    1.10
  -7   9   1   10.70    1.80
  -7  -9  -1    6.70    1.80
  -7  -9  -1    7.30    1.10
   7   9  -1    8.80    1.50
  -7  -9   1    6.40    1.70
   7   9   1    6.60    1.40
  -7  -9   1   10.60    1.20
  -7   9  -1    9.90    1.70
   7   9   1    9.80    1.10
   8   9  -1   29.50    2.20
  -8  -9  -1   28.40    2.90
   8   9  -1   37.00    2.60
  -8   9   1   30.90    2.80
  -8  -9  -1   38.20    1.90
  -8  -9  -1   35.30    1.90
  -8  -9   1   34.10    3.00
   8   9   1   35.10    2.20
  -8  -9   1   32.80    1.80
  -8   9  -1   33.60    2.90
   8   9   1   32.40    2.50
   9   9  -1   42.80    2.60
  -9  -9  -1   37.10    3.00
  -9  -9  -1   35.80    1.80
   9   9  -1   37.90    2.60
  -9  -9  -1   39.00    1.90
  -9   9   1   39.70    3.00
   9   9   1   38.20    2.60
  -9  -9   1   37.40    1.80
  -9  -9   1   38.20    1.80
  -9  -9   1   33.50    3.10
  -9   9  -1   35.80    3.20
   9   9   1   39.60    2.60
  10   9  -1    0.10    1.10
 -10  -9  -1    0.40    0.40
 -10   9   1   -0.20    1.40
 -10  -9  -1    1.70    1.70
 -10   9  -1   -0.10    1.50
 -10  -9   1    1.50    1.50
  10   9   1   -0.40    1.10
 -11   9   1   32.90    3.30
  11   9  -1   33.90    2.50
 -11  -9  -1   32.80    3.30
 -11   9  -1   33.10    3.10
  11   9   1   28.50    2.50
 -12   9   1   10.40    2.40
 -12  -9  -1   10.40    2.30
  12   9  -1   14.40    1.80
 -12  -9   1   12.60    2.60
  12   9   1   14.80    1.90
 -12   9  -1   11.50    2.20
 -13   9   1    5.40    2.10
 -13  -9  -1    5.00    2.10
 -13  -9   1    8.30    2.20
 -13   9  -1    8.60    2.20
 -14   9   1    0.00    1.80
 -14  -9  -1    1.60    2.10
 -14   9  -1    4.60    2.10
 -14  -9   1    2.30    2.20
 -15  -9  -1   -1.30    2.00
 -15   9   1    2.90    3.50
 -15  -9   1    0.00    2.10
 -15   9  -1    1.90    3.30
   0  10   1 1005.80   29.20
   0  10   1 1040.10   28.80
   0 -10   1 1051.99   29.10
   0  10  -1 1022.70   29.30
   0 -10  -1 1084.89   29.20
  -1 -10  -1   85.99    3.60
  -1  10   1   84.89    3.30
  -1  10   1   72.39    3.50
   1 -10   1   85.79    3.30
   1  10  -1   78.89    3.60
  -1  10  -1   88.39    3.70
   1 -10  -1   86.59    3.40
   1  10   1   80.19    3.70
  -1 -10   1   83.09    3.60
   2  10  -1  323.77   10.30
  -2 -10  -1  336.97   10.50
   2 -10   1  330.27    9.90
  -2  10   1  338.67   10.10
   2  10   1  321.97   10.30
  -2 -10   1  342.27   10.40
  -2  10  -1  325.37   10.10
   2 -10  -1  331.47    9.90
  -2  10  -1  334.77   10.20
  -3  10   1   45.70    2.60
  -3 -10  -1   47.10    2.80
   3  10  -1   43.30    2.50
  -3 -10   1   45.10    2.60
   3  10   1   42.10    2.60
  -3  10  -1   40.90    2.60
   3 -10  -1   46.40    2.20
  -3  10  -1   47.10    2.50
  -4  10   1   53.79    2.90
  -4 -10  -1   47.50    3.00
   4  10  -1   48.60    2.80
  -4 -10   1   46.80    2.90
  -4  10  -1   44.90    2.70
   4  10   1   48.70    2.80
   5  10  -1   11.90    1.70
  -5 -10  -1   15.20    2.10
  -5  10   1    9.50    1.70
  -5  10  -1   11.40    1.60
  -5 -10   1   14.20    1.90
   5  10   1   11.10    1.60
  -6  10   1    5.10    1.50
  -6 -10  -1    2.50    1.40
   6  10  -1    5.30    1.40
  -6 -10   1    7.00    1.60
  -6  10  -1    3.80    1.40
   6  10   1    3.20    1.30
  -7 -10  -1  184.58    7.30
  -7 -10  -1  179.68    6.10
  -7  10   1  191.88    7.00
   7  10  -1  186.78    6.70
  -7  10  -1  180.38    6.80
   7  10   1  185.08    6.50
  -7 -10   1  171.08    5.90
   7  10   1  185.28    5.80
  -7 -10   1  176.18    7.00
  -8 -10  -1    1.80    1.70
  -8  10   1    1.00    1.50
  -8 -10  -1    2.00    0.80
   8  10  -1    3.10    1.10
   8  10  -1    0.90    1.30
  -8 -10   1    0.00    1.50
   8  10   1    1.70    1.30
  -8 -10   1    1.40    0.80
  -8  10  -1    4.40    1.60
  -9 -10  -1   32.90    3.10
  -9  10   1   38.50    3.30
   9  10  -1   41.20    2.70
  -9 -10  -1   38.70    2.00
  -9  10  -1   41.30    3.20
   9  10   1   40.90    2.80
  -9 -10   1   32.80    3.30
  10  10  -1   15.80    1.90
 -10  10   1   12.00    2.10
 -10 -10  -1   13.20    2.30
 -10 -10  -1   14.90    1.10
 -10 -10   1   12.50    2.30
  10  10   1   14.20    1.90
 -10 -10   1   15.40    1.10
 -10  10  -1   13.30    2.30
 -11  10   1    2.90    1.90
  11  10  -1    4.00    1.40
 -11 -10  -1    2.70    1.90
  11  10   1    2.90    1.40
 -11  10  -1    4.40    1.70
 -11 -10   1    2.90    1.80
 -12  10   1   15.20    2.70
  12  10  -1   13.80    1.90
 -12 -10  -1    7.10    2.30
 -12 -10   1    9.90    2.30
 -12  10  -1   16.10    2.60
  12  10   1   17.80    2.10
 -13  10   1    0.60    1.90
 -13 -10  -1   -0.20    1.80
 -13  10  -1    1.00    1.90
 -13 -10   1    1.20    2.00
 -14  10   1   -2.70    1.80
 -14 -10  -1    2.20    2.00
 -14 -10   1   -0.10    2.00
 -14  10  -1   -1.90    1.90
   0  11   1  245.98    8.30
   0  11  -1  241.08    8.20
   0  11   1  260.17    7.80
   0 -11   1  266.37    8.20
   0 -11  -1  248.48    8.10
   1 -11   1   69.79    3.10
   1  11  -1   67.49    3.40
  -1  11   1   67.09    3.30
  -1  11   1   70.29    3.10
  -1 -11  -1   69.39    3.40
   1 -11  -1   67.79    3.10
  -1 -11   1   72.79    3.30
   1  11   1   65.69    3.30
   2  11  -1  152.28    5.80
  -2 -11  -1  161.68    5.90
  -2  11   1  156.68    5.60
   2 -11   1  166.28    5.40
   2  11   1  146.39    5.70
   2 -11  -1  158.78    5.30
  -2  11  -1  151.38    5.60
  -2 -11   1  158.28    5.80
  -2  11  -1  159.48    5.60
  -3 -11  -1   12.90    1.90
   3 -11   1   17.30    1.40
   3  11  -1   15.80    1.90
  -3  11   1   16.10    1.70
   3 -11  -1   15.30    1.40
  -3 -11   1   15.40    2.00
  -3  11  -1   16.50    1.70
   3  11   1   16.30    1.90
  -3  11  -1   17.60    1.80
  -4 -11  -1    2.30    1.50
   4  11  -1    3.50    1.40
  -4  11   1    3.90    1.30
  -4  11  -1    1.90    1.30
  -4 -11   1    1.10    1.30
   4  11   1    1.80    1.40
  -5  11   1   67.29    3.60
   5  11  -1   66.79    3.60
  -5 -11  -1   63.29    3.70
   5  11   1   60.29    3.40
  -5  11  -1   61.19    3.40
  -5 -11   1   61.99    3.60
  -6  11   1   61.99    3.50
  -6 -11  -1   48.30    3.60
   6  11  -1   55.39    3.30
  -6 -11   1   55.29    3.40
  -6  11  -1   49.80    3.20
   6  11   1   51.99    3.30
  -7  11   1   11.60    1.90
  -7 -11  -1    8.40    2.00
   7  11  -1   10.30    1.80
  -7  11  -1   11.00    2.00
  -7 -11   1    7.90    2.10
   7  11   1   10.70    1.90
  -8  11   1   23.10    2.50
  -8 -11  -1   21.70    2.70
   8  11  -1   31.10    2.50
  -8 -11   1   33.90    3.30
  -8  11  -1   33.60    3.00
   8  11   1   24.00    2.30
  -9 -11  -1   32.20    2.00
  -9 -11  -1   31.20    3.30
   9  11  -1   29.00    2.50
  -9  11   1   28.50    2.80
  -9 -11   1   28.80    3.20
   9  11   1   39.50    3.00
  -9  11  -1   32.50    3.00
  10  11  -1    7.40    1.70
 -10 -11  -1    9.20    1.10
 -10 -11  -1    9.50    2.20
 -10  11   1   12.50    2.30
 -10  11  -1   10.50    2.20
  10  11   1    6.20    1.70
 -10 -11   1    9.90    2.30
 -10 -11   1    9.50    1.10
  11  11  -1    8.10    1.70
 -11  11   1    5.60    2.10
 -11 -11  -1    9.70    2.20
 -11 -11   1    3.20    1.80
 -11  11  -1    5.10    2.00
  11  11   1    6.90    1.70
 -12  11   1   19.00    2.80
  12  11  -1   21.70    2.40
 -12 -11  -1   22.40    3.20
  12  11   1   24.30    2.40
 -12  11  -1   18.90    2.70
 -12 -11   1   14.20    2.70
 -13  11   1   10.80    2.60
 -13 -11  -1    9.50    2.50
 -13 -11   1    7.70    2.50
 -13  11  -1    6.80    2.40
 -14 -11  -1    4.30    2.40
 -14  11   1    6.30    2.90
 -14 -11   1    5.30    2.60
 -14  11  -1    4.00    3.60
   0  12   1    0.30    0.80
   0 -12  -1    0.90    1.10
   0  12   1    0.30    1.10
   0  12  -1    2.20    1.10
   0 -12   1    1.30    1.10
   1  12  -1   47.40    2.90
  -1  12   1   51.79    2.70
  -1  12   1   59.79    3.20
  -1 -12  -1   56.39    3.10
   1 -12   1   52.99    2.70
  -1 -12   1   45.30    2.80
   1 -12  -1   52.79    2.70
  -1  12  -1   48.90    2.80
  -1  12  -1   45.30    2.90
   1  12   1   50.99    2.40
   1  12   1   48.60    3.00
  -2  12   1   51.09    2.80
   2  12  -1   54.79    3.20
   2 -12   1   56.59    2.70
  -2 -12  -1   51.09    3.10
  -2  12  -1   53.39    3.00
   2  12   1   51.39    3.20
  -2  12  -1   55.59    3.00
   2 -12  -1   56.19    2.70
  -2 -12   1   49.20    3.10
  -3  12   1   12.10    1.60
   3  12  -1    9.50    1.70
  -3 -12  -1   11.30    2.00
   3 -12   1   13.10    1.40
   3  12   1    9.30    1.70
   3 -12  -1   12.70    1.40
  -3  12  -1   11.90    1.70
  -3  12  -1    9.10    1.50
  -3 -12   1   13.00    2.00
  -4 -12  -1  116.09    5.10
   4  12  -1  109.99    4.80
  -4  12   1  111.09    4.80
   4  12   1   99.79    4.50
  -4 -12   1  108.19    4.90
  -4  12  -1  104.39    4.50
   5  12  -1   13.40    1.90
  -5  12   1   15.70    2.00
  -5 -12  -1   14.50    2.30
  -5  12  -1   17.10    2.00
   5  12   1   11.00    1.90
  -5 -12   1   11.60    2.00
   6  12  -1    4.80    1.60
  -6  12   1    6.70    1.70
  -6 -12  -1    6.10    1.90
  -6 -12   1    6.70    1.80
   6  12   1    6.50    1.60
  -6  12  -1    3.20    1.50
  -7  12   1    4.70    1.60
   7  12  -1    4.10    1.60
  -7 -12  -1    3.70    1.70
  -7 -12   1    2.80    1.90
   7  12   1    1.10    1.40
  -7  12  -1    3.10    1.60
  -8  12   1   29.70    2.90
   8  12  -1   26.90    2.50
  -8 -12  -1   27.30    3.10
  -8 -12   1   27.00    3.10
  -8  12  -1   22.90    2.50
   8  12   1   28.90    2.60
   9  12  -1    7.20    1.80
  -9 -12  -1    4.30    1.10
  -9  12   1    6.90    1.90
  -9 -12  -1    6.10    2.00
  -9 -12   1    3.30    2.10
  -9  12  -1    4.30    1.80
   9  12   1    6.40    1.80
 -10 -12  -1   10.80    2.50
 -10  12   1    8.50    2.20
 -10 -12  -1   11.60    1.30
  10  12  -1   12.80    2.00
 -10 -12   1   13.00    1.30
 -10 -12   1    7.90    2.30
  10  12   1   10.70    1.90
 -10  12  -1   11.60    2.30
 -11 -12  -1    0.30    1.90
  11  12  -1    1.50    1.50
 -11  12   1    0.00    1.80
  11  12   1    1.50    1.50
 -11 -12   1    3.90    2.30
 -11  12  -1    3.80    1.80
  12  12  -1    5.70    1.90
 -12  12   1    4.80    2.30
 -12 -12  -1    5.10    2.30
 -12 -12   1    6.20    2.40
  12  12   1    7.80    2.00
 -12  12  -1    7.60    2.20
 -13 -12  -1   -0.50    2.20
 -13  12   1   -0.10    2.00
 -13 -12   1    3.10    2.30
 -13  12  -1    2.90    2.20
   0  13   1    0.50    0.90
   0  13   1    0.70    1.20
   0 -13   1   -1.40    1.00
   0  13  -1    2.20    1.30
   0 -13  -1   -0.70    1.10
  -1  13   1   18.80    1.70
  -1 -13  -1   21.30    2.20
   1  13  -1   17.80    2.00
   1 -13   1   26.60    2.20
  -1  13  -1   22.10    2.00
  -1  13  -1   22.70    2.10
   1  13   1   22.10    1.80
   1 -13  -1   22.50    2.10
  -1 -13   1   22.70    2.20
   1  13   1   26.10    2.30
   2 -13   1   13.80    1.60
  -2  13   1   13.10    1.60
  -2 -13  -1   11.60    1.80
   2  13  -1   11.40    1.80
   2 -13  -1   15.70    1.60
  -2  13  -1   14.30    1.70
   2  13   1   15.90    2.10
  -2  13  -1   18.90    2.00
  -2 -13   1   13.20    2.00
   3 -13   1   26.80    2.10
  -3 -13  -1   27.70    2.70
  -3  13   1   30.60    2.50
   3  13  -1   33.40    2.70
  -3  13  -1   29.10    2.50
   3  13   1   24.20    2.40
  -3 -13   1   29.40    2.70
   3 -13  -1   27.20    1.90
  -3  13  -1   28.80    2.40
   4  13  -1   30.80    2.70
  -4  13   1   42.90    3.00
  -4 -13  -1   34.50    2.90
   4  13   1   33.10    2.80
  -4  13  -1   39.00    2.90
  -4 -13   1   34.30    3.10
  -5  13   1   49.30    3.20
  -5 -13  -1   45.20    3.50
   5  13  -1   52.69    3.40
   5  13   1   52.99    3.40
  -5  13  -1   58.09    3.50
  -5 -13   1   52.09    3.70
   6  13  -1   24.90    2.40
  -6 -13  -1   24.30    2.90
  -6  13   1   30.30    2.70
   6  13   1   27.40    2.70
  -6  13  -1   34.20    3.00
  -6 -13   1   28.40    3.10
  -7 -13  -1    2.50    1.90
   7  13  -1    0.80    1.40
  -7  13   1    4.60    1.70
  -7  13  -1    2.60    1.60
  -7 -13   1    1.80    1.70
   7  13   1    2.20    1.60
  -8 -13  -1    7.00    2.10
  -8  13   1    9.00    2.00
   8  13  -1    8.90    1.90
  -8  13  -1    3.90    1.70
  -8 -13   1    7.50    2.40
   8  13   1    7.30    1.80
   9  13  -1    3.90    1.70
  -9 -13  -1    2.20    2.00
  -9  13   1    4.10    1.80
   9  13   1    2.10    1.60
  -9 -13   1   -0.70    2.00
  -9  13  -1    3.80    1.90
 -10 -13  -1    9.50    2.50
 -10  13   1   18.20    2.70
 -10 -13  -1   15.00    1.50
  10  13  -1   15.80    2.30
  10  13   1   16.40    2.30
 -10  13  -1   17.20    2.80
 -10 -13   1   16.50    1.60
 -10 -13   1   16.50    3.00
 -11 -13  -1    8.60    2.50
  11  13  -1    5.70    2.00
 -11  13   1    7.00    2.30
 -11 -13   1    2.90    2.10
  11  13   1    8.10    2.00
 -11  13  -1    5.70    2.20
  12  13  -1   12.90    2.30
 -12 -13  -1   16.60    3.00
 -12  13   1   14.10    2.70
 -12 -13   1   16.90    3.30
 -12  13  -1   13.40    2.80
  12  13   1   13.30    2.30
   0  14   1    0.20    0.90
   0 -14  -1    0.30    1.30
   0  14   1    1.20    1.30
   0  14  -1    0.00    1.20
   0 -14   1   -1.30    1.20
   0  14  -1   -0.20    1.00
  -1  14   1   15.80    1.60
   1 -14   1   17.70    1.90
  -1 -14  -1   14.00    2.00
   1  14  -1   14.00    1.90
  -1  14  -1   11.60    1.60
   1  14   1   12.80    1.40
  -1  14  -1   13.40    2.00
   1 -14  -1   14.60    1.80
   1  14   1   14.40    2.00
  -1 -14   1   17.90    2.10
  -2 -14  -1   30.30    2.80
   2  14  -1   24.60    2.50
  -2  14   1   35.80    2.50
   2 -14   1   31.80    2.30
  -2  14  -1   35.20    2.70
  -2  14  -1   31.20    2.60
  -2 -14   1   32.00    2.80
   2  14   1   33.80    2.10
   2 -14  -1   34.00    2.40
   2  14   1   27.40    2.60
   3  14  -1   45.60    3.40
  -3  14   1   51.49    3.20
  -3 -14  -1   50.39    3.50
   3  14   1   56.29    3.60
  -3 -14   1   54.69    3.60
  -3  14  -1   53.49    3.20
  -4 -14  -1   54.89    3.70
  -4  14   1   48.20    3.40
   4  14  -1   53.99    3.60
   4  14   1   57.09    3.70
  -4  14  -1   58.69    3.60
  -4 -14   1   53.99    3.80
  -5 -14  -1   14.20    2.40
   5  14  -1   12.20    2.00
  -5  14   1   14.50    2.10
  -5 -14   1   11.50    2.30
  -5  14  -1   13.20    2.00
   5  14   1    9.20    2.00
  -6  14   1    8.30    1.80
  -6 -14  -1   10.20    2.20
   6  14  -1   11.20    2.10
  -6 -14   1    5.40    2.10
  -6  14  -1    8.00    1.90
   6  14   1    7.90    1.80
  -7 -14  -1    8.40    2.40
  -7  14   1    6.50    1.90
   7  14  -1    6.70    2.00
  -7 -14   1    7.30    2.30
  -7  14  -1    4.60    1.80
   7  14   1    4.70    1.80
  -8  14   1   13.10    2.40
  -8 -14  -1   16.70    2.90
   8  14  -1   16.30    2.30
   8  14   1   19.40    2.50
  -8  14  -1   16.10    2.60
  -8 -14   1   18.60    2.90
  -9  14   1    9.30    2.20
  -9 -14  -1    3.60    2.10
   9  14  -1   10.30    2.10
  -9  14  -1   11.40    2.40
   9  14   1    7.70    2.00
  -9 -14   1   11.20    2.80
 -10 -14  -1    2.70    1.10
 -10  14   1    0.10    1.80
  10  14  -1    5.20    1.90
 -10 -14  -1    0.10    2.20
 -10 -14   1    4.00    2.50
 -10  14  -1    3.80    2.10
  10  14   1    4.50    1.90
 -11 -14  -1    6.30    2.60
 -11  14   1   12.80    2.70
  11  14  -1   15.70    2.50
 -11 -14   1   14.20    3.10
 -11  14  -1   10.70    2.50
  11  14   1   15.60    2.50
  12  14  -1    5.40    2.20
 -12  14   1    4.90    2.50
 -12 -14  -1    2.20    2.60
 -12  14  -1    3.40    2.70
 -12 -14   1    4.30    2.70
  12  14   1    4.80    2.00
   0  15  -1    2.20    1.50
   0 -15   1    5.40    1.70
   0 -15  -1    3.70    1.60
   0  15   1    6.70    1.30
   0  15  -1    2.20    1.20
   1  15  -1   26.90    2.30
   1  15  -1   23.10    2.40
   1 -15   1   26.20    2.40
  -1  15   1   23.60    2.10
  -1 -15  -1   23.00    2.50
   1  15   1   29.00    2.70
  -1  15  -1   24.80    2.20
  -1 -15   1   30.10    2.80
   1 -15  -1   25.80    2.40
   1  15   1   27.60    2.10
  -1  15  -1   25.00    2.50
   2  15  -1    9.50    1.90
  -2 -15  -1   11.40    2.10
  -2  15   1   11.10    1.70
   2 -15   1    8.20    2.00
  -2 -15   1   13.20    2.30
  -2  15  -1    9.20    1.60
   2  15   1    6.50    1.80
  -2  15  -1    8.90    1.80
   2 -15  -1   10.10    1.70
  -3 -15  -1   11.50    2.30
  -3  15   1   10.10    1.70
   3  15  -1    6.00    1.80
   3  15   1    6.70    1.80
  -3  15  -1    6.70    1.60
  -3 -15   1    5.80    1.90
  -4  15   1   30.80    2.70
   4  15  -1   29.50    2.90
  -4 -15  -1   30.60    3.20
   4  15   1   22.60    2.60
  -4 -15   1   31.60    3.20
  -4  15  -1   27.70    2.60
  -5  15   1   15.70    2.10
   5  15  -1   15.70    2.30
  -5 -15  -1   13.10    2.50
  -5 -15   1   15.80    2.70
   5  15   1   14.40    2.20
  -5  15  -1   14.10    2.20
   6  15  -1   13.00    2.30
  -6 -15  -1    9.80    2.50
  -6  15   1   10.40    2.00
   6  15   1    8.50    2.10
  -6  15  -1    9.30    2.10
  -6 -15   1   12.00    2.50
   7  15  -1   16.40    2.60
  -7  15   1   17.40    2.50
  -7 -15  -1   11.10    2.70
   7  15   1   12.20    2.30
  -7 -15   1   11.10    2.50
  -7  15  -1   10.90    2.20
   8  15  -1   11.50    2.30
  -8 -15  -1   10.50    2.80
  -8  15   1   15.90    2.50
   8  15   1   14.80    2.50
  -8  15  -1   16.20    2.50
  -8 -15   1   11.20    2.80
   9  15  -1   11.90    2.40
  -9  15   1   13.40    2.40
  -9 -15  -1   14.00    3.00
  -9  15  -1   11.40    2.40
   9  15   1   13.90    2.60
  -9 -15   1   10.00    2.60
 -10 -15  -1    2.20    2.40
 -10  15   1    1.70    2.10
  10  15  -1    2.70    1.90
  10  15   1    1.70    1.80
 -10  15  -1    1.60    2.00
 -10 -15   1   -1.80    2.20
 -11 -15  -1   11.60    3.20
  11  15  -1   17.80    2.70
 -11 -15   1    9.20    2.80
  11  15   1   13.10    2.50
   0  16  -1    6.90    1.50
   0  16  -1    4.60    1.80
   0 -16   1    8.30    1.90
   0 -16  -1    6.60    1.90
  -1  16   1   14.80    1.90
   1  16  -1   13.60    2.00
   1 -16   1   16.10    2.20
  -1 -16  -1   15.60    2.40
   1  16  -1   14.70    2.30
  -1  16  -1   13.30    1.80
   1 -16  -1   18.80    2.30
  -1 -16   1   18.90    2.50
  -1  16  -1   16.00    2.30
  -2  16   1   29.60    2.70
   2  16  -1   27.40    2.80
  -2 -16  -1   31.50    3.20
   2  16   1   30.40    3.10
  -2  16  -1   30.70    2.80
  -2 -16   1   36.90    3.40
   3  16  -1   13.30    2.20
  -3 -16  -1   17.00    2.60
  -3  16   1   16.00    2.10
  -3 -16   1   18.70    2.60
  -3  16  -1   15.00    2.10
   3  16   1   14.70    2.20
  -4  16   1   17.30    2.20
  -4 -16  -1   16.80    2.80
   4  16  -1   19.00    2.60
  -4 -16   1   20.90    2.80
  -4  16  -1   21.70    2.40
   4  16   1   17.60    2.50
   5  16  -1   34.60    3.30
  -5  16   1   48.10    3.40
  -5 -16  -1   30.10    3.30
  -5 -16   1   35.20    3.60
  -5  16  -1   38.30    3.30
   5  16   1   39.40    3.50
   6  16  -1    7.20    2.00
  -6 -16  -1    2.20    2.10
  -6  16   1    5.00    1.80
   6  16   1    4.70    1.90
  -6  16  -1    4.90    1.80
  -6 -16   1    0.10    2.10
  -7 -16  -1   13.50    2.80
  -7  16   1   18.60    2.70
   7  16  -1   19.90    2.80
  -7  16  -1   20.90    2.70
   7  16   1   16.40    2.60
  -7 -16   1   17.30    3.00
   8  16  -1    4.40    2.00
  -8 -16  -1    7.80    2.80
  -8  16   1    5.90    2.10
  -8  16  -1    8.60    2.10
  -8 -16   1    4.90    2.40
   8  16   1    7.00    2.10
   9  16  -1    3.60    2.00
  -9 -16  -1   -0.10    2.50
  -9  16   1   -0.40    1.80
  -9 -16   1   -1.00    2.50
  -9  16  -1   -2.80    1.80
   9  16   1    0.40    1.80
   0 -17   1   25.00    2.70
   0  17  -1   25.40    2.90
   0 -17  -1   28.50    2.90
  -1 -17  -1   15.20    2.50
   1  17  -1   24.80    2.80
   1 -17  -1   27.40    3.40
  -1 -17   1   25.00    2.90
   2  17  -1    4.80    1.80
  -2 -17  -1    4.50    2.00
  -2  17  -1    3.30    1.50
  -2 -17   1    2.10    1.90
   3  17  -1    8.10    2.00
  -3 -17  -1    9.90    2.40
   3  17   1    9.90    2.20
  -3  17  -1    8.40    1.80
  -3 -17   1    7.00    2.30
  -4  17   1    4.50    1.90
   4  17  -1    3.20    1.90
  -4 -17  -1    2.20    2.20
  -4 -17   1    1.60    2.20
   4  17   1    5.90    1.90
  -4  17  -1    2.80    1.70
  -5 -17  -1    0.50    2.10
  -5  17   1    1.60    1.60
   5  17  -1    2.50    1.90
  -5  17  -1   -0.10    1.60
   5  17   1    0.20    1.70
  -5 -17   1    1.10    2.10
   6  17  -1   12.80    2.40
  -6 -17  -1    4.40    2.60
  -6  17   1    8.70    2.10
   6  17   1    8.80    2.20
  -6  17  -1    7.80    2.10
  -6 -17   1    6.10    2.60
  -7 -17  -1   13.70    3.20
  -7  17   1   12.30    2.40
   7  17  -1   11.50    2.50
   7  17   1   13.30    2.50
  -7  17  -1   15.90    2.50
  -7 -17   1   11.80    2.90
   8  17  -1    3.70    2.00
  -8 -17  -1   -0.30    2.40
  -8  17   1    2.90    1.90
  -8 -17   1    1.00    2.50
  -8  17  -1    1.40    2.00
   8  17   1    3.50    2.10
   0 -18   1   11.60    2.30
   0 -18  -1   10.30    2.30
   1  18  -1   -1.40    1.70
  -1 -18  -1    3.00    2.00
  -1 -18   1    5.00    2.10
  -2 -18  -1   14.60    2.70
   2  18  -1   10.10    2.20
  -2 -18   1    8.40    2.40
  -3 -18  -1    0.70    2.00
   3  18  -1    0.80    1.70
  -3 -18   1   -1.10    2.00
   4  18  -1    5.40    2.10
  -4 -18  -1    4.30    2.30
  -4 -18   1    1.60    2.20
  -5 -18  -1   -0.80    2.20
   5  18  -1    0.10    1.80
  -5 -18   1   -2.40    2.10
  -6 -18  -1   12.30    3.00
   6  18  -1   11.20    2.40
   6  18   1    9.20    2.30
  -6 -18   1    6.10    2.70
  -6  18  -1   11.70    2.40
  -1 -19  -1    4.80    2.30
  -1 -19   1    5.80    2.30
  -2 -19  -1    0.40    2.20
   2  19  -1    2.30    1.90
  -2 -19   1   -0.90    2.10
   3  19  -1    3.30    2.00
  -3 -19  -1    1.60    2.20
  -3 -19   1   -0.60    2.20
   1   0  -2  365.46   11.70
   1   0   2  468.45   11.70
  -1   0   2  454.95   11.70
   2   0   2 1324.57   35.80
  -2   0  -2 1325.77   36.00
   2   0  -2 1344.27   35.80
  -2   0  -2 1315.87   35.80
  -3   0  -2  372.06   10.50
   3   0   2  356.76   10.50
   3   0   2  376.76   10.20
   3   0  -2  386.26   10.60
   4   0   2   58.09    1.70
  -4   0  -2   57.89    2.30
   4   0   2   55.69    2.20
   4   0  -2   50.89    2.30
   5   0   2   31.00    1.00
  -5   0  -2   29.60    1.70
   5   0  -2   28.10    1.80
   5   0   2   28.50    1.00
   5   0   2   28.10    1.70
   6   0   2   16.20    0.60
   6   0   2   16.40    1.50
   6   0   2   16.90    0.60
  -6   0   2   16.70    1.20
   6   0  -2   14.80    1.40
  -6   0  -2   14.10    1.30
  -7   0  -2  235.98    7.00
   7   0   2  215.98    6.20
   7   0   2  225.48    6.20
  -7   0  -2  221.48    7.20
   7   0  -2  228.18    7.30
  -7   0   2  230.98    7.00
   7   0   2  227.98    7.20
   8   0   2  292.97    8.40
   8   0   2  304.97    8.40
  -8   0  -2  303.17    9.20
  -8   0  -2  318.67    9.60
   8   0  -2  305.47    9.60
  -8   0   2  321.07    9.30
   8   0   2  294.27    9.40
   9   0   2  680.13   18.40
  -9   0   2  698.73   19.40
  -9   0  -2  687.23   19.30
  -9   0  -2  643.44   19.70
 -10   0   2   53.49    2.60
 -10   0  -2   49.00    2.90
 -10   0  -2   49.50    2.60
  10   0   2   50.79    1.70
 -11   0  -2   43.70    3.10
 -11   0  -2   46.00    2.50
 -11   0   2   43.20    2.50
  11   0   2   40.40    1.50
 -12   0  -2   -0.30    0.90
 -12   0  -2   -1.50    1.20
 -12   0   2    2.50    1.10
 -13   0   2    1.70    1.20
 -13   0  -2    2.60    1.20
 -14   0   2    1.80    1.20
 -14   0  -2    2.20    1.30
 -15   0  -2    1.60    1.30
 -15   0   2    0.00    1.30
 -16   0   2    3.60    1.70
 -16   0  -2    3.10    1.50
 -17   0   2   -0.90    1.50
   0  -1   2 7939.41  213.98
   1  -1   2 1019.80   27.90
   1   1  -2 1043.90   27.90
   1   1   2 1040.70   27.20
  -1  -1   2 1008.80   27.20
  -1   1  -2  963.80   27.20
   2   1  -2  423.06   11.80
  -2  -1  -2  443.06   11.90
   2  -1   2  443.96   11.80
  -2  -1  -2  434.96   11.80
  -2  -1  -2  420.16   11.80
   2   1   2  442.86   11.60
   2  -1  -2  411.76   11.80
   2   1   2  427.96   11.60
  -2   1  -2  406.76   11.50
  -2  -1   2  425.46   11.50
   3  -1   2  104.69    3.10
  -3  -1  -2  107.79    3.00
  -3   1   2  106.79    3.50
   3  -1   2  109.19    3.50
  -3  -1  -2  104.69    3.00
   3   1  -2  108.49    3.10
  -3  -1  -2  103.19    3.30
   3  -1  -2  101.29    3.40
   3   1   2  106.69    3.30
  -3   1  -2  104.49    3.50
   3   1   2  106.29    3.10
   3   1   2  107.39    3.10
   4  -1   2  142.39    4.50
   4   1  -2  146.59    4.00
  -4   1   2  139.99    4.60
   4   1  -2  140.29    4.50
   4  -1   2  145.19    4.00
  -4  -1  -2  134.79    4.40
   4   1   2  140.59    4.30
   4   1   2  137.39    4.00
  -4   1  -2  138.49    4.50
   4  -1  -2  135.59    4.50
   4   1   2  140.49    4.00
   5   1  -2  325.27    9.70
   5   1  -2  327.17    9.00
   5  -1   2  335.17    9.00
  -5  -1  -2  323.97    9.60
  -5   1   2  336.67    9.80
   5  -1   2  329.67    9.70
  -5   1  -2  318.67    9.60
   5  -1  -2  318.37    9.60
  -5  -1   2  312.27    9.60
   5   1   2  328.97    9.40
   5   1   2  330.97    8.90
   5   1   2  325.47    8.90
   6  -1   2  472.65   12.80
   6   1  -2  486.85   13.80
   6  -1   2  468.65   13.70
   6   1  -2  470.45   12.80
  -6   1   2  465.35   13.80
  -6  -1  -2  473.05   13.60
  -6  -1  -2  470.05   13.60
  -6  -1   2  461.25   13.40
   6   1   2  475.45   13.40
   6   1   2  460.85   12.80
  -6   1  -2  451.65   13.60
   6  -1  -2  469.35   13.60
   6   1   2  481.45   12.80
   7   1  -2   54.49    2.70
   7   1  -2   51.89    1.60
  -7  -1  -2   56.99    2.60
   7  -1   2   53.19    2.60
  -7  -1  -2   52.49    2.40
   7  -1   2   52.99    1.60
  -7   1   2   51.59    2.70
  -7   1   2   55.29    2.30
   7  -1  -2   53.99    2.80
   7   1   2   54.09    2.50
   7   1   2   55.29    1.80
   7   1   2   54.19    1.80
  -7   1  -2   55.49    2.80
  -7  -1   2   55.69    2.50
   8   1  -2  207.98    6.90
   8   1  -2  203.28    5.70
  -8   1   2  208.48    6.50
  -8  -1  -2  216.58    6.70
   8  -1   2  205.68    5.70
  -8  -1  -2  202.88    6.80
   8  -1   2  206.08    6.90
  -8   1  -2  212.68    6.50
  -8   1  -2  210.68    7.00
   8   1   2  204.38    5.90
   8   1   2  203.68    6.80
   8  -1  -2  199.18    7.00
  -8  -1   2  215.38    6.80
   8   1   2  209.28    5.90
   9   1  -2    2.70    0.30
   9  -1   2    2.90    0.30
  -9   1   2    2.50    0.80
  -9  -1  -2    2.50    1.00
  -9  -1  -2    3.40    1.10
   9   1   2    1.60    1.00
  -9   1  -2    3.20    0.90
  -9   1  -2    1.40    1.10
   9   1   2    2.40    0.40
  -9  -1   2    3.30    1.00
   9   1   2    2.60    0.50
  10   1  -2    4.80    0.40
  10  -1   2    5.10    0.40
 -10  -1  -2    4.50    1.30
 -10  -1  -2    5.80    1.20
 -10   1   2    3.90    1.00
 -10  -1   2    5.20    1.20
  10   1   2    4.40    0.50
 -10   1  -2    5.60    1.50
 -10   1  -2    5.30    1.00
  10   1   2    5.30    0.60
 -11  -1  -2    1.50    1.00
 -11  -1  -2    0.30    1.30
 -11   1   2   -1.30    0.70
  11   1  -2    1.90    0.40
  11  -1   2    1.20    0.40
  11   1   2    1.90    0.50
 -11   1  -2    1.10    1.30
 -11   1  -2    1.40    0.90
 -11  -1   2    1.00    1.00
 -12   1   2   10.20    1.40
 -12  -1  -2    8.70    1.50
 -12   1  -2    8.90    1.30
 -12  -1   2   10.40    1.60
 -12   1  -2   12.20    2.00
 -13  -1  -2   21.40    2.10
 -13   1   2   25.00    2.10
 -13   1  -2   18.90    2.40
 -13   1  -2   22.80    2.00
 -13  -1   2   21.70    2.20
 -14  -1  -2    4.50    1.50
 -14   1   2    5.60    1.30
 -14   1  -2    3.90    1.20
 -14   1  -2    5.00    1.80
 -14  -1   2    4.90    1.50
 -15   1   2   20.50    2.10
 -15  -1  -2   14.40    2.10
 -15  -1   2   17.30    2.30
 -15   1  -2   19.20    2.10
 -16  -1  -2   22.90    2.60
 -16  -1   2   23.30    2.70
 -17  -1  -2    7.20    1.90
 -17  -1   2    2.80    1.70
   0   2  -2  318.07    8.80
   0  -2   2  312.97    8.80
   0  -2  -2  311.57    8.60
  -1   2   2  346.87   10.20
   1  -2   2  369.36   10.30
   1   2  -2  378.46   10.30
  -1  -2  -2  388.46   10.30
  -1   2  -2  369.56   10.30
   1  -2  -2  370.56   10.30
  -1  -2   2  379.26   10.30
   2  -2   2  773.22   21.50
   2   2  -2  769.22   21.50
  -2  -2  -2  822.82   21.50
  -2   2   2  812.22   21.70
  -2  -2  -2  790.52   21.50
  -2  -2  -2  770.42   21.40
   2   2   2  819.72   22.20
   2  -2  -2  839.92   22.50
  -2   2  -2  805.22   22.30
  -2  -2   2  829.72   22.30
   2   2   2  808.82   22.40
  -3  -2  -2   46.60    1.60
   3  -2   2   49.50    1.60
  -3   2   2   47.70    2.00
   3   2  -2   46.80    1.60
  -3  -2  -2   47.00    1.60
  -3  -2  -2   48.40    1.70
   3   2   2   48.80    1.70
   3  -2  -2   52.49    2.10
  -3   2  -2   49.10    2.00
  -3  -2   2   50.59    1.60
   3   2   2   48.80    1.70
  -3   2  -2   47.50    1.50
  -4  -2  -2   21.80    0.80
   4  -2   2   19.60    1.40
  -4  -2  -2   21.20    1.20
   4  -2   2   20.20    0.90
  -4  -2  -2   20.70    0.80
  -4   2   2   20.70    1.40
   4   2  -2   20.10    0.90
   4   2   2   20.80    1.20
   4   2   2   22.20    1.00
  -4  -2   2   19.70    0.70
   4   2   2   23.30    1.00
  -4   2  -2   20.40    1.40
   4  -2  -2   20.80    1.50
   5   2  -2  100.99    3.00
  -5   2   2   97.09    3.70
   5   2  -2  100.59    3.60
  -5  -2  -2  102.09    3.40
   5  -2   2  103.59    3.70
  -5  -2  -2  101.69    3.60
   5  -2   2   99.49    3.00
   5  -2  -2   93.89    3.60
   5   2   2  102.29    3.00
  -5  -2   2   97.29    3.50
  -5   2  -2   96.29    3.60
   5   2   2   93.79    3.30
   5   2   2   97.39    3.00
   6   2  -2   19.80    1.60
  -6   2   2   20.90    1.70
  -6  -2  -2   20.90    1.60
  -6  -2  -2   20.40    1.50
   6  -2   2   20.00    1.60
   6  -2   2   22.50    0.90
   6   2  -2   21.60    1.00
   6   2   2   21.20    1.10
   6   2   2   21.80    1.50
   6  -2  -2   21.50    1.70
  -6  -2   2   20.90    1.60
  -6   2  -2   20.20    1.80
   6   2   2   21.40    1.10
  -7  -2  -2  330.77    9.50
  -7  -2  -2  287.97    9.40
   7  -2   2  319.37    9.60
  -7   2   2  296.07    9.70
   7  -2   2  312.37    8.60
   7   2  -2  307.87    8.70
   7   2  -2  325.67    9.60
  -7   2  -2  320.27    9.70
  -7  -2   2  303.87    9.40
   7   2   2  316.57    8.70
   7   2   2  312.87    8.70
   7  -2  -2  310.07    9.60
   7   2   2  294.27    9.30
  -8   2   2  244.68    7.30
  -8   2   2  241.88    8.00
   8  -2   2  236.48    6.70
  -8  -2  -2  249.08    7.70
   8   2  -2  234.18    6.80
   8   2  -2  244.28    7.80
  -8  -2  -2  245.78    7.70
   8  -2   2  230.58    8.00
  -8   2  -2  236.48    7.90
   8   2   2  228.48    7.50
  -8  -2   2  244.88    7.70
   8   2   2  240.48    6.80
   8   2   2  232.48    6.80
   9  -2   2   72.79    2.30
  -9  -2  -2   74.89    3.40
  -9   2   2   77.79    3.80
   9   2  -2   73.89    2.40
  -9  -2  -2   73.19    3.30
  -9   2   2   74.19    2.90
  -9   2  -2   72.69    3.50
   9   2   2   69.99    3.30
  -9  -2   2   72.89    3.40
   9   2   2   72.59    2.40
  -9   2  -2   78.09    2.90
 -10   2   2  242.98    8.50
 -10  -2  -2  246.38    8.10
  10   2  -2  230.78    6.90
  10  -2   2  242.88    6.80
 -10   2   2  250.07    7.60
  10   2   2  232.38    7.00
 -10  -2   2  244.68    8.10
 -10   2  -2  242.78    8.40
 -10   2  -2  248.78    7.50
  11   2  -2   11.80    0.90
 -11   2   2   12.30    1.30
 -11  -2  -2   11.20    1.60
  11  -2   2   10.20    0.80
 -11  -2   2   13.10    1.80
  11   2   2   11.80    0.90
 -11   2  -2   12.90    1.40
 -11   2  -2    9.70    1.80
  12   2  -2    6.00    0.90
 -12  -2  -2    5.50    1.40
 -12   2   2    4.80    1.10
  12   2   2    5.60    0.70
 -12   2  -2    3.60    1.60
 -12   2  -2    4.90    1.10
 -12  -2   2    3.60    1.40
 -13   2   2    7.40    1.30
 -13  -2  -2    4.90    1.40
 -13   2  -2    6.80    1.90
 -13  -2   2    4.40    1.40
 -13   2  -2    5.20    1.10
 -14  -2  -2    2.20    1.40
 -14   2   2    2.40    1.20
 -14   2  -2    3.20    1.20
 -14  -2   2    0.70    1.40
 -14   2  -2    0.70    1.60
 -15  -2  -2    7.20    1.90
 -15   2  -2    9.60    2.10
 -15  -2   2    6.20    1.80
 -16  -2  -2    0.90    1.50
 -16  -2   2    2.30    1.70
 -17  -2  -2    2.70    1.80
 -17  -2   2    0.60    1.60
   0  -3   2  163.28    4.80
   0   3   2  167.98    4.60
   0  -3  -2  168.28    4.90
   0  -3  -2  161.08    4.60
   0   3  -2  160.18    4.80
   1  -3   2  172.58    5.10
  -1   3   2  166.48    5.00
   1   3  -2  170.28    5.10
  -1  -3  -2  179.98    5.10
   1   3   2  175.38    5.00
  -1  -3   2  167.08    4.90
   1  -3  -2  165.98    4.80
  -1   3  -2  158.28    4.90
   2  -3   2   42.30    1.60
   2   3  -2   43.90    1.70
  -2   3   2   42.80    1.80
   2   3   2   45.20    1.40
   2   3   2   42.30    1.70
  -2  -3   2   44.70    1.70
  -2   3  -2   44.40    1.60
   2  -3  -2   44.40    1.80
  -3   3   2 2441.96   66.89
   3   3  -2 2494.35   66.59
   3  -3   2 2431.66   66.59
  -3  -3  -2 2496.05   66.59
  -3  -3   2 2502.35   66.29
  -3   3  -2 2480.55   66.19
   3   3   2 2491.75   66.19
   3  -3  -2 2412.86   66.59
   3   3   2 2469.05   66.39
  -3   3  -2 2377.56   66.59
  -4  -3  -2   10.40    0.70
  -4  -3  -2   12.90    1.20
   4  -3   2   11.00    0.80
  -4   3   2    6.20    0.90
  -4  -3  -2    9.70    0.80
   4   3  -2   10.00    0.90
  -4  -3   2    9.60    0.70
  -4  -3   2    9.50    1.10
   4   3   2    9.00    0.80
  -4   3  -2    9.80    1.00
   4   3   2   10.80    0.90
   5  -3   2  650.13   18.00
  -5  -3  -2  675.83   18.70
   5   3  -2  650.53   18.10
  -5  -3  -2  673.53   17.90
  -5  -3  -2  653.13   17.90
  -5   3   2  642.94   18.70
   5   3   2  667.83   17.80
  -5  -3   2  633.64   17.50
  -5   3  -2  635.84   18.40
   5   3   2  654.63   18.00
   5  -3  -2  635.74   18.30
  -5  -3   2  640.04   18.30
  -6   3   2   59.39    3.00
   6  -3   2   65.59    2.20
   6   3  -2   67.09    2.30
   6  -3   2   65.39    2.90
   6   3  -2   67.19    2.80
  -6  -3  -2   69.19    2.90
   6   3   2   70.89    2.40
  -6   3  -2   64.59    3.00
   6  -3  -2   63.29    2.90
  -6  -3   2   68.19    2.90
   6   3   2   67.29    2.70
   7  -3   2   43.20    1.60
   7  -3   2   42.50    2.50
  -7  -3  -2   45.00    2.40
   7   3  -2   41.10    2.30
  -7   3   2   42.00    2.50
   7   3  -2   42.50    1.70
  -7   3  -2   41.50    2.40
   7  -3  -2   40.10    2.40
   7   3   2   41.40    2.10
   7   3   2   41.80    1.70
  -7  -3   2   42.20    2.30
   8   3  -2   51.29    2.70
   8  -3   2   56.59    1.90
   8   3  -2   54.09    2.00
  -8  -3  -2   49.70    2.60
  -8   3   2   51.99    3.00
   8   3   2   53.39    2.10
   8   3   2   52.29    2.60
  -8   3  -2   56.29    3.10
  -8  -3   2   56.69    2.80
   9   3  -2   -0.50    0.40
  -9   3   2    0.10    0.60
  -9  -3  -2    1.50    1.00
   9  -3   2    0.40    0.40
  -9   3   2   -0.10    1.00
  -9  -3   2   -1.50    0.90
   9   3   2   -0.80    0.50
  -9   3  -2   -0.70    1.00
   9   3   2   -2.00    0.70
 -10   3   2   17.80    2.20
 -10  -3  -2   19.80    2.00
 -10   3   2   17.80    1.40
  10   3  -2   16.20    1.20
  10  -3   2   18.60    1.00
 -10  -3   2   24.00    2.30
  10   3   2   18.70    1.30
 -10   3  -2   17.30    2.10
 -10   3  -2   18.10    1.40
  11   3  -2    7.20    0.80
 -11  -3  -2    7.10    1.50
  11  -3   2    8.30    0.70
 -11   3   2   11.00    1.20
 -11   3   2    6.90    1.70
  11   3   2    7.70    0.90
 -11   3  -2    5.70    1.60
 -11  -3   2    7.60    1.60
 -11   3  -2    6.10    1.00
  12   3  -2    0.90    0.60
 -12  -3  -2   -0.10    1.10
 -12   3   2   -0.20    0.80
 -12  -3   2    0.40    1.20
 -12   3  -2    0.90    1.50
 -12   3  -2    1.40    0.80
  12   3   2    2.20    0.70
 -13   3   2    8.90    1.30
 -13  -3  -2    7.70    1.70
 -13   3  -2    5.90    1.90
 -13  -3   2    6.10    1.70
 -14  -3  -2   11.10    1.90
 -14   3  -2   12.40    2.40
 -14  -3   2   10.50    2.10
 -15  -3  -2    3.40    1.70
 -15  -3   2    2.90    1.80
 -15   3  -2    0.70    1.80
 -16  -3  -2   10.60    2.20
 -16  -3   2    7.30    2.00
 -17  -3  -2   16.30    2.70
 -17  -3   2   13.00    2.50
   0  -4   2  648.94   18.00
   0   4   2  666.63   17.70
   0  -4  -2  652.73   18.00
   0   4  -2  632.44   18.00
   1   4  -2  426.06   12.00
  -1   4   2  422.06   11.80
  -1  -4  -2  431.86   12.00
   1  -4   2  420.16   11.90
   1   4   2  418.16   11.90
   1  -4  -2  417.66   11.80
  -1   4  -2  425.86   11.90
   1  -4  -2  428.96   11.90
  -1  -4   2  426.96   11.90
   2   4  -2 1595.04   42.50
   2  -4   2 1472.65   42.40
  -2   4   2 1564.24   42.50
  -2  -4  -2 1619.04   42.50
   2  -4  -2 1603.24   43.20
  -2  -4   2 1643.34   43.30
   2  -4  -2 1591.24   43.30
  -2   4  -2 1554.74   43.20
   2   4   2 1567.34   43.30
  -3  -4  -2  513.75   14.70
   3  -4   2  522.75   14.30
  -3   4   2  486.15   14.60
   3   4  -2  524.45   14.40
  -3  -4  -2  528.35   14.40
   3   4   2  514.65   14.50
   3  -4  -2  505.65   14.70
   3   4   2  537.45   14.30
  -3   4  -2  502.95   14.40
  -3  -4   2  524.35   14.50
  -3  -4   2  532.65   14.80
  -3   4  -2  522.55   14.80
  -4  -4  -2  259.97    7.50
   4   4  -2  263.37    7.60
  -4  -4  -2  260.77    8.00
  -4   4   2  250.87    7.90
   4  -4   2  263.57    7.50
   4  -4  -2  254.67    7.80
  -4  -4   2  261.17    7.40
  -4   4  -2  249.58    7.90
   4   4   2  260.27    7.40
   4   4   2  261.87    7.50
  -4   4  -2  259.47    7.30
  -4  -4   2  252.67    7.90
  -5  -4  -2   32.20    1.40
  -5  -4  -2   33.60    1.90
  -5  -4  -2   33.80    1.40
   5  -4   2   32.60    1.50
  -5   4   2   36.20    2.10
   5   4  -2   35.00    1.60
   5   4   2   35.00    1.60
  -5   4  -2   33.80    2.10
  -5  -4   2   34.40    1.90
  -5  -4   2   33.90    1.40
   5  -4  -2   33.70    1.90
   5   4   2   35.60    1.60
  -6  -4  -2  186.18    6.20
  -6   4   2  184.88    6.20
   6  -4   2  178.38    5.50
   6   4  -2  186.68    5.60
  -6  -4  -2  187.18    5.30
  -6  -4  -2  185.48    5.30
  -6  -4   2  187.68    5.20
   6   4   2  185.28    5.70
  -6  -4   2  180.58    6.20
  -6   4  -2  176.88    6.20
   6  -4  -2  189.18    6.20
   6   4   2  184.08    5.60
   7   4  -2  213.68    6.80
   7   4  -2  210.98    6.30
  -7   4   2  208.38    7.10
   7  -4   2  212.18    7.10
   7  -4   2  205.48    6.10
  -7  -4  -2  211.38    7.00
   7   4   2  207.68    6.20
   7   4   2  205.88    6.50
  -7   4  -2  202.88    7.00
  -7  -4   2  206.38    6.90
   7  -4  -2  211.88    7.00
  -8   4   2  141.59    5.50
  -8  -4  -2  139.19    5.20
   8   4  -2  132.29    5.00
   8  -4   2  141.39    4.30
   8   4  -2  139.89    4.40
   8   4   2  141.09    4.40
   8   4   2  130.29    4.80
  -8   4  -2  139.59    5.40
  -8  -4   2  139.19    5.20
  -9  -4  -2  161.08    5.90
   9   4  -2  154.98    4.90
   9  -4   2  156.58    4.80
  -9   4   2  160.68    6.10
  -9   4  -2  174.58    6.30
   9   4   2  156.98    5.60
  -9  -4   2  171.28    6.10
   9   4   2  154.58    5.10
  10   4  -2  106.19    3.60
 -10  -4  -2  115.19    4.70
 -10   4   2   96.99    4.70
  10  -4   2  103.49    3.40
 -10  -4   2  108.79    4.70
 -10   4  -2  106.69    4.90
  10   4   2  104.09    3.60
  11   4  -2  157.78    5.00
 -11   4   2  152.88    6.40
  11  -4   2  160.08    4.90
 -11  -4  -2  159.08    6.20
  11   4   2  168.48    5.20
 -11   4  -2  157.58    6.50
 -11  -4   2  161.88    6.40
 -12  -4  -2   22.90    2.40
 -12   4   2   21.00    2.60
  12   4  -2   20.90    1.50
 -12  -4   2   23.40    2.50
  12   4   2   18.70    1.60
 -12   4  -2   24.50    2.70
 -13  -4  -2   30.30    2.80
 -13  -4   2   31.90    3.00
 -13   4  -2   35.40    3.20
 -14  -4  -2   33.20    3.00
 -14  -4   2   30.50    3.10
 -14   4  -2   30.50    3.10
 -15  -4  -2   21.60    2.80
 -15  -4   2   24.00    2.90
 -15   4  -2   23.80    3.00
 -16  -4  -2    5.80    2.10
 -16  -4   2   10.60    2.30
 -16   4  -2   10.80    2.60
 -17  -4  -2    3.10    2.00
 -17  -4   2    5.00    2.20
   0  -5  -2   94.99    3.20
   0  -5   2   90.39    3.10
   0   5   2   91.89    2.90
   0   5  -2   91.19    3.20
  -1  -5  -2   18.50    1.20
   1   5  -2   18.70    1.30
   1  -5   2   17.30    1.20
  -1   5   2   18.20    1.10
   1   5   2   16.30    1.20
  -1   5  -2   16.90    1.20
   1  -5  -2   18.60    1.20
   2   5  -2  618.64   17.40
  -2  -5  -2  628.44   17.40
  -2  -5  -2  613.64   17.50
   2  -5   2  607.34   17.30
  -2   5   2  641.84   17.40
  -2  -5   2  655.63   17.10
  -2   5  -2  564.64   16.90
   2   5   2  570.04   17.00
  -2  -5   2  618.14   17.20
   2  -5  -2  621.64   17.00
   2  -5  -2  629.84   17.00
   3   5  -2  949.71   26.30
  -3  -5  -2  958.30   26.60
  -3   5   2  949.01   26.40
   3  -5   2  946.01   26.20
  -3  -5  -2  966.40   26.30
  -3  -5   2  942.31   25.80
   3   5   2  941.41   25.60
  -3   5  -2  906.11   25.80
   3  -5  -2  930.81   25.50
   3  -5  -2  893.61   25.60
  -3   5  -2  908.71   25.40
  -3  -5   2  959.80   25.50
   4  -5   2  215.08    6.40
   4   5  -2  216.88    6.50
  -4  -5  -2  216.48    6.90
  -4  -5  -2  217.68    6.40
  -4   5   2  209.18    6.80
  -4   5  -2  205.58    6.70
   4  -5  -2  213.58    6.30
   4   5   2  220.78    6.20
  -4  -5   2  205.78    6.70
   4  -5  -2  207.38    6.70
   4   5   2  215.68    6.40
  -4  -5   2  214.08    6.30
  -4   5  -2  209.48    6.20
  -5   5   2  238.08    7.70
   5   5  -2  250.07    7.30
  -5  -5  -2  238.98    7.80
   5  -5   2  245.08    7.20
  -5  -5  -2  246.08    7.10
   5  -5  -2  235.18    7.60
   5  -5  -2  247.08    7.10
   5   5   2  251.57    7.10
  -5  -5   2  238.78    7.00
  -5   5  -2  236.28    7.70
  -5  -5   2  236.68    7.70
   5   5   2  253.67    7.30
   6  -5   2   41.40    1.90
  -6  -5  -2   46.10    1.80
  -6   5   2   41.30    2.40
  -6  -5  -2   47.70    2.50
   6   5  -2   44.60    2.00
  -6  -5  -2   43.70    1.70
   6  -5  -2   46.20    2.40
  -6  -5   2   45.50    1.70
  -6  -5   2   47.70    2.60
   6   5   2   48.00    2.10
  -6   5  -2   44.60    2.50
   6  -5  -2   46.20    1.90
   6   5   2   42.90    2.10
  -7   5   2  204.18    7.20
   7   5  -2  194.98    6.70
   7  -5   2  214.38    6.30
  -7  -5  -2  209.18    6.00
  -7  -5  -2  220.58    7.20
  -7  -5  -2  211.98    6.00
   7   5  -2  213.88    6.40
  -7  -5   2  212.68    6.00
  -7   5  -2  213.58    7.30
   7   5   2  203.68    6.60
  -7  -5   2  213.08    7.30
  -7  -5   2  213.98    6.00
   7   5   2  224.68    6.60
   8   5  -2   35.80    2.20
  -8   5   2   36.10    2.60
   8   5  -2   34.40    1.80
  -8  -5  -2   37.90    2.40
   8  -5   2   36.40    1.70
   8   5   2   35.70    2.10
  -8   5  -2   31.90    2.50
  -8  -5   2   40.20    2.50
   8   5   2   39.20    1.90
   8  -5  -2   33.10    1.60
  -9   5   2   84.49    4.40
   9   5  -2   93.39    3.30
  -9  -5  -2   93.49    4.20
   9  -5   2   88.29    3.10
   9   5   2   85.49    3.20
  -9  -5   2   89.29    4.20
  -9   5  -2   84.09    4.20
   9   5   2   82.79    3.60
   9  -5  -2   86.19    3.00
  10  -5   2   17.90    1.30
  10   5  -2   20.20    1.60
 -10  -5  -2   18.70    2.20
 -10   5   2   20.30    2.40
 -10  -5   2   18.50    2.20
  10   5   2   13.60    1.70
  10   5   2   18.10    1.40
  10  -5  -2   18.40    1.30
 -10   5  -2   14.90    2.00
  11   5  -2   26.70    1.80
 -11  -5  -2   28.90    2.80
 -11   5   2   32.90    3.00
  11   5   2   27.80    1.90
 -11   5  -2   22.20    2.40
 -11  -5   2   28.70    2.50
 -12  -5  -2   11.30    2.10
  12   5  -2    7.60    1.10
 -12   5   2    4.90    1.90
 -12   5  -2    5.40    1.90
  12   5   2    7.10    1.10
 -12  -5   2    9.20    2.00
 -13   5   2    0.60    1.70
 -13  -5  -2    2.50    1.60
 -13  -5   2   -2.50    1.30
 -13   5  -2   -0.20    1.60
 -14  -5  -2   20.00    2.60
 -14  -5   2   16.30    2.50
 -14   5  -2   23.20    2.80
 -15  -5  -2    0.40    1.60
 -15  -5   2    4.10    2.00
 -15   5  -2    3.30    2.00
 -16  -5  -2    0.00    1.80
 -16  -5   2    4.30    2.10
 -16   5  -2    3.20    2.10
   0   6  -2   49.90    2.20
   0   6   2   48.60    2.20
   0  -6  -2   50.89    2.20
   0   6   2   53.99    1.90
   0  -6   2   54.59    2.20
  -1   6   2  336.37    9.60
   1   6  -2  319.57    9.70
  -1  -6  -2  336.87    9.70
   1  -6   2  333.17    9.70
  -1  -6  -2  339.77    9.80
   1   6   2  330.77    9.70
  -1   6  -2  318.97    9.70
  -1  -6   2  330.17    9.70
  -1  -6   2  340.17    9.70
   1  -6  -2  339.47    9.70
  -2  -6  -2  353.56   10.30
  -2  -6  -2  360.56   10.10
   2   6  -2  343.57   10.10
   2  -6   2  327.47   10.00
  -2   6   2  341.37   10.00
   2   6   2  330.07    9.90
  -2  -6   2  347.97   10.00
  -2  -6   2  345.67    9.80
   2  -6  -2  347.27    9.80
  -2   6  -2  313.07    9.70
  -3  -6  -2  202.58    6.70
   3   6  -2  207.38    6.40
  -3  -6  -2  209.78    6.30
   3  -6   2  209.88    6.40
  -3   6   2  207.38    6.50
  -3  -6   2  215.08    6.30
  -3  -6   2  210.98    6.70
   3   6   2  212.38    6.50
  -3   6  -2  197.08    6.20
  -3   6  -2  196.68    6.50
   3  -6  -2  207.98    6.50
   3  -6  -2  208.88    6.30
  -4   6   2   96.79    3.80
  -4  -6  -2   99.69    3.40
   4  -6   2  103.09    3.50
  -4  -6  -2  102.59    4.00
   4   6  -2  100.39    3.60
   4  -6  -2   98.79    3.40
  -4   6  -2   99.19    3.30
   4   6   2   98.39    3.10
   4   6   2  100.59    3.60
  -4   6  -2   92.69    3.80
  -4  -6   2   92.79    3.80
   4  -6  -2   97.59    3.70
  -4  -6   2   99.99    3.40
  -5  -6  -2  265.67    8.60
  -5  -6  -2  271.17    7.90
   5  -6   2  270.57    8.00
   5   6  -2  271.97    8.10
  -5   6   2  266.37    8.50
   5   6   2  271.77    8.10
  -5  -6   2  274.87    8.50
  -5   6  -2  248.28    8.40
  -5  -6   2  264.27    7.80
   5  -6  -2  265.17    7.90
   5   6   2  269.97    7.80
   5  -6  -2  273.57    8.40
  -6  -6  -2  277.07    8.20
  -6   6   2  290.37    9.10
  -6  -6  -2  291.27    9.10
   6  -6   2  274.97    8.30
  -6  -6  -2  267.17    8.20
   6   6  -2  295.87    8.50
   6   6   2  287.57    8.30
   6   6   2  295.37    8.50
   6  -6  -2  290.47    8.90
  -6   6  -2  270.87    9.00
  -6  -6   2  276.47    9.00
   6  -6  -2  268.27    8.30
  -6  -6   2  280.37    8.10
   7   6  -2    8.60    1.10
  -7  -6  -2   11.90    1.00
   7  -6   2   10.30    1.00
  -7  -6  -2    9.50    1.50
  -7   6   2    8.70    1.40
  -7  -6  -2   10.80    0.90
   7   6   2   10.90    1.10
   7   6   2   10.80    1.20
  -7  -6   2   10.30    0.80
  -7   6  -2    9.70    1.50
  -7  -6   2   12.50    1.70
   7  -6  -2    9.80    1.00
  -8  -6  -2   55.19    3.10
  -8  -6  -2   50.29    1.80
   8   6  -2   59.29    2.50
   8   6  -2   50.69    2.70
   8  -6   2   55.09    2.30
  -8   6   2   52.99    3.30
  -8  -6  -2   52.39    1.80
  -8   6  -2   54.69    3.30
  -8  -6   2   50.39    3.00
   8  -6  -2   53.99    2.20
   8   6   2   49.20    2.50
  -8  -6   2   51.89    1.60
   8   6   2   53.39    2.50
   9   6  -2  109.39    4.00
   9  -6   2  103.79    3.70
  -9   6   2  111.49    4.90
  -9  -6  -2  107.99    4.80
  -9   6  -2   99.09    4.70
   9  -6  -2  107.49    3.70
   9   6   2  110.69    4.00
   9   6   2  104.79    4.10
  -9  -6   2  109.29    4.90
 -10   6   2    6.70    1.90
  10   6  -2    5.50    1.10
 -10  -6  -2   10.30    1.90
 -10   6  -2    8.70    1.90
  10  -6  -2    5.70    1.00
 -10  -6   2    4.50    1.70
  10   6   2    6.70    1.40
  10   6   2    5.00    1.10
  11   6  -2   33.60    2.10
 -11  -6  -2   32.60    3.00
 -11   6   2   31.50    3.00
 -11  -6   2   32.40    3.00
 -11   6  -2   30.50    3.00
  11   6   2   33.30    2.20
 -12  -6  -2    2.90    1.70
 -12   6   2    6.40    2.00
  12   6  -2    4.80    1.10
 -12  -6   2    5.10    1.80
 -12   6  -2    2.30    1.60
  12   6   2    3.50    1.10
 -13  -6  -2    4.20    1.80
 -13   6   2    6.90    2.10
 -13  -6   2    3.30    1.80
 -13   6  -2    5.10    2.00
 -14   6   2   88.99    5.40
 -14  -6  -2   87.79    5.00
 -14   6  -2   98.99    5.70
 -14  -6   2   99.69    5.40
 -15  -6  -2    9.80    2.30
 -15  -6   2    9.80    2.50
 -15   6  -2    6.60    2.30
 -16  -6  -2   28.20    3.40
 -16   6  -2   31.50    3.70
 -16  -6   2   29.00    3.50
   0  -7  -2   32.40    1.80
   0  -7   2   33.40    1.80
   0  -7  -2   34.40    1.90
   0   7   2   35.70    1.60
   0   7  -2   33.30    1.90
   0  -7   2   33.00    1.70
   1  -7   2   74.59    3.00
  -1   7   2   73.69    2.70
   1   7  -2   74.99    3.00
  -1  -7  -2   76.39    3.00
  -1  -7  -2   77.29    3.00
  -1  -7   2   76.79    3.00
  -1   7  -2   69.89    2.80
   1   7   2   75.09    3.00
  -1  -7   2   74.09    2.90
   1  -7  -2   75.59    2.90
  -2  -7  -2  232.98    7.40
   2   7  -2  224.08    7.20
  -2  -7  -2  242.98    7.30
   2  -7   2  226.58    7.20
  -2   7   2  251.87    7.20
   2   7   2  227.88    7.20
  -2  -7   2  240.08    7.20
   2  -7  -2  232.38    7.20
  -2   7  -2  239.28    7.20
  -2  -7   2  231.98    7.40
  -3  -7  -2  145.79    5.10
  -3  -7  -2  147.09    4.80
   3   7  -2  148.29    4.90
  -3   7   2  139.49    4.90
   3  -7  -2  135.79    4.50
  -3   7  -2  133.79    4.40
  -3   7  -2  130.79    4.70
   3   7   2  135.19    4.60
  -3  -7   2  130.89    4.80
  -3  -7   2  138.19    4.50
  -4   7   2   80.79    3.30
   4   7  -2   73.89    3.00
  -4  -7  -2   78.49    3.40
   4  -7   2   72.49    2.90
   4   7   2   70.59    2.90
   4  -7  -2   72.29    2.80
  -4  -7   2   71.39    2.70
  -4   7  -2   64.69    2.60
  -4   7  -2   69.89    3.10
  -4  -7   2   65.29    3.10
   5  -7   2  171.48    5.60
  -5  -7  -2  173.08    6.10
  -5  -7  -2  175.88    5.50
  -5   7   2  174.18    6.00
   5   7  -2  172.08    5.70
   5   7   2  173.38    5.20
   5  -7  -2  176.38    5.50
  -5  -7   2  173.48    5.40
   5  -7  -2  174.38    5.90
  -5  -7   2  170.78    6.10
  -5   7  -2  166.78    6.00
   5   7   2  173.38    5.70
  -6  -7  -2  127.19    4.20
  -6   7   2  128.19    5.00
  -6  -7  -2  122.09    4.90
   6   7  -2  131.99    4.50
  -6  -7   2  134.59    4.30
  -6   7  -2  128.19    5.10
   6   7   2  128.49    4.30
   6   7   2  137.69    4.70
   6  -7  -2  140.19    4.80
  -6  -7   2  126.89    5.20
   6  -7  -2  141.19    5.60
  -7  -7  -2  101.79    4.50
  -7  -7  -2  107.19    3.60
  -7   7   2  105.49    4.50
   7   7  -2  112.59    4.00
  -7  -7  -2  107.59    3.60
  -7  -7   2  103.99    3.40
   7   7   2  108.49    4.00
  -7  -7   2   95.79    4.40
  -7   7  -2  105.69    4.50
   7   7   2  104.39    3.70
  -8  -7  -2  141.39    5.80
  -8  -7  -2  153.98    4.60
  -8   7   2  148.69    5.80
   8   7  -2  156.08    5.10
  -8  -7  -2  146.49    4.50
   8   7  -2  138.19    5.20
  -8   7  -2  147.99    5.90
  -8  -7   2  149.39    4.50
  -8  -7   2  144.39    5.90
   8   7   2  158.68    5.20
   8   7   2  144.99    5.00
  -9  -7  -2   18.90    2.20
  -9   7   2   15.60    2.20
   9   7  -2   15.20    1.50
  -9   7  -2   15.00    2.10
   9   7   2   18.00    1.70
   9   7   2   17.70    1.60
  -9  -7   2   11.90    2.00
 -10  -7  -2    5.70    1.90
  10   7  -2    3.80    1.10
 -10   7   2    5.90    1.70
  10   7   2    5.70    1.20
 -10   7  -2    4.30    1.70
 -10  -7   2    4.20    1.60
  10   7   2    4.60    1.20
 -11   7   2   21.50    2.50
  11   7  -2   24.60    2.00
 -11  -7  -2   21.20    2.50
 -11  -7   2   23.50    2.60
  11   7   2   24.20    2.00
 -11   7  -2   24.70    2.80
  12   7  -2    5.40    1.20
 -12   7   2    4.30    1.90
 -12  -7  -2    5.10    1.90
  12   7   2    8.30    1.30
 -12  -7   2    4.40    1.90
 -12   7  -2    5.70    1.80
 -13   7   2    3.60    1.90
 -13  -7  -2    1.80    1.70
 -13  -7   2    2.00    1.80
 -13   7  -2    0.00    1.70
 -14  -7  -2   -0.10    1.50
 -14   7   2   -0.70    1.90
 -14  -7   2   -0.10    1.80
 -14   7  -2   -1.20    1.80
 -15  -7  -2    7.50    2.30
 -15  -7   2    8.70    2.30
 -15   7  -2    9.50    2.40
 -16  -7  -2    7.20    2.30
 -16  -7   2    5.20    2.20
   0  -8   2   43.00    2.10
   0   8   2   45.30    1.90
   0  -8  -2   44.50    2.20
   0   8   2   46.80    2.30
   0   8  -2   44.60    2.30
   1   8  -2   24.20    1.80
  -1   8   2   21.90    1.50
   1  -8   2   22.20    1.50
  -1  -8  -2   19.40    1.70
  -1  -8  -2   23.50    1.90
  -1  -8   2   23.90    1.70
   1  -8  -2   20.10    1.50
  -1  -8   2   21.40    1.60
   1   8   2   20.90    1.70
  -1   8  -2   22.30    1.70
   2   8  -2   28.40    1.80
  -2  -8  -2   25.90    1.80
  -2   8   2   28.00    1.80
  -2  -8  -2   31.50    2.00
  -2   8  -2   25.80    1.70
  -2  -8   2   25.50    1.70
   2   8   2   24.60    1.80
  -2  -8   2   28.70    1.80
  -3   8   2   84.09    3.40
   3   8  -2   80.49    3.40
  -3  -8  -2   82.59    3.60
  -3  -8  -2   85.09    3.30
   3   8   2   72.29    3.10
  -3   8  -2   74.19    3.00
  -3   8  -2   75.19    3.20
  -3  -8   2   81.29    3.10
  -3  -8   2   73.99    3.20
  -4  -8  -2   21.40    1.80
   4   8  -2   19.20    1.60
  -4   8   2   21.50    1.80
  -4  -8  -2   18.80    1.50
  -4   8  -2   20.30    1.80
  -4  -8   2   18.70    1.70
  -4  -8   2   19.30    1.50
   4   8   2   22.30    1.80
  -4   8  -2   19.40    1.50
   5   8  -2   24.30    1.90
  -5   8   2   24.20    2.10
  -5  -8  -2   23.40    1.60
  -5  -8  -2   24.80    2.20
   5   8   2   20.40    1.30
   5   8   2   24.30    1.90
  -5  -8   2   23.90    2.20
  -5   8  -2   20.40    1.90
  -5  -8   2   20.30    1.40
  -6  -8  -2   81.79    4.00
   6   8  -2   89.59    3.60
  -6  -8  -2   88.09    3.30
  -6   8   2   88.49    4.00
   6   8   2   91.79    3.60
  -6  -8   2   83.69    3.20
   6   8   2   82.09    3.00
  -6  -8   2   82.39    3.90
  -6   8  -2   83.79    3.90
  -7  -8  -2  207.78    6.40
  -7  -8  -2  206.38    7.50
  -7  -8  -2  206.88    6.50
   7   8  -2  217.08    6.90
  -7   8   2  203.08    7.30
  -7   8  -2  199.68    7.40
   7   8   2  217.58    6.90
   7   8   2  204.38    6.40
  -7  -8   2  209.88    6.40
  -7  -8   2  206.98    7.50
  -8  -8  -2   10.00    1.90
  -8   8   2    8.50    1.70
  -8  -8  -2    9.70    1.00
  -8  -8  -2    8.20    0.90
   8   8  -2    8.40    1.30
  -8  -8   2    9.00    1.90
  -8   8  -2    8.00    1.80
   8   8   2    9.80    1.20
   8   8   2    7.60    1.40
  -8  -8   2    8.40    0.90
  -9  -8  -2    9.00    2.00
   9   8  -2    8.90    1.40
  -9   8   2   15.20    2.20
  -9  -8  -2   12.90    1.00
  -9  -8  -2   11.20    0.90
   9   8   2   11.10    1.40
  -9  -8   2   10.40    0.90
  -9   8  -2   13.00    2.00
   9   8   2   11.70    1.60
  -9  -8   2   11.60    0.80
  -9  -8   2   10.10    1.90
 -10   8   2   14.40    2.10
  10   8  -2   16.80    1.70
 -10  -8  -2   16.80    2.50
 -10   8  -2   18.10    2.30
 -10  -8   2   16.50    2.40
  10   8   2   17.70    1.80
  11   8  -2   18.20    1.80
 -11   8   2   20.80    2.60
 -11  -8  -2   17.00    2.40
  11   8   2   21.10    1.90
 -11   8  -2   14.70    2.30
 -11  -8   2   18.00    2.60
  12   8  -2    2.80    1.20
 -12   8   2    1.60    1.70
 -12  -8  -2    1.80    1.70
 -12   8  -2    1.10    1.60
 -12  -8   2    2.40    1.80
  12   8   2    2.30    1.20
 -13  -8  -2   19.20    2.80
 -13   8   2   19.50    2.80
 -13  -8   2   19.20    2.70
 -13   8  -2   19.60    2.70
 -14   8   2    9.40    2.40
 -14  -8  -2    3.60    2.00
 -14  -8   2    6.20    2.40
 -14   8  -2    9.20    2.50
 -15   8   2   12.60    2.70
 -15  -8  -2    9.50    2.50
 -15  -8   2   12.60    2.80
 -15   8  -2   10.00    2.70
   0  -9   2   67.99    2.90
   0   9  -2   59.29    2.90
   0   9   2   68.89    2.60
   0  -9  -2   67.29    2.90
  -1   9   2  115.89    4.00
  -1  -9  -2  115.69    4.40
   1  -9   2  117.19    4.10
   1  -9  -2  112.49    4.00
  -1  -9   2  119.89    4.30
   1   9   2  106.39    4.20
   1   9   2  115.99    3.70
  -1   9  -2  109.49    4.20
   2   9  -2   15.70    1.60
   2  -9   2   19.70    1.50
  -2   9   2   18.40    1.60
  -2  -9  -2   19.80    1.90
   2  -9  -2   19.50    1.40
  -2  -9   2   19.70    1.80
   2   9   2   20.10    1.80
  -2   9  -2   19.40    1.70
  -3   9   2   46.80    2.50
  -3  -9  -2   44.20    2.60
   3   9  -2   48.60    2.60
  -3   9  -2   45.30    2.30
  -3  -9   2   46.10    2.60
   3   9   2   44.40    2.50
  -3   9  -2   50.09    2.60
  -4   9   2  137.09    5.10
   4   9  -2  138.09    5.10
  -4  -9  -2  147.19    5.50
  -4   9  -2  137.69    4.70
   4   9   2  138.09    5.00
  -4  -9   2  136.99    5.20
  -4   9  -2  131.49    5.10
   5   9  -2  114.49    4.40
  -5  -9  -2  110.99    4.70
  -5   9   2  120.29    4.70
  -5  -9  -2  111.49    4.20
  -5  -9   2  112.89    4.10
  -5  -9   2  115.39    4.80
   5   9   2  108.09    4.30
  -5   9  -2  109.29    4.60
  -6  -9  -2   46.70    3.10
   6   9  -2   49.10    2.70
  -6   9   2   47.00    3.00
  -6  -9  -2   48.90    2.30
   6   9   2   49.90    2.70
  -6  -9   2   45.40    3.00
  -6  -9   2   47.50    2.30
   6   9   2   47.50    2.10
  -6   9  -2   44.70    2.90
   7   9  -2  239.18    7.80
  -7  -9  -2  233.48    8.50
  -7  -9  -2  235.28    7.40
  -7   9   2  253.47    8.40
  -7  -9   2  223.28    8.20
   7   9   2  226.08    7.00
   7   9   2  230.88    7.60
  -7  -9   2  229.68    7.10
  -7   9  -2  226.68    8.00
  -8  -9  -2   96.99    3.60
  -8   9   2   91.29    4.70
   8   9  -2   99.59    4.10
  -8  -9  -2   96.59    4.80
  -8  -9  -2   98.69    3.50
  -8   9  -2   88.79    4.60
   8   9   2   99.09    4.10
  -8  -9   2   88.09    3.30
   8   9   2   92.19    3.50
  -8  -9   2   82.39    4.40
  -9  -9  -2    0.20    0.70
   9   9  -2    0.00    1.10
  -9  -9  -2   -0.20    0.60
  -9  -9  -2    1.20    1.50
  -9   9   2    1.40    1.50
  -9  -9   2    0.10    1.60
  -9   9  -2    1.10    1.50
  -9  -9   2   -0.20    0.60
   9   9   2    1.10    1.20
 -10   9   2   16.60    2.50
  10   9  -2   17.20    1.80
 -10  -9  -2   14.60    0.90
 -10  -9  -2   13.50    2.20
 -10  -9   2   10.70    2.20
 -10   9  -2   16.40    2.40
  10   9   2   17.50    1.90
  11   9  -2   13.10    1.70
 -11  -9  -2   12.20    2.20
 -11   9   2   13.40    2.30
 -11  -9   2   13.10    2.30
  11   9   2   14.80    1.80
 -11   9  -2   11.30    2.10
 -12  -9  -2    2.30    1.80
 -12   9   2    0.40    1.50
  12   9  -2   -1.90    1.10
 -12   9  -2   -1.30    1.60
 -12  -9   2   -0.80    1.70
  12   9   2   -0.10    1.20
 -13  -9  -2    1.10    2.00
 -13   9   2    0.50    1.90
 -13  -9   2    2.80    1.90
 -13   9  -2    5.50    1.90
 -14   9   2    4.90    2.20
 -14  -9  -2    2.60    2.20
 -14  -9   2    3.30    2.20
 -14   9  -2    2.80    1.90
 -15  -9  -2    2.50    2.00
 -15   9   2    3.30    3.60
 -15  -9   2   -0.20    1.90
   0  10  -2   -1.80    1.00
   0  10   2    1.50    1.20
   0  10   2    3.60    0.90
   0 -10   2    4.30    1.10
   0 -10  -2   -1.20    1.10
   1 -10   2   86.89    3.40
  -1 -10  -2   86.99    3.70
   1  10  -2   83.19    3.70
  -1  10   2   86.09    3.40
  -1 -10   2   86.59    3.60
   1  10   2   84.19    3.00
   1  10   2   80.69    3.70
  -1  10  -2   85.49    3.60
   1 -10  -2   83.09    3.40
   2 -10   2  194.98    6.00
   2  10  -2  179.68    6.40
  -2 -10  -2  185.78    6.60
  -2  10   2  191.08    6.20
  -2 -10   2  186.98    6.50
  -2  10  -2  168.48    6.20
   2 -10  -2  187.98    6.00
   2  10   2  193.88    6.50
   3  10  -2   24.90    2.10
  -3 -10  -2   25.40    2.20
  -3  10   2   24.80    2.10
  -3  10  -2   25.00    1.90
   3  10   2   21.90    2.00
  -3 -10   2   22.70    2.10
  -3  10  -2   23.40    2.10
   3 -10  -2   24.10    1.60
   4  10  -2  108.69    4.50
  -4 -10  -2  114.19    4.80
  -4  10   2  113.89    4.50
   4  10   2  109.99    4.40
  -4  10  -2  111.79    4.50
  -4  10  -2  105.89    4.10
  -4 -10   2  107.79    4.60
  -5  10   2   25.90    2.40
   5  10  -2   29.60    2.30
  -5 -10  -2   27.20    2.60
  -5  10  -2   23.20    2.20
   5  10   2   27.50    2.30
  -5 -10   2   25.40    2.30
   6  10  -2  122.39    4.80
  -6 -10  -2  114.99    5.20
  -6  10   2  119.99    5.00
  -6  10  -2  116.59    4.90
  -6 -10   2  116.39    5.10
   6  10   2  112.89    3.80
   6  10   2  113.09    4.60
  -7  10   2    5.70    1.60
   7  10  -2    4.10    1.50
  -7 -10  -2    3.50    1.00
  -7 -10  -2    5.50    2.00
  -7  10  -2    5.80    1.60
  -7 -10   2    6.40    1.90
  -7 -10   2    5.50    1.10
   7  10   2    5.90    1.00
   7  10   2    4.30    1.50
  -8 -10  -2   30.40    1.90
  -8 -10  -2   31.00    2.10
   8  10  -2   33.80    2.60
  -8 -10  -2   24.30    2.90
  -8  10   2   34.80    3.10
  -8 -10   2   25.60    2.80
  -8  10  -2   34.10    3.00
  -8 -10   2   30.30    1.80
   8  10   2   31.00    2.60
   9  10  -2   14.10    1.80
  -9 -10  -2   13.50    2.30
  -9  10   2   14.70    2.30
  -9 -10  -2   18.50    1.40
  -9  10  -2   15.80    2.20
   9  10   2   18.10    1.90
  -9 -10   2    8.80    2.20
 -10  10   2   11.90    2.30
  10  10  -2    8.30    1.60
 -10 -10  -2   10.10    0.90
 -10 -10  -2   10.70    2.20
 -10 -10   2    7.40    2.20
 -10  10  -2    8.30    1.90
  10  10   2    9.60    1.70
 -10 -10   2   12.10    0.90
 -11 -10  -2    2.60    2.00
 -11  10   2    4.30    1.90
  11  10  -2    8.70    1.60
  11  10   2    3.50    1.40
 -11  10  -2    5.90    2.10
 -11 -10   2    5.10    2.10
 -12  10   2    7.30    2.20
 -12 -10  -2    7.30    2.40
  12  10  -2   12.50    1.80
  12  10   2    9.80    1.80
 -12 -10   2    8.00    2.40
 -12  10  -2   11.60    2.30
 -13 -10  -2    1.50    2.10
 -13  10   2   -0.70    1.90
 -13  10  -2    0.10    1.80
 -13 -10   2    0.30    2.00
 -14  10   2    8.50    2.60
 -14 -10  -2    4.80    2.40
 -14  10  -2    5.70    2.40
 -14 -10   2    9.30    2.80
   0  11   2   54.69    3.00
   0 -11  -2   56.69    3.00
   0  11   2   60.69    2.60
   0 -11   2   56.09    2.90
   0  11  -2   52.59    3.10
  -1  11   2   25.80    1.90
   1 -11   2   24.60    1.90
   1  11  -2   23.50    2.20
  -1 -11  -2   22.90    2.10
   1 -11  -2   25.10    2.00
   1  11   2   24.90    2.20
  -1  11  -2   24.70    2.10
  -1 -11   2   25.20    2.10
   1  11   2   25.70    1.70
  -2 -11  -2   43.20    2.80
   2  11  -2   42.70    2.80
   2 -11   2   44.00    2.30
  -2  11   2   45.40    2.50
  -2 -11   2   48.30    2.90
  -2  11  -2   47.50    2.80
  -2  11  -2   40.80    2.70
   2 -11  -2   42.20    2.40
   2  11   2   43.80    2.70
  -3  11   2  147.39    5.30
  -3 -11  -2  134.39    5.60
   3  11  -2  137.69    5.40
   3 -11   2  144.19    4.70
  -3 -11   2  145.39    5.60
  -3  11  -2  135.89    5.30
   3 -11  -2  141.39    4.80
   3  11   2  146.59    5.50
  -3  11  -2  143.59    5.20
   4  11  -2   34.00    2.70
  -4  11   2   33.10    2.50
  -4 -11  -2   34.90    2.80
  -4 -11   2   39.30    2.90
   4  11   2   30.00    2.60
   4 -11  -2   32.60    2.10
  -4  11  -2   38.40    2.30
  -4  11  -2   34.00    2.60
  -5 -11  -2   82.39    4.20
   5  11  -2   94.19    4.20
  -5  11   2   87.89    4.20
  -5  11  -2   91.99    4.30
  -5 -11   2   86.79    4.40
   5  11   2   97.59    4.30
   6  11  -2  201.98    7.00
  -6 -11  -2  186.88    7.50
  -6  11   2  197.48    7.20
  -6  11  -2  182.58    6.90
   6  11   2  191.58    6.70
   6  11   2  179.78    5.70
  -6 -11   2  184.08    7.20
  -7 -11  -2  116.09    5.50
  -7  11   2  123.99    5.40
   7  11  -2  120.49    5.10
   7  11   2  126.29    5.00
  -7  11  -2  113.39    5.20
  -7 -11   2  109.89    5.30
   8  11  -2   56.19    3.20
  -8  11   2   49.60    3.60
  -8 -11  -2   44.10    3.50
  -8 -11   2   43.30    3.60
   8  11   2   51.69    3.20
  -8  11  -2   46.60    3.40
  -9 -11  -2   18.60    1.60
   9  11  -2   22.00    2.20
  -9  11   2   19.20    2.50
  -9 -11  -2   17.40    2.70
  -9 -11   2   16.10    2.60
   9  11   2   17.50    2.10
  -9  11  -2   17.60    2.30
  10  11  -2   18.50    2.20
 -10 -11  -2   16.10    1.40
 -10  11   2   15.60    2.40
 -10 -11  -2   16.70    2.70
 -10  11  -2   16.40    2.50
 -10 -11   2   17.70    2.80
  10  11   2   18.20    2.20
 -10 -11   2   18.10    1.40
  11  11  -2    3.20    1.50
 -11  11   2   -1.30    1.80
 -11 -11  -2    0.70    1.70
 -11  11  -2   -1.50    1.70
  11  11   2    1.90    1.40
 -11 -11   2   -1.20    1.60
  12  11  -2    3.90    1.60
 -12 -11  -2    4.30    2.10
 -12  11   2    2.40    2.10
 -12  11  -2    6.90    2.20
 -12 -11   2    6.50    2.30
  12  11   2    6.10    1.70
 -13  11   2    8.30    2.40
 -13 -11  -2    7.20    2.60
 -13 -11   2    2.90    2.20
 -13  11  -2    8.10    2.30
 -14  11   2    0.90    2.40
 -14 -11  -2   -0.30    2.20
 -14 -11   2   -0.90    2.00
   0  12  -2   27.50    2.40
   0  12   2   28.10    1.90
   0  12   2   20.50    2.00
   0 -12  -2   26.60    2.20
   0 -12   2   29.70    2.20
   1  12  -2   34.20    2.70
  -1  12   2   35.60    2.20
   1 -12   2   38.70    2.30
  -1 -12  -2   36.90    2.60
  -1  12  -2   34.40    2.60
  -1 -12   2   39.10    2.70
   1  12   2   35.30    2.00
   1 -12  -2   38.70    2.40
   1  12   2   35.30    2.50
   2 -12   2    2.20    1.00
  -2 -12  -2    2.00    1.30
   2  12  -2    1.10    1.20
  -2  12   2    4.00    1.10
   2  12   2    1.30    0.70
   2 -12  -2    3.50    1.10
  -2  12  -2    0.50    1.10
  -2  12  -2    0.80    1.10
  -2 -12   2    0.70    1.20
   2  12   2    2.70    1.40
   3 -12   2   71.29    2.90
  -3 -12  -2   70.59    3.70
  -3  12   2   71.09    3.50
   3  12  -2   73.29    3.80
  -3  12  -2   71.49    3.50
  -3 -12   2   77.09    3.90
   3  12   2   73.89    3.70
  -3  12  -2   74.59    3.70
   3 -12  -2   75.69    3.10
  -4 -12  -2    6.40    1.90
   4  12  -2    3.30    1.50
  -4  12   2    7.70    1.50
   4  12   2    7.10    1.60
  -4 -12   2    7.40    1.80
  -4  12  -2    8.80    1.40
  -4  12  -2    7.50    1.60
   5  12  -2   61.39    3.60
  -5 -12  -2   58.79    3.80
  -5  12   2   64.89    3.50
  -5  12  -2   56.69    3.50
   5  12   2   57.29    3.50
  -5 -12   2   59.69    3.70
  -6  12   2    2.60    1.50
   6  12  -2    4.90    1.50
  -6 -12  -2    4.90    1.90
   6  12   2    2.60    1.50
  -6 -12   2    5.60    1.90
  -6  12  -2    4.50    1.50
  -7 -12  -2   14.20    2.30
   7  12  -2   16.60    2.10
  -7  12   2   17.00    2.20
  -7 -12   2   17.40    2.60
   7  12   2   12.70    2.00
  -7  12  -2   15.30    2.20
  -8 -12  -2   30.00    3.20
  -8  12   2   32.20    3.00
   8  12  -2   26.40    2.50
  -8 -12   2   28.60    3.10
  -8  12  -2   28.80    2.90
   8  12   2   36.00    2.90
  -9  12   2    4.10    1.80
  -9 -12  -2    5.50    2.10
   9  12  -2    6.50    1.70
  -9 -12  -2    6.10    1.20
  -9  12  -2    7.80    2.10
  -9 -12   2    3.50    1.90
   9  12   2    8.30    1.80
  10  12  -2    7.20    1.80
 -10  12   2    5.40    2.00
 -10 -12  -2    7.70    1.10
 -10 -12  -2    7.40    2.30
 -10  12  -2    7.40    2.00
 -10 -12   2    8.10    2.30
  10  12   2    5.30    1.70
 -11  12   2   -3.00    1.70
  11  12  -2    0.50    1.40
 -11 -12  -2    0.90    2.00
  11  12   2   -0.80    1.50
 -11 -12   2   -1.80    1.90
 -11  12  -2   -2.40    1.70
 -12 -12  -2   15.40    3.00
  12  12  -2   12.00    2.10
 -12  12   2   14.70    2.80
 -12 -12   2   11.30    2.60
 -12  12  -2   10.90    2.40
  12  12   2   16.30    2.40
 -13 -12  -2    3.20    2.30
 -13  12   2    3.30    2.30
 -13 -12   2    4.50    2.50
 -13  12  -2    2.90    2.00
   0  13   2   10.20    1.30
   0 -13   2    9.50    1.60
   0  13  -2   13.70    1.90
   0 -13  -2   11.40    1.70
  -1  13   2   19.00    1.70
   1 -13   2   21.00    2.00
   1  13  -2   18.10    2.10
  -1 -13  -2   18.80    2.10
  -1  13  -2   19.80    1.90
  -1  13  -2   14.20    1.90
   1 -13  -2   23.10    2.10
   1  13   2   22.80    2.30
  -1 -13   2   22.10    2.20
   1  13   2   20.40    1.70
   2  13  -2   11.00    1.80
   2 -13   2   12.20    1.50
  -2  13   2   11.60    1.50
  -2 -13  -2   10.20    1.80
  -2  13  -2    9.00    1.50
   2  13   2    8.50    1.70
  -2  13  -2   10.60    1.60
  -2 -13   2   13.80    1.90
   2  13   2   13.30    1.20
   2 -13  -2   12.60    1.60
   3  13  -2    4.40    1.60
  -3  13   2    2.20    1.20
  -3 -13  -2    1.50    1.60
   3 -13  -2    4.10    1.10
   3  13   2    1.60    1.50
  -3 -13   2    0.90    1.40
   3  13   2    0.90    0.70
  -3  13  -2    2.40    1.30
  -3  13  -2    4.50    1.40
  -4 -13  -2   25.70    2.80
   4  13  -2   25.70    2.50
  -4  13   2   24.10    2.20
  -4 -13   2   21.20    2.50
  -4  13  -2   23.20    2.10
  -4  13  -2   25.70    2.40
   4  13   2   24.00    2.40
  -5  13   2    9.60    1.70
  -5 -13  -2    7.20    1.90
   5  13  -2   10.00    1.90
  -5 -13   2    8.50    2.00
  -5  13  -2    9.70    1.80
   5  13   2    7.50    1.90
   6  13  -2   17.00    2.20
  -6 -13  -2   17.00    2.50
  -6  13   2   22.60    2.40
  -6 -13   2   16.30    2.60
  -6  13  -2   15.90    2.10
   6  13   2   15.70    2.10
   7  13  -2   17.40    2.20
  -7  13   2   15.90    2.30
  -7 -13  -2   20.20    2.80
   7  13   2   18.90    2.40
  -7 -13   2   17.90    2.80
  -7  13  -2   17.10    2.30
  -8 -13  -2   14.20    2.70
   8  13  -2   14.20    2.10
  -8  13   2   13.00    2.20
   8  13   2   10.00    2.00
  -8  13  -2   13.20    2.20
  -8 -13   2    9.90    2.30
  -9 -13  -2   17.60    3.00
  -9 -13  -2   19.40    1.90
  -9  13   2   20.50    2.70
   9  13  -2   18.00    2.30
   9  13   2   16.40    2.30
  -9 -13   2   17.00    2.90
  -9  13  -2   19.60    2.70
  10  13  -2   -1.00    1.50
 -10  13   2   -0.90    1.70
 -10 -13  -2    1.50    2.10
 -10 -13  -2   -0.30    0.80
 -10  13  -2   -2.70    1.50
 -10 -13   2    2.30    2.20
  10  13   2    0.40    1.60
 -11  13   2   10.70    2.50
  11  13  -2    9.30    2.10
 -11 -13  -2    7.00    2.60
 -11 -13   2    6.90    2.70
 -11  13  -2    8.60    2.30
  11  13   2   13.10    2.20
 -12 -13  -2    0.20    2.30
 -12  13   2   -2.00    2.00
  12  13  -2   -0.40    1.60
 -12 -13   2    1.90    2.30
 -12  13  -2    0.50    2.00
  12  13   2   -1.20    1.60
   0 -14   2   28.10    2.50
   0 -14  -2   27.80    2.50
   0  14   2   29.30    2.10
   0  14  -2   27.10    2.50
   1  14  -2   -0.10    1.20
   1 -14   2    1.10    1.10
  -1 -14  -2    0.10    1.30
  -1  14   2    2.50    1.10
  -1  14  -2   -1.50    1.20
  -1  14  -2    1.10    1.20
   1  14   2    0.50    0.80
   1 -14  -2   -1.30    1.10
  -1 -14   2   -0.70    1.30
  -2 -14  -2   14.80    2.30
  -2  14   2   11.40    1.70
   2 -14   2   14.10    1.70
   2  14  -2   10.80    2.00
   2  14   2   12.20    1.20
   2 -14  -2   14.10    1.80
  -2  14  -2   13.30    1.80
   2  14   2   13.40    1.90
  -2  14  -2   11.50    1.90
  -2 -14   2   12.30    2.00
  -3  14   2    5.70    1.50
   3  14  -2    3.50    1.70
  -3 -14  -2    4.40    1.80
  -3 -14   2    3.10    1.70
   3  14   2    4.40    1.70
  -3  14  -2    6.00    1.60
  -3  14  -2    5.90    1.60
  -4  14   2   -0.30    1.30
   4  14  -2    0.40    1.60
  -4 -14  -2    2.70    1.80
   4  14   2    0.70    1.50
  -4  14  -2    2.00    1.40
  -4 -14   2    1.60    1.60
   5  14  -2    3.00    1.70
  -5  14   2    4.20    1.50
  -5 -14  -2    3.30    1.80
  -5  14  -2    4.80    1.60
  -5 -14   2    4.30    1.90
   5  14   2    1.60    1.60
  -6  14   2    9.00    1.90
   6  14  -2    6.70    1.80
  -6 -14  -2    6.80    2.30
   6  14   2    6.20    1.80
  -6  14  -2    5.40    1.70
  -6 -14   2    4.20    1.90
   7  14  -2   55.59    3.80
  -7 -14  -2   49.30    4.10
  -7  14   2   63.09    4.00
   7  14   2   52.19    3.70
  -7  14  -2   58.19    3.90
  -7 -14   2   58.59    4.30
   8  14  -2   19.10    2.50
  -8 -14  -2   13.30    2.80
  -8  14   2   14.30    2.40
  -8 -14   2   14.70    2.60
   8  14   2   17.90    2.40
  -8  14  -2   18.30    2.60
  -9 -14  -2   14.50    2.70
  -9 -14  -2   18.30    1.90
  -9  14   2   15.40    2.50
   9  14  -2   19.80    2.60
   9  14   2   16.50    2.30
  -9 -14   2   13.90    2.90
  -9  14  -2   15.10    2.50
  10  14  -2   11.70    2.20
 -10  14   2   10.00    2.40
 -10 -14  -2    7.70    1.40
 -10 -14  -2    9.60    2.70
 -10  14  -2   11.20    2.30
  10  14   2    9.90    2.20
 -10 -14   2   11.10    2.80
 -11  14   2    5.60    2.30
 -11 -14  -2    7.30    2.80
  11  14  -2    7.00    2.10
 -11  14  -2    4.20    2.20
  11  14   2    7.10    2.20
 -11 -14   2    8.10    2.90
  12  14  -2    2.10    2.00
 -12 -14  -2    0.70    2.50
  12  14   2   -1.50    1.80
 -12 -14   2    1.00    2.60
   0 -15  -2   56.59    3.40
   0  15  -2   52.99    3.20
   0  15   2   55.29    2.90
   0 -15   2   55.39    3.30
   0  15  -2   53.29    3.50
   1 -15   2    5.00    1.50
  -1  15   2    5.40    1.30
  -1 -15  -2    5.50    1.80
   1  15  -2    8.70    1.90
  -1  15  -2    4.00    1.40
   1 -15  -2    6.80    1.60
  -1 -15   2    2.00    1.60
  -1  15  -2    8.10    1.80
  -2  15   2   50.99    3.10
   2  15  -2   61.19    3.80
  -2 -15  -2   55.59    3.70
  -2  15  -2   59.89    3.50
  -2  15  -2   53.39    3.50
  -2 -15   2   58.89    3.70
   2 -15  -2   50.09    3.10
  -3  15   2   12.50    1.80
  -3 -15  -2    7.90    2.10
   3  15  -2    9.50    2.10
   3  15   2   10.00    2.10
  -3 -15   2    8.00    2.10
  -3  15  -2    9.70    1.80
  -3  15  -2   11.10    1.90
  -4 -15  -2    4.00    1.90
   4  15  -2    1.80    1.50
  -4  15   2    4.80    1.60
  -4  15  -2    4.60    1.60
   4  15   2   -0.10    1.60
  -4 -15   2    4.20    1.90
  -5 -15  -2    7.30    2.20
  -5  15   2    6.20    1.80
   5  15  -2    8.30    1.90
  -5 -15   2    9.00    2.40
  -5  15  -2    6.10    1.70
   5  15   2   10.30    2.10
  -6 -15  -2    8.60    2.40
  -6  15   2    5.00    1.80
   6  15  -2    7.20    2.10
  -6 -15   2    3.80    2.20
  -6  15  -2    4.60    1.80
   6  15   2    7.10    1.90
  -7  15   2   40.60    3.40
  -7 -15  -2   34.70    3.80
   7  15  -2   45.10    3.70
  -7 -15   2   47.90    4.20
  -7  15  -2   45.10    3.90
   7  15   2   51.49    3.80
  -8 -15  -2    2.50    2.20
   8  15  -2    4.20    1.90
  -8  15   2    2.20    1.90
  -8 -15   2    5.40    2.40
   8  15   2    4.60    1.90
  -8  15  -2    6.30    2.00
   9  15  -2   10.10    2.30
  -9 -15  -2    8.90    2.60
  -9  15   2   12.70    2.50
  -9 -15   2   11.90    3.00
  -9  15  -2   12.70    2.50
   9  15   2    6.70    2.20
 -10 -15  -2   10.90    2.20
 -10 -15  -2    8.30    2.90
  10  15  -2   12.10    2.40
 -10  15   2   11.40    2.50
 -10 -15   2   14.30    3.20
 -10  15  -2   10.70    2.60
  10  15   2   11.30    2.30
   0 -16  -2    2.00    1.70
   0  16  -2    3.70    1.40
   0 -16   2    2.50    1.60
   0  16  -2    4.20    1.80
  -1 -16  -2    9.80    2.10
   1  16  -2   10.20    1.60
   1  16  -2   11.80    2.20
   1 -16   2   13.20    2.00
  -1 -16   2   11.90    2.20
   1 -16  -2    8.00    1.90
  -1  16  -2   11.40    1.90
  -1  16  -2   11.90    2.20
   2  16  -2   13.00    2.20
  -2 -16  -2   21.40    2.70
  -2  16   2   24.80    2.30
  -2 -16   2   25.60    2.80
  -2  16  -2   19.30    2.40
  -2  16  -2   25.50    2.50
  -3 -16  -2    5.50    2.00
  -3  16   2    4.40    1.50
   3  16  -2    3.80    1.70
  -3  16  -2    4.10    1.50
  -3 -16   2    4.30    2.00
  -4  16   2    8.20    1.80
  -4 -16  -2    7.80    2.20
   4  16  -2    5.40    2.00
  -4 -16   2    4.00    2.00
   4  16   2    5.70    2.00
  -4  16  -2    5.90    1.70
   5  16  -2    3.70    2.00
  -5  16   2    4.20    1.70
  -5 -16  -2    3.90    2.20
  -5 -16   2    5.90    2.40
  -5  16  -2    3.50    1.70
   5  16   2    2.70    1.90
   6  16  -2    6.10    2.00
  -6 -16  -2    4.80    2.30
  -6  16   2    7.20    1.90
  -6 -16   2    5.40    2.40
   6  16   2    1.00    1.80
  -6  16  -2    5.00    1.90
  -7  16   2   23.70    2.70
  -7 -16  -2   20.90    3.30
   7  16  -2   23.80    2.90
  -7 -16   2   16.00    2.90
  -7  16  -2   15.00    2.50
   7  16   2   15.30    2.60
  -8 -16  -2   12.20    2.80
   8  16  -2   15.80    2.50
  -8  16   2    9.20    2.30
  -8 -16   2   14.10    3.10
  -8  16  -2   13.40    2.50
   8  16   2   12.60    2.40
  -9  16   2   16.40    2.70
  -9 -16  -2   18.30    3.20
   9  16  -2   20.10    2.70
   9  16   2   16.60    2.60
  -9  16  -2   21.40    3.00
  -9 -16   2   20.40    3.40
   0  17  -2    6.60    1.90
   0 -17   2    8.60    1.90
   0 -17  -2   10.00    2.10
   1  17  -2   44.60    3.60
  -1 -17  -2   46.00    3.70
  -1  17  -2   41.10    3.40
  -1  17  -2   45.60    3.30
  -1 -17   2   39.30    3.40
   1 -17  -2   44.40    3.30
   2  17  -2    6.10    2.00
  -2 -17  -2    1.50    1.90
  -2  17  -2    1.30    1.40
  -2 -17   2    0.20    1.80
  -3 -17  -2    1.90    2.00
   3  17  -2    2.60    1.70
  -3 -17   2    3.30    2.10
  -3  17  -2    5.00    1.70
   4  17  -2   -0.40    1.60
  -4 -17  -2    0.60    2.10
  -4 -17   2   -0.40    1.90
  -4  17  -2    1.30    1.50
   5  17  -2    6.20    2.00
  -5 -17  -2   -0.70    2.00
  -5  17  -2    2.40    1.70
  -5 -17   2    1.40    2.20
  -6 -17  -2    3.70    2.50
  -6  17   2    7.70    1.90
   6  17  -2    2.60    1.90
  -6 -17   2    4.40    2.50
  -6  17  -2    3.70    1.90
   7  17  -2    0.50    1.90
  -7 -17  -2    2.20    2.30
  -7  17   2   -0.90    1.70
  -7 -17   2    0.40    2.30
  -7  17  -2    1.60    1.90
   8  17  -2    4.80    2.20
  -8  17   2    2.10    2.00
  -8 -17  -2    2.90    2.70
  -8 -17   2    4.90    2.80
  -8  17  -2    4.40    2.00
   0  18  -2    1.80    1.70
   0 -18  -2   -2.50    1.60
   0 -18   2    1.50    1.80
  -1 -18  -2    3.10    2.00
   1  18  -2   -1.40    1.60
  -1 -18   2    0.10    1.80
   2  18  -2    3.90    1.90
  -2 -18  -2    5.10    2.10
  -2 -18   2    1.40    2.00
  -3 -18  -2    0.80    2.00
   3  18  -2    1.40    1.80
  -3 -18   2    1.60    2.10
  -4 -18  -2    1.60    2.20
   4  18  -2    2.90    1.90
  -4 -18   2    0.50    2.10
  -5 -18  -2    6.80    2.50
   5  18  -2    4.10    1.90
  -5  18  -2    0.10    1.80
  -5 -18   2    1.20    2.30
   6  18  -2    1.90    2.10
  -6 -18  -2    1.30    2.50
  -6 -18   2    1.20    2.50
  -6  18  -2    1.00    1.80
   1  19  -2   19.40    2.80
  -1 -19  -2   30.80    3.40
  -1 -19   2   24.20    3.10
   2  19  -2    8.90    2.30
  -2 -19  -2    9.30    2.60
  -2 -19   2   10.30    2.60
   0   0   3    0.40    0.30
   0   0  -3    0.10    0.30
   1   0   3 1565.64   41.90
  -1   0   3 1591.64   41.80
   1   0  -3 1531.95   41.80
  -1   0  -3 1509.45   41.90
   2   0   3  148.19    4.30
  -2   0  -3  152.68    4.20
   2   0  -3  141.49    4.20
   3   0  -3  300.77    8.60
  -3   0  -3  305.87    8.90
  -3   0  -3  314.37    8.50
   3   0   3  320.17    8.60
   4   0  -3  521.45   14.40
   4   0   3  515.35   14.20
  -4   0  -3  494.65   14.20
   4   0  -3  491.85   13.70
   4   0   3  503.85   13.80
   5   0   3  181.08    5.50
  -5   0  -3  167.98    5.50
   5   0   3  175.68    5.00
   5   0  -3  174.88    5.70
   6   0  -3   88.99    3.50
  -6   0  -3   85.99    3.20
   6   0   3   86.79    2.70
  -6   0   3   88.29    3.20
  -6   0  -3   89.39    3.40
   6   0   3   88.89    3.30
  -7   0  -3    1.40    0.80
   7   0   3    0.40    0.30
  -7   0  -3   -0.50    0.60
   7   0   3    0.70    0.80
  -7   0   3    1.20    0.70
   7   0  -3    1.10    0.90
   8   0   3    2.70    1.00
  -8   0  -3    2.40    0.90
   8   0   3    2.90    0.40
  -8   0   3    2.70    0.90
   8   0  -3    1.30    1.10
  -8   0  -3   -0.70    0.80
  -9   0   3   30.50    2.00
  -9   0  -3   27.00    2.30
  -9   0  -3   22.60    1.80
   9   0   3   25.80    1.10
 -10   0  -3   14.00    1.80
 -10   0   3   18.30    1.70
 -10   0  -3   19.00    1.70
  10   0   3   17.60    1.00
 -11   0   3    2.40    1.10
 -11   0  -3    1.50    1.30
  11   0   3    3.00    0.60
 -11   0  -3    2.80    1.00
 -12   0   3   14.70    1.70
 -12   0  -3   10.20    1.80
 -12   0  -3   13.90    1.60
 -13   0   3    1.00    1.10
 -13   0  -3    1.70    1.10
 -13   0  -3    1.80    1.40
 -14   0   3    9.50    1.70
 -14   0  -3    7.80    1.50
 -15   0  -3    3.10    1.40
 -15   0   3    2.10    1.40
 -16   0   3   62.89    3.80
 -16   0  -3   60.79    3.70
 -17   0   3   -1.00    1.50
   0   1   3   14.00    0.80
   0  -1  -3   13.10    0.80
   0   1  -3   15.40    0.80
   0  -1   3   12.40    0.70
  -1  -1  -3 1956.00   51.59
   1  -1   3 1871.51   51.59
   1   1  -3 1906.51   51.59
   1   1   3 1984.10   52.69
  -1  -1   3 1940.01   52.69
  -1   1  -3 1934.81   52.69
  -2  -1  -3  625.54   16.80
   2  -1   3  599.94   16.80
   2   1  -3  622.04   16.80
   2   1   3  625.84   16.60
  -2  -1   3  557.14   16.50
  -2   1  -3  634.84   16.50
  -3  -1  -3   53.39    1.80
  -3  -1  -3   55.89    2.00
   3  -1   3   55.69    1.80
   3   1  -3   56.89    1.80
  -3  -1  -3   56.99    1.80
  -3   1  -3   61.49    1.80
   3  -1  -3   59.79    2.30
  -3   1  -3   55.89    2.20
   3   1   3   59.59    1.90
  -3  -1   3   54.89    1.80
  -4  -1  -3   50.69    2.00
  -4  -1  -3   48.00    1.50
   4   1  -3   51.49    1.70
  -4  -1  -3   51.49    1.60
   4  -1   3   52.69    1.70
  -4   1  -3   50.79    2.20
   4   1   3   51.79    1.70
   4   1   3   49.40    2.00
   4  -1  -3   49.70    2.20
   5  -1   3  498.85   14.10
   5  -1   3  493.25   13.50
   5   1  -3  483.55   14.10
   5   1  -3  481.35   13.40
  -5  -1  -3  513.85   14.20
  -5  -1  -3  479.55   13.90
  -5  -1   3  479.75   13.60
   5  -1  -3  478.45   13.80
   5   1   3  466.95   13.60
   5   1   3  487.15   13.20
  -5   1  -3  477.95   13.80
   6  -1   3  422.46   11.60
   6   1  -3  412.96   11.60
   6  -1   3  423.56   12.40
  -6  -1  -3  412.96   12.20
   6   1  -3  419.76   12.40
  -6  -1  -3  440.76   12.30
   6   1   3  434.16   11.80
  -6  -1   3  429.76   12.40
   6   1   3  419.86   12.30
   6  -1  -3  430.66   12.60
  -6   1  -3  418.56   12.50
   7  -1   3  393.66   10.70
  -7   1   3  388.36   11.30
   7   1  -3  372.86   11.70
   7   1  -3  384.66   10.70
  -7  -1  -3  397.66   11.50
  -7  -1  -3  392.36   11.60
   7  -1   3  397.16   11.70
   7   1   3  398.46   11.00
  -7   1  -3  423.76   11.60
  -7   1  -3  392.76   11.90
   7  -1  -3  388.36   11.90
  -7  -1   3  401.46   11.70
   7   1   3  372.56   11.70
  -8   1   3   67.69    2.70
   8   1  -3   64.29    2.00
   8   1  -3   61.29    3.10
  -8  -1  -3   59.69    2.80
   8  -1   3   66.69    2.10
  -8  -1  -3   67.49    3.10
   8  -1   3   62.39    3.00
  -8   1  -3   64.39    2.60
   8   1   3   67.79    2.20
  -8  -1   3   62.19    2.90
  -8   1  -3   70.89    3.30
   8  -1  -3   63.49    4.00
   8   1   3   63.89    3.00
  -9   1   3   43.00    2.20
   9  -1   3   44.10    1.50
  -9  -1  -3   46.00    2.40
  -9  -1  -3   45.60    2.70
   9   1  -3   41.60    1.50
  -9  -1   3   44.40    2.40
  -9   1  -3   40.40    2.70
   9   1   3   40.10    2.50
   9   1   3   40.00    1.60
  -9   1  -3   41.00    2.10
 -10   1   3   22.00    1.70
  10  -1   3   22.70    1.00
 -10  -1  -3   25.00    2.00
 -10  -1  -3   20.80    2.00
  10   1  -3   21.20    1.00
 -10   1  -3   23.10    2.30
 -10  -1   3   25.20    2.00
 -10   1  -3   23.60    1.70
  10   1   3   23.30    1.20
  11  -1   3   10.60    0.80
 -11  -1  -3    7.60    1.50
  11   1  -3   10.80    0.70
 -11   1   3   14.00    1.50
 -11  -1  -3   11.40    1.60
 -11   1  -3   11.70    1.40
  11   1   3   12.10    0.90
 -11   1  -3   10.00    1.80
 -11  -1   3   10.70    1.60
 -12  -1  -3    1.40    1.10
 -12   1   3    2.60    1.10
 -12  -1  -3    1.40    1.40
 -12  -1   3    3.40    1.30
 -12   1  -3    3.20    1.10
 -12   1  -3    0.70    1.40
 -13  -1  -3    2.00    1.20
 -13   1   3    4.10    1.20
 -13   1  -3    4.00    1.10
 -13  -1   3    2.60    1.40
 -13   1  -3    2.10    1.60
 -14  -1  -3    0.20    1.20
 -14   1   3    0.20    1.10
 -14   1  -3   -1.20    1.00
 -14   1  -3    0.70    1.60
 -14  -1   3    1.60    1.30
 -15   1   3   10.80    1.90
 -15  -1  -3    8.00    1.70
 -15  -1   3    7.30    1.80
 -15   1  -3    7.40    1.60
 -16  -1  -3   20.30    2.50
 -16   1   3   23.90    2.70
 -16  -1   3   22.70    2.70
 -17  -1  -3    6.40    1.90
 -17  -1   3    8.10    1.90
   0  -2   3  924.21   24.80
   0   2  -3  898.81   24.80
  -1  -2  -3  866.91   24.60
   1   2  -3  904.51   24.60
   1  -2   3  937.41   24.60
   1  -2  -3  940.41   24.80
  -1   2  -3  892.91   24.80
  -1  -2   3  904.61   24.90
  -2  -2  -3 2778.32   74.49
  -2  -2  -3 2741.73   74.49
  -2  -2  -3 2831.12   74.29
   2  -2   3 2709.53   74.49
   2   2  -3 2750.42   74.49
   2  -2  -3 2841.82   76.69
  -2  -2   3 2777.82   76.49
  -2   2  -3 2893.61   76.49
  -3  -2  -3  205.08    5.90
  -3  -2  -3  202.38    5.90
  -3   2   3  202.98    6.20
  -3  -2  -3  212.18    5.90
   3   2  -3  205.08    5.90
   3  -2   3  200.38    5.90
   3   2   3  216.38    5.90
  -3   2  -3  194.18    5.80
  -3  -2   3  206.98    5.80
   3   2   3  207.68    6.00
   3  -2  -3  206.88    6.20
  -4  -2  -3   25.80    1.50
  -4  -2  -3   23.80    1.00
  -4   2   3   24.50    1.60
   4  -2   3   23.60    1.10
   4   2  -3   26.10    1.10
  -4  -2  -3   22.70    1.20
  -4  -2  -3   26.20    1.00
   4  -2  -3   24.70    1.50
  -4   2  -3   23.00    1.60
  -4   2  -3   24.90    0.90
  -4  -2   3   24.00    0.90
  -4  -2   3   25.60    1.40
   4   2   3   26.00    1.30
   4   2   3   24.30    1.20
  -5  -2  -3   38.40    1.90
  -5  -2  -3   39.80    1.20
  -5   2   3   39.30    2.10
  -5  -2  -3   39.80    1.20
   5   2  -3   40.80    1.50
  -5  -2  -3   38.30    1.80
   5  -2   3   37.70    1.40
  -5  -2   3   37.60    1.90
   5   2   3   37.80    1.50
   5   2   3   38.00    1.70
   5   2   3   38.30    1.50
  -5   2  -3   39.20    2.00
  -6  -2  -3   68.79    2.80
   6  -2   3   67.59    2.20
   6  -2   3   70.19    3.00
  -6  -2  -3   70.19    2.90
  -6   2   3   65.09    3.00
   6   2  -3   69.39    2.30
   6   2  -3   73.19    3.00
   6   2   3   69.29    2.70
   6   2   3   70.49    2.40
  -6   2  -3   69.09    3.10
  -6  -2   3   70.39    2.90
   6   2   3   66.09    2.30
   6  -2  -3   70.09    3.00
   7  -2   3    5.00    1.10
  -7   2   3    4.80    1.20
   7   2  -3    6.50    1.10
  -7  -2  -3    6.70    1.10
   7   2  -3    5.60    0.60
  -7  -2  -3    7.00    1.10
   7  -2   3    5.70    0.50
   7   2   3    6.30    0.70
   7   2   3    6.00    0.70
  -7   2  -3    6.70    1.20
   7  -2  -3    5.60    1.10
  -7  -2   3    7.40    1.20
   7   2   3    5.00    0.90
  -8  -2  -3  164.58    5.70
   8   2  -3  165.48    5.90
  -8  -2  -3  172.08    5.80
   8  -2   3  176.68    6.10
  -8   2   3  165.58    5.40
   8  -2   3  166.98    4.90
   8   2  -3  167.18    4.90
   8   2   3  161.78    4.90
  -8  -2   3  174.48    5.80
   8   2   3  168.58    5.60
  -8   2  -3  156.38    5.90
  -8   2  -3  169.38    6.00
   8   2   3  165.88    5.00
  -9  -2  -3    7.20    1.30
  -9  -2  -3    4.70    1.20
   9   2  -3    5.30    0.60
  -9   2   3    5.90    1.00
   9  -2   3    5.80    0.60
  -9   2  -3    5.80    0.90
   9   2   3    4.50    0.70
   9   2   3    6.70    1.20
  -9  -2   3    5.20    1.20
  -9   2  -3    5.30    1.40
  10  -2   3   20.80    1.10
 -10  -2  -3   21.60    2.00
  10   2  -3   22.70    1.10
 -10   2   3   23.40    1.70
 -10  -2  -3   22.20    2.00
 -10   2  -3   18.10    2.00
 -10  -2   3   22.10    2.00
  10   2   3   23.30    1.30
 -10   2  -3   23.20    1.60
 -11  -2  -3   26.90    2.30
  11  -2   3   25.20    1.20
  11   2  -3   26.60    1.30
 -11   2   3   27.90    2.00
 -11  -2   3   27.70    2.30
 -11   2  -3   25.30    1.80
 -11   2  -3   24.30    2.40
 -12   2   3   15.30    1.60
 -12  -2  -3   19.40    2.10
 -12   2  -3   15.80    1.50
 -12   2  -3   13.20    2.20
 -12  -2   3   15.80    2.00
 -13   2   3   13.60    1.60
 -13  -2  -3   10.10    1.70
 -13   2  -3    8.40    1.80
 -13   2  -3   10.40    1.40
 -13  -2   3   10.90    1.80
 -14   2   3    1.10    1.10
 -14  -2  -3    2.30    1.40
 -14   2  -3    0.90    1.70
 -14   2  -3    2.50    1.20
 -14  -2   3    0.30    1.40
 -15  -2  -3   23.70    2.60
 -15  -2   3   28.10    2.90
 -15   2  -3   23.10    2.90
 -16  -2  -3   12.60    2.20
 -16  -2   3   18.00    2.60
 -17  -2  -3   27.40    3.00
 -17  -2   3   23.70    2.80
   0   3  -3  151.48    4.60
   0  -3  -3  154.48    4.40
   0  -3   3  158.98    4.60
  -1  -3  -3  219.08    6.20
  -1   3   3  213.78    6.10
   1  -3   3  204.98    6.10
   1   3  -3  207.08    6.10
  -1  -3   3  222.28    6.20
   1  -3  -3  207.38    6.00
  -1   3  -3  204.78    6.10
   2   3  -3  657.13   18.40
  -2  -3  -3  692.03   18.40
   2  -3   3  665.63   18.40
  -2   3   3  652.83   18.40
  -2   3  -3  640.64   18.00
  -2  -3   3  671.23   18.00
   2  -3  -3  649.93   18.10
   3   3  -3  571.94   15.90
  -3  -3  -3  594.94   16.40
  -3   3   3  561.84   16.10
  -3  -3  -3  565.24   15.90
  -3  -3  -3  562.34   15.90
  -3  -3  -3  573.64   15.70
   3  -3   3  590.44   15.90
  -3  -3   3  575.14   15.70
   3   3   3  591.94   15.60
  -3   3  -3  566.64   15.70
   3  -3  -3  553.44   16.00
   3   3   3  574.34   15.90
  -3  -3   3  565.04   16.10
  -4  -3  -3   28.20    1.30
   4  -3   3   30.70    1.30
  -4  -3  -3   31.90    1.40
  -4   3   3   31.30    1.70
  -4  -3  -3   31.50    1.70
   4   3  -3   28.50    1.40
  -4  -3  -3   33.20    1.30
  -4  -3   3   31.60    1.70
  -4   3  -3   28.20    1.20
  -4  -3   3   31.00    1.20
   4  -3  -3   31.80    1.80
   4   3   3   31.80    1.50
  -4   3  -3   31.60    1.80
   4   3   3   32.30    1.40
  -5  -3  -3  312.57    8.60
  -5   3   3  299.27    9.40
   5  -3   3  317.77    8.80
   5   3  -3  306.17    8.80
  -5  -3  -3  296.77    8.90
  -5  -3  -3  317.17    8.70
  -5  -3  -3  318.57    9.40
  -5  -3   3  313.37    9.30
  -5   3  -3  302.27    9.30
  -5  -3   3  307.27    8.50
   5   3   3  303.67    8.80
   5  -3  -3  314.67    9.30
   5   3   3  306.47    8.90
  -6  -3  -3  130.49    3.50
  -6  -3  -3  127.99    4.50
   6  -3   3  126.19    3.80
  -6   3   3  119.89    4.60
  -6  -3  -3  122.79    3.50
  -6  -3  -3  116.79    4.10
   6   3  -3  122.39    3.80
  -6  -3   3  122.59    4.40
   6  -3  -3  123.39    4.50
  -6   3  -3  123.39    4.50
   6   3   3  120.99    4.10
   6   3   3  119.89    3.80
  -7  -3  -3   52.69    2.40
   7   3  -3   52.79    1.90
   7  -3   3   51.49    1.90
  -7  -3  -3   52.69    2.60
   7   3  -3   50.59    2.60
  -7   3   3   50.79    2.80
   7   3   3   49.70    2.30
  -7   3  -3   49.50    2.80
   7  -3  -3   47.10    2.70
  -7  -3   3   52.49    2.60
   7   3   3   51.19    2.00
  -8   3   3  129.89    4.80
  -8  -3  -3  122.39    4.60
   8  -3   3  114.49    3.70
  -8   3   3  123.09    4.90
   8   3  -3  118.49    4.60
   8   3  -3  120.89    3.80
   8   3   3  122.29    3.90
   8   3   3  117.99    4.40
  -8   3  -3  126.09    4.90
  -8  -3   3  119.09    4.60
   9  -3   3   89.59    2.90
  -9   3   3   93.69    3.30
  -9  -3  -3   87.89    3.90
  -9   3   3   89.99    4.20
   9   3  -3   90.09    3.00
  -9   3  -3   88.69    4.10
  -9  -3   3   86.99    3.90
   9   3   3   95.19    3.10
   9   3   3   86.49    3.70
 -10   3   3   18.80    1.50
  10  -3   3   15.10    1.10
  10   3  -3   16.20    1.20
 -10  -3  -3   18.30    2.00
 -10   3  -3   18.00    2.20
 -10   3  -3   18.40    1.40
 -10  -3   3   16.80    2.00
  10   3   3   17.20    1.30
  11   3  -3    6.10    0.80
 -11   3   3    4.20    1.00
  11  -3   3    3.20    0.70
 -11  -3  -3    3.30    1.40
 -11   3  -3    4.40    0.90
 -11  -3   3    1.80    1.40
 -11   3  -3    4.80    1.60
  12   3  -3    2.30    0.70
 -12  -3  -3    1.80    1.20
 -12   3   3    2.80    1.00
 -12  -3   3    1.80    1.40
 -12   3  -3    2.90    1.70
 -12   3  -3    0.90    0.80
 -13   3   3    8.10    1.30
 -13  -3  -3    8.10    1.70
 -13   3  -3    5.00    1.80
 -13  -3   3    6.90    1.70
 -14  -3  -3   18.50    2.30
 -14   3  -3   18.40    2.60
 -14  -3   3   20.50    2.60
 -15  -3  -3    4.90    1.80
 -15   3  -3    2.80    2.00
 -15  -3   3    3.80    1.80
 -16  -3  -3    3.50    1.80
 -16  -3   3    3.60    1.90
 -16   3  -3    5.20    2.20
 -17  -3  -3    1.00    1.80
 -17  -3   3    2.50    1.90
   0  -4   3  739.73   20.10
   0   4   3  735.23   19.70
   0   4  -3  707.53   20.00
   0  -4  -3  727.63   19.70
   0  -4  -3  719.23   20.10
  -1   4   3  568.14   15.90
   1   4  -3  573.44   16.00
  -1  -4  -3  585.94   16.00
   1  -4   3  572.44   16.00
  -1  -4   3  594.74   15.90
   1  -4  -3  566.14   15.70
  -1   4  -3  551.54   15.90
  -2   4   3  526.25   14.60
   2   4  -3  517.05   14.60
  -2  -4  -3  534.85   14.60
  -2  -4  -3  525.45   14.80
   2  -4   3  504.35   14.50
   2  -4  -3  500.55   14.10
  -2   4  -3  494.55   14.10
  -2  -4   3  507.05   14.80
  -2  -4   3  519.35   14.10
  -3  -4  -3  806.12   22.40
  -3   4   3  766.62   22.20
   3  -4   3  795.12   22.00
  -3  -4  -3  826.72   22.00
   3   4  -3  799.02   22.00
  -3  -4   3  790.92   21.50
   3   4   3  770.32   21.60
  -3  -4   3  789.62   21.90
  -3   4  -3  757.92   21.50
   3  -4  -3  779.92   21.70
   3   4   3  802.32   21.20
  -4  -4  -3  197.08    6.30
   4  -4   3  195.48    5.90
  -4   4   3  198.48    6.30
  -4  -4  -3  196.38    5.80
  -4  -4  -3  196.38    5.90
   4   4  -3  205.08    6.00
   4   4   3  206.38    6.00
  -4   4  -3  187.98    6.30
   4   4   3  205.68    5.80
   4  -4  -3  195.58    6.30
  -4  -4   3  202.58    5.90
  -4  -4   3  200.88    6.30
  -4   4  -3  194.08    5.80
  -5   4   3   47.30    2.40
  -5  -4  -3   47.20    1.80
   5   4  -3   49.99    2.00
  -5  -4  -3   44.00    1.80
  -5  -4  -3   46.60    2.30
   5  -4   3   47.50    1.90
  -5   4  -3   47.70    1.60
   5   4   3   46.00    1.90
   5  -4  -3   43.10    2.30
   5   4   3   52.49    2.00
  -5  -4   3   47.80    2.40
  -5  -4   3   47.70    1.70
  -5   4  -3   43.00    2.40
  -6   4   3  219.18    7.60
   6   4  -3  239.48    7.00
   6  -4   3  235.98    6.90
  -6  -4  -3  241.88    6.80
  -6  -4  -3  252.57    7.70
  -6  -4  -3  236.88    6.70
   6  -4  -3  237.48    7.60
   6   4   3  232.88    7.00
   6   4   3  245.38    7.00
  -6  -4   3  238.28    7.60
  -6  -4   3  226.28    6.60
  -6   4  -3  233.88    7.60
   7  -4   3  209.88    6.30
  -7  -4  -3  217.98    7.10
  -7   4   3  217.08    7.20
   7   4  -3  209.58    6.30
   7   4  -3  208.68    6.90
   7  -4  -3  216.68    7.20
  -7   4  -3  211.78    7.20
   7   4   3  207.48    6.60
  -7  -4   3  207.18    7.10
   7   4   3  224.58    6.50
   8  -4   3   54.09    2.10
  -8   4   3   50.89    3.00
   8   4  -3   56.19    2.20
  -8  -4  -3   55.49    2.90
   8   4  -3   54.99    2.80
   8   4   3   52.49    2.60
  -8  -4   3   53.99    3.00
  -8   4  -3   55.39    3.20
   8   4   3   56.69    2.30
   9   4  -3  100.09    3.50
  -9  -4  -3  110.99    4.40
   9  -4   3  100.39    3.40
  -9   4   3  107.19    4.60
  -9   4  -3   94.39    4.40
   9   4   3   96.69    3.90
   9   4   3  103.79    3.50
  -9  -4   3   98.39    4.30
  10  -4   3   64.89    2.50
  10   4  -3   67.99    2.60
 -10   4   3   67.89    4.00
 -10  -4  -3   72.29    3.60
  10   4   3   63.49    3.70
 -10   4  -3   60.59    3.80
 -10  -4   3   64.89    3.60
  10   4   3   65.49    2.70
  11   4  -3   30.00    1.70
 -11   4   3   29.10    2.90
 -11  -4  -3   29.00    2.60
  11  -4   3   30.80    1.70
 -11   4  -3   31.10    2.70
  11   4   3   29.10    1.80
 -11  -4   3   28.90    2.60
 -12  -4  -3    9.20    1.70
  12   4  -3    8.30    1.00
 -12   4  -3    5.70    1.70
 -12  -4   3    9.90    1.90
 -13  -4  -3   11.90    2.00
 -13   4  -3   14.90    2.50
 -13  -4   3   12.20    2.20
 -14  -4  -3   31.80    3.10
 -14  -4   3   28.60    3.00
 -14   4  -3   28.40    3.10
 -15  -4  -3   20.30    2.70
 -15  -4   3   22.70    2.80
 -15   4  -3   23.70    3.00
 -16  -4  -3    7.60    2.10
 -16   4  -3   14.60    2.80
 -16  -4   3    9.80    2.30
 -17  -4  -3   11.70    2.40
 -17  -4   3   12.90    2.60
   0   5   3  225.38    6.30
   0  -5  -3  226.48    6.70
   0  -5   3  218.68    6.70
   0   5  -3  217.98    6.70
   1   5  -3    0.40    0.60
   1  -5   3   -0.60    0.60
  -1   5   3   -0.30    0.50
  -1  -5  -3    0.90    0.70
  -1  -5  -3    0.20    0.60
  -1  -5   3    0.50    0.60
   1   5   3    0.30    0.30
   1  -5  -3    0.10    0.40
  -1   5  -3    0.20    0.60
   1  -5  -3    0.30    0.50
  -2  -5  -3 1646.34   45.80
  -2  -5  -3 1716.73   46.10
   2  -5   3 1710.23   45.80
   2   5  -3 1641.94   45.80
  -2   5   3 1693.33   45.80
   2  -5  -3 1617.24   45.50
  -2  -5   3 1694.43   45.80
  -2   5  -3 1627.04   45.50
  -2  -5   3 1719.23   45.60
   2  -5  -3 1685.73   45.50
   2   5   3 1689.83   45.60
   3  -5   3  407.56   11.90
   3   5  -3  421.66   12.00
  -3  -5  -3  423.56   12.30
  -3  -5  -3  437.56   12.00
  -3   5   3  406.26   12.10
   3   5   3  418.66   11.30
   3   5   3  406.56   11.90
  -3  -5   3  427.86   12.10
  -3   5  -3  398.96   11.70
  -3  -5   3  419.46   11.80
   3  -5  -3  409.66   11.90
  -4  -5  -3  702.33   19.40
   4   5  -3  716.03   19.50
  -4   5   3  693.23   19.80
  -4  -5  -3  693.23   19.90
   4  -5   3  687.73   19.40
   4   5   3  713.83   18.70
  -4   5  -3  652.13   18.90
   4   5   3  688.23   19.10
  -4   5  -3  654.53   19.40
  -4  -5   3  686.23   19.50
   4  -5  -3  686.83   19.30
  -4  -5   3  700.03   19.00
   5   5  -3  172.08    5.40
  -5  -5  -3  180.28    5.20
   5  -5   3  168.08    5.30
  -5  -5  -3  164.78    5.20
  -5  -5  -3  174.98    5.90
  -5   5   3  172.28    5.80
   5   5   3  172.38    5.10
  -5   5  -3  171.98    5.80
   5  -5  -3  172.88    5.70
   5   5   3  168.48    5.40
  -5   5  -3  181.38    5.10
  -5  -5   3  164.38    5.80
  -5  -5   3  166.08    5.20
  -6   5   3   64.29    3.20
  -6  -5  -3   67.19    2.40
  -6  -5  -3   68.19    2.30
   6   5  -3   67.79    2.60
   6  -5   3   62.79    2.50
  -6  -5  -3   67.29    3.10
  -6  -5   3   68.99    2.30
   6   5   3   65.99    2.50
  -6  -5   3   66.79    3.10
   6  -5  -3   62.79    3.00
  -6   5  -3   64.39    3.20
   6   5   3   66.29    2.60
  -7   5   3  198.98    7.10
  -7  -5  -3  202.98    7.10
   7   5  -3  210.98    6.40
   7  -5   3  204.28    6.30
  -7  -5  -3  215.68    6.00
  -7  -5  -3  215.68    6.00
   7   5   3  208.28    6.40
  -7  -5   3  196.78    5.80
  -7   5  -3  208.68    7.10
   7   5   3  214.88    6.40
  -7  -5   3  195.78    7.00
   8   5  -3   40.10    2.50
  -8  -5  -3   37.00    2.50
   8   5  -3   44.10    2.00
   8  -5   3   40.00    1.80
  -8   5   3   47.20    3.00
  -8   5  -3   44.10    2.90
   8   5   3   40.20    2.00
  -8  -5   3   39.60    2.60
   8   5   3   36.30    2.10
  -9  -5  -3  231.18    8.30
  -9   5   3  247.38    8.50
   9   5  -3  247.88    7.40
   9  -5   3  246.58    7.30
  -9  -5   3  247.28    8.30
   9   5   3  226.38    7.50
   9   5   3  243.48    7.30
  -9   5  -3  226.48    8.20
 -10  -5  -3  249.18    8.70
  10   5  -3  257.97    7.60
  10  -5   3  241.48    7.40
 -10   5   3  253.57    9.00
 -10   5  -3  261.77    8.90
  10   5   3  239.08    7.70
  10   5   3  244.68    8.10
 -10  -5   3  258.97    8.80
  11   5  -3    0.40    0.80
 -11   5   3    2.20    1.50
 -11  -5  -3    0.50    1.30
 -11   5  -3    0.50    1.40
  11   5   3    1.40    1.00
 -11  -5   3    0.40    1.40
 -12   5   3   20.60    2.70
  12   5  -3   22.00    1.70
 -12  -5  -3   23.40    2.60
 -12   5  -3   20.90    2.50
  12   5   3   23.50    1.70
 -12  -5   3   18.50    2.40
 -13  -5  -3    2.50    1.60
 -13   5  -3    3.30    1.80
 -13  -5   3    1.60    1.60
 -14  -5  -3   41.10    3.50
 -14   5  -3   41.30    3.70
 -14  -5   3   43.40    3.60
 -15  -5  -3    0.60    1.60
 -15   5  -3    1.40    1.90
 -15  -5   3    3.70    2.10
 -16  -5  -3    0.30    1.70
 -16   5  -3    1.80    2.10
 -16  -5   3    3.00    1.90
   0  -6  -3  318.57    9.60
   0  -6  -3  329.77    9.60
   0  -6   3  327.57    9.60
   0   6   3  329.17    9.20
   0   6  -3  327.37    9.60
   1   6  -3  248.58    7.90
  -1  -6  -3  261.67    7.90
  -1   6   3  268.67    7.70
   1  -6   3  265.57    7.90
  -1  -6  -3  275.67    8.10
   1   6   3  270.67    7.30
  -1  -6   3  254.97    7.90
  -1  -6   3  263.57    7.90
   1  -6  -3  267.27    7.90
  -1   6  -3  253.97    7.80
  -2  -6  -3   46.50    2.30
   2   6  -3   43.80    2.10
  -2  -6  -3   43.90    2.00
   2  -6   3   44.60    2.10
  -2   6   3   49.10    2.10
   2  -6  -3   48.40    2.00
  -2   6  -3   42.50    2.00
  -2  -6   3   45.50    2.10
   2  -6  -3   46.20    2.10
  -2  -6   3   44.90    2.20
   2   6   3   46.00    2.20
  -3  -6  -3  286.67    9.00
  -3   6   3  297.77    8.80
  -3  -6  -3  305.57    8.70
   3  -6   3  298.67    8.70
   3   6  -3  283.67    8.70
   3   6   3  291.57    8.00
  -3   6  -3  286.57    8.50
  -3  -6   3  288.57    8.90
  -3  -6   3  294.57    8.60
   3  -6  -3  285.77    8.60
   3   6   3  293.17    8.70
   3  -6  -3  296.47    8.70
  -4  -6  -3   57.49    2.30
  -4   6   3   56.09    2.60
   4  -6   3   55.09    2.30
  -4  -6  -3   55.19    2.70
   4   6  -3   58.39    2.50
  -4   6  -3   54.39    2.20
   4   6   3   55.39    1.90
  -4   6  -3   52.39    2.70
   4  -6  -3   58.99    2.30
  -4  -6   3   59.19    2.30
   4  -6  -3   59.39    2.60
  -4  -6   3   58.59    2.80
   4   6   3   56.39    2.50
   5  -6   3   37.00    1.90
  -5  -6  -3   39.10    1.80
  -5   6   3   38.60    2.30
  -5  -6  -3   41.40    2.40
   5   6  -3   44.00    2.10
   5  -6  -3   39.00    1.80
  -5   6  -3   40.80    1.70
  -5  -6   3   39.60    1.80
   5  -6  -3   42.40    2.20
   5   6   3   38.70    1.60
  -5   6  -3   40.20    2.40
  -5  -6   3   36.50    2.30
   5   6   3   38.60    2.00
   6   6  -3  541.05   15.10
  -6  -6  -3  522.95   15.70
  -6   6   3  519.45   15.60
  -6  -6  -3  521.95   14.80
  -6  -6  -3  538.05   14.80
   6  -6   3  510.95   14.90
  -6  -6   3  508.55   15.50
  -6   6  -3  509.65   15.50
   6   6   3  555.74   15.00
  -6  -6   3  522.55   14.60
   6   6   3  529.65   14.70
   6  -6  -3  523.15   15.40
   6  -6  -3  501.15   14.70
  -7   6   3    5.40    1.30
   7   6  -3    2.40    0.90
  -7  -6  -3    5.10    1.40
  -7  -6  -3    3.80    0.70
   7  -6   3    4.80    0.80
  -7  -6  -3    4.40    0.60
  -7   6  -3    3.80    1.30
  -7  -6   3    5.40    1.30
   7  -6  -3    3.90    0.80
  -7  -6   3    4.00    0.60
   7   6   3    3.00    0.80
   7   6   3    4.50    1.00
  -8  -6  -3  157.48    4.60
  -8  -6  -3  156.98    4.60
   8  -6   3  157.28    5.10
   8   6  -3  150.88    5.60
  -8   6   3  157.68    6.00
   8   6  -3  161.88    5.20
  -8  -6  -3  157.18    6.00
   8   6   3  157.38    5.20
   8  -6  -3  153.88    5.00
  -8  -6   3  151.78    4.40
  -8   6  -3  153.98    6.00
  -8  -6   3  153.08    5.90
   8   6   3  159.38    5.20
  -8  -6   3  158.88    4.40
   9   6  -3  109.19    4.10
  -9   6   3  115.89    5.20
  -9  -6  -3  116.59    5.00
   9   6   3  115.19    4.20
  -9   6  -3  119.19    5.20
   9   6   3  109.69    4.30
  -9  -6   3  114.99    4.90
   9  -6  -3  113.19    3.90
 -10  -6  -3  105.49    4.90
  10   6  -3  104.99    3.90
 -10   6   3  107.39    5.10
 -10   6  -3  102.79    4.90
 -10  -6   3   96.69    4.80
  10   6   3  108.99    3.90
  10  -6  -3   94.79    4.10
  10   6   3  100.39    4.10
 -11  -6  -3   88.29    4.50
 -11   6   3   73.89    4.40
  11   6  -3   85.09    3.40
 -11   6  -3   85.79    4.60
 -11  -6   3   79.59    4.20
  11   6   3   82.09    3.50
 -12   6   3   20.00    2.70
  12   6  -3   21.10    1.70
 -12  -6  -3   23.20    2.70
 -12  -6   3   18.90    2.50
  12   6   3   20.20    1.70
 -12   6  -3   21.30    2.60
 -13  -6  -3    0.60    1.40
 -13  -6   3   -1.10    1.60
 -13   6  -3   -2.30    1.50
 -14  -6  -3   22.10    2.90
 -14  -6   3   19.70    2.70
 -14   6  -3   19.10    2.80
 -15  -6  -3    3.10    2.00
 -15  -6   3    0.70    1.90
 -15   6  -3    0.50    1.80
 -16  -6  -3    5.20    2.10
 -16  -6   3    2.40    2.10
 -16   6  -3    5.10    2.50
   0  -7  -3  270.87    8.30
   0  -7   3  273.47    8.30
   0   7   3  289.47    7.90
   0   7  -3  265.47    8.30
   0  -7   3  276.77    8.30
   0  -7  -3  280.97    8.40
   1   7  -3  213.48    6.80
  -1  -7  -3  220.88    6.90
  -1   7   3  224.28    6.50
  -1  -7  -3  220.08    6.80
   1  -7   3  212.98    6.80
  -1  -7   3  218.98    6.80
   1  -7  -3  219.28    6.80
  -1   7  -3  198.88    6.70
   1  -7  -3  221.98    6.70
  -1  -7   3  222.28    6.90
   1   7   3  226.08    6.20
   2  -7   3   93.19    3.40
   2   7  -3   88.89    3.50
  -2  -7  -3   98.19    3.50
  -2   7   3   96.49    3.40
  -2  -7  -3   93.19    3.60
  -2  -7   3   99.79    3.50
  -2  -7   3   92.69    3.60
   2   7   3   89.49    3.40
   2  -7  -3   92.49    3.40
  -2   7  -3   91.29    3.40
   3  -7   3  239.88    7.40
  -3  -7  -3  241.08    7.40
   3   7  -3  237.58    7.50
  -3   7   3  249.68    7.50
  -3  -7  -3  236.28    7.70
   3  -7  -3  243.28    7.30
  -3   7  -3  228.58    7.20
  -3  -7   3  234.58    7.60
   3   7   3  238.38    7.40
  -3  -7   3  242.48    7.30
  -4  -7  -3   43.40    2.10
  -4   7   3   47.20    2.40
   4   7  -3   43.50    2.30
  -4  -7  -3   46.50    2.50
   4   7   3   43.40    1.60
   4  -7  -3   47.70    2.30
  -4   7  -3   40.60    2.00
  -4  -7   3   41.70    2.40
  -4   7  -3   44.10    2.50
  -4  -7   3   43.50    2.00
   4  -7  -3   42.40    2.10
   4   7   3   46.60    2.30
  -5  -7  -3   64.19    3.20
  -5   7   3   72.39    3.20
  -5  -7  -3   71.09    2.70
   5   7  -3   69.39    2.90
   5  -7  -3   66.39    2.90
   5   7   3   66.19    2.30
  -5   7  -3   67.19    2.50
  -5  -7   3   58.99    3.10
  -5  -7   3   66.59    2.60
  -5   7  -3   66.69    3.10
   5   7   3   69.39    2.90
   5  -7  -3   60.29    2.90
  -6  -7  -3   27.10    1.60
   6   7  -3   27.10    2.00
  -6  -7  -3   23.20    2.10
  -6  -7  -3   26.80    1.70
  -6   7   3   30.90    2.30
  -6   7  -3   28.40    2.30
   6   7   3   26.00    1.90
   6  -7  -3   28.40    2.20
  -6  -7   3   28.90    1.60
   6   7   3   27.90    1.50
  -6  -7   3   26.70    2.20
  -7   7   3    0.90    1.20
  -7  -7  -3    1.50    0.60
   7   7  -3   -0.30    0.90
  -7  -7  -3    1.40    1.10
  -7  -7  -3    1.90    0.70
   7   7   3    1.70    0.70
  -7  -7   3    1.10    0.50
  -7  -7   3    0.40    1.20
  -7   7  -3    0.40    1.10
   7   7   3    0.90    0.90
  -8   7   3   71.79    3.70
  -8  -7  -3   67.49    3.70
   8   7  -3   69.79    3.10
  -8  -7  -3   71.49    2.60
  -8  -7  -3   66.59    2.50
  -8   7  -3   65.49    3.80
   8   7   3   67.49    2.80
  -8  -7   3   70.09    2.40
   8   7   3   66.69    3.10
  -8  -7   3   65.49    3.60
  -9  -7  -3  141.79    4.10
  -9  -7  -3  137.79    5.90
  -9   7   3  149.99    6.00
   9   7  -3  144.69    5.00
  -9  -7  -3  140.29    4.10
   9   7   3  150.08    5.10
   9   7   3  138.79    4.90
  -9   7  -3  137.49    5.80
  -9  -7   3  136.29    5.70
 -10  -7  -3    4.70    1.70
 -10   7   3    2.40    1.50
  10   7  -3    3.20    1.10
  10   7   3    0.10    0.90
 -10   7  -3    3.50    1.70
  10   7   3    3.20    1.10
 -10  -7   3    1.80    1.60
 -11  -7  -3   44.00    3.40
  11   7  -3   46.60    2.50
 -11   7   3   46.10    3.70
 -11   7  -3   42.40    3.60
  11   7   3   51.59    2.80
 -11  -7   3   48.80    3.40
 -12  -7  -3    2.50    1.80
  12   7  -3    1.20    1.00
 -12   7   3    0.60    1.60
 -12   7  -3    0.90    1.60
 -12  -7   3   -0.20    1.40
  12   7   3    1.30    1.10
 -13   7   3    4.80    1.90
 -13  -7  -3    5.10    1.90
 -13   7  -3    2.20    1.90
 -13  -7   3    5.90    2.00
 -14  -7  -3    3.30    1.90
 -14   7  -3    1.70    1.80
 -14  -7   3    3.60    2.00
 -15  -7  -3    4.70    2.10
 -15  -7   3    4.20    2.20
 -15   7  -3    2.10    2.10
 -16  -7  -3    7.50    2.40
 -16  -7   3   10.60    2.60
   0  -8  -3  318.97    9.50
   0  -8   3  315.47    9.40
   0   8   3  314.47    9.00
   0   8  -3  308.17    9.50
  -1   8   3   63.59    2.50
   1  -8   3   60.39    2.50
   1   8  -3   57.99    2.70
  -1  -8  -3   63.69    2.80
   1  -8  -3   61.39    2.60
  -1  -8   3   59.59    2.70
   1   8   3   64.09    2.20
   1   8   3   56.19    2.70
  -1   8  -3   61.59    2.70
  -2   8   3  173.78    5.50
   2   8  -3  165.98    5.70
  -2  -8  -3  165.48    5.80
  -2  -8  -3  173.78    5.70
   2   8   3  170.08    4.70
   2   8   3  152.38    5.40
  -2  -8   3  162.08    5.40
  -2  -8   3  161.18    5.60
  -2   8  -3  160.38    5.40
   2  -8  -3  166.28    5.20
   3   8  -3   12.40    1.40
  -3   8   3   10.40    1.20
  -3  -8  -3   11.60    1.20
  -3  -8  -3   10.70    1.50
  -3  -8   3   12.40    1.50
  -3  -8   3   12.90    1.30
  -3   8  -3   13.60    1.30
   3   8   3   10.60    1.30
   4   8  -3    4.80    1.10
  -4  -8  -3    4.60    1.30
  -4   8   3    3.50    1.00
  -4  -8  -3    4.40    0.90
   4   8   3    2.80    1.00
   4   8   3    3.40    0.50
  -4  -8   3    2.80    0.80
  -4   8  -3    2.50    0.80
  -4  -8   3    3.70    1.10
  -4   8  -3    1.90    1.00
   5   8  -3   25.50    1.90
  -5   8   3   27.00    2.10
  -5  -8  -3   25.20    2.10
  -5  -8  -3   24.10    1.60
  -5   8  -3   25.50    1.60
  -5  -8   3   24.10    2.20
   5  -8  -3   23.20    1.90
  -5  -8   3   26.20    1.60
  -5   8  -3   23.80    2.00
   5   8   3   23.80    1.20
   5   8   3   26.70    2.00
  -6   8   3  189.68    6.50
   6   8  -3  180.48    6.10
  -6  -8  -3  182.48    5.80
  -6  -8  -3  168.68    6.50
  -6  -8   3  165.38    6.30
  -6   8  -3  173.48    6.30
   6   8   3  174.18    5.30
  -6  -8   3  170.58    5.50
   6   8   3  182.58    6.00
  -7   8   3   30.20    2.70
  -7  -8  -3   28.70    2.70
  -7  -8  -3   33.00    1.90
  -7  -8  -3   31.60    1.80
   7   8  -3   30.30    2.30
   7   8   3   32.20    2.30
  -7   8  -3   32.10    2.70
   7   8   3   31.50    1.70
  -7  -8   3   33.60    2.60
  -7  -8   3   29.20    1.70
  -8  -8  -3    3.40    0.80
   8   8  -3    3.20    1.20
  -8  -8  -3    2.60    1.50
  -8   8   3    4.30    1.50
  -8  -8  -3    3.70    0.80
   8   8   3    3.90    0.90
   8   8   3    2.60    1.20
  -8  -8   3    3.00    0.70
  -8   8  -3    2.80    1.40
  -8  -8   3    3.50    1.60
   9   8  -3  162.58    5.70
  -9  -8  -3  157.98    6.60
  -9  -8  -3  157.38    4.90
  -9  -8  -3  164.58    5.00
  -9   8   3  172.08    6.60
   9   8   3  167.88    5.80
  -9   8  -3  165.48    6.60
  -9  -8   3  161.08    4.80
   9   8   3  160.18    5.40
  -9  -8   3  162.48    4.80
  -9  -8   3  160.58    6.60
  10   8  -3   18.60    1.80
 -10   8   3   24.60    2.60
 -10  -8  -3   23.00    2.60
 -10  -8   3   18.60    2.40
  10   8   3   24.60    2.00
 -10   8  -3   23.60    2.60
 -11   8   3    5.60    2.00
  11   8  -3    8.10    1.40
 -11  -8  -3    8.10    2.10
 -11   8  -3    8.00    2.00
 -11  -8   3    3.60    1.90
  11   8   3    8.50    1.50
  12   8  -3    7.30    1.40
 -12   8   3    8.30    2.20
 -12  -8  -3    7.00    2.00
 -12   8  -3    8.40    2.10
 -12  -8   3    4.80    2.00
  12   8   3    7.10    1.50
 -13   8   3   11.70    2.50
 -13  -8  -3   10.80    2.40
 -13   8  -3   11.00    2.20
 -13  -8   3   14.30    2.60
 -14  -8  -3   15.80    2.80
 -14  -8   3   15.30    2.90
 -14   8  -3   21.90    3.10
 -15  -8  -3   -1.40    1.90
 -15  -8   3   -3.10    1.70
 -15   8  -3   -3.20    1.90
   0   9  -3   97.49    4.00
   0  -9   3  100.39    3.80
   0   9   3  102.89    3.40
   0  -9  -3  101.89    3.90
   1   9  -3  506.45   14.70
  -1   9   3  509.15   14.30
   1  -9   3  499.35   14.40
  -1  -9  -3  485.85   14.70
  -1  -9   3  496.45   14.60
  -1   9  -3  476.25   14.50
   1   9   3  500.75   13.90
   1  -9  -3  519.25   14.50
   2  -9   3  224.88    6.90
   2   9  -3  226.38    7.40
  -2  -9  -3  228.88    7.50
  -2   9   3  232.78    7.20
  -2   9  -3  219.28    7.10
  -2  -9   3  220.98    7.30
   2   9   3  220.38    6.40
   2   9   3  218.18    7.20
   2  -9  -3  231.78    6.90
  -3  -9  -3  114.99    4.60
   3   9  -3  110.99    4.30
  -3   9   3  113.29    4.20
  -3  -9   3  112.09    4.50
  -3   9  -3  113.79    4.10
   3   9   3  107.49    4.30
   3  -9  -3  110.29    3.80
  -4   9   3   24.50    2.10
  -4  -9  -3   18.60    2.00
   4   9  -3   28.00    1.90
  -4   9  -3   23.60    1.70
  -4   9  -3   24.40    2.10
   4   9   3   21.50    1.90
  -4  -9   3   21.40    2.00
  -5  -9  -3   66.19    3.60
  -5   9   3   66.59    3.40
   5   9  -3   72.79    3.30
  -5   9  -3   68.29    3.40
   5   9   3   64.29    2.30
  -5  -9   3   64.49    2.90
   5   9   3   69.99    3.20
  -5  -9   3   66.59    3.50
  -5   9  -3   65.49    2.80
  -6   9   3   10.20    1.60
  -6  -9  -3   12.20    1.90
   6   9  -3    9.50    1.50
  -6  -9  -3   12.00    1.30
  -6   9  -3   10.70    1.70
  -6  -9   3    8.10    1.70
   6   9   3    9.60    1.50
  -6  -9   3   11.60    1.30
   6   9   3    9.30    0.90
  -7  -9  -3   40.90    2.20
   7   9  -3   33.90    2.50
  -7   9   3   35.90    3.00
  -7  -9  -3   39.80    3.10
  -7  -9  -3   39.80    2.20
   7   9   3   35.70    2.70
  -7  -9   3   37.60    3.10
  -7  -9   3   38.10    2.10
  -7   9  -3   44.40    2.90
   7   9   3   38.50    1.90
  -8   9   3   51.69    3.60
  -8  -9  -3   47.80    2.30
  -8  -9  -3   52.69    2.40
  -8  -9  -3   52.59    3.60
   8   9  -3   55.09    2.90
  -8  -9   3   49.40    3.30
   8   9   3   55.99    3.00
   8   9   3   44.80    2.20
  -8   9  -3   46.80    3.40
  -8  -9   3   45.10    2.10
   9   9  -3   62.39    3.20
  -9  -9  -3   62.19    2.50
  -9  -9  -3   62.69    4.00
  -9   9   3   67.49    4.10
   9   9   3   63.19    3.30
  -9   9  -3   57.69    3.70
  -9  -9   3   56.79    3.90
  10   9  -3   13.20    1.70
 -10  -9  -3   11.50    0.90
 -10   9   3   15.50    2.40
 -10  -9  -3   16.00    2.50
  10   9   3   11.60    1.70
 -10   9  -3   11.70    2.20
 -10  -9   3    9.20    2.00
 -11  -9  -3    1.00    1.60
  11   9  -3    1.10    1.20
 -11   9   3    2.90    1.70
  11   9   3    0.00    1.20
 -11  -9   3    2.50    1.80
 -11   9  -3    3.10    1.70
  12   9  -3    5.50    1.40
 -12  -9  -3    1.20    1.90
 -12   9   3    1.00    1.70
 -12   9  -3    3.50    1.90
  12   9   3    3.30    1.40
 -12  -9   3    2.50    1.80
 -13  -9  -3   16.70    2.80
 -13   9   3   14.90    2.60
 -13   9  -3   17.90    2.60
 -13  -9   3   12.50    2.50
 -14  -9  -3   -1.70    1.90
 -14   9   3    3.80    2.20
 -14   9  -3    1.10    2.10
 -14  -9   3    0.30    2.00
 -15  -9  -3    5.30    2.30
 -15  -9   3   14.60    3.00
   0  10  -3   25.80    2.20
   0  10   3   34.20    1.80
   0 -10  -3   38.90    2.30
   0 -10   3   36.30    2.10
  -1 -10  -3  144.79    5.30
  -1  10   3  141.89    4.80
   1 -10   3  139.69    4.90
   1  10  -3  140.59    5.20
   1  10   3  138.29    4.50
   1 -10  -3  140.59    5.00
  -1  10  -3  144.99    5.20
  -1 -10   3  146.89    5.20
   2 -10   3  448.86   13.00
  -2 -10  -3  449.36   13.70
   2  10  -3  444.26   13.50
  -2  10   3  460.15   13.20
   2 -10  -3  468.85   13.10
  -2  10  -3  439.66   13.30
   2  10   3  429.06   13.40
  -2 -10   3  458.45   13.60
   2  10   3  445.46   12.50
  -3  10   3   33.90    2.30
  -3 -10  -3   34.40    2.60
   3  10  -3   34.60    2.40
   3 -10  -3   34.70    1.90
  -3  10  -3   35.60    2.30
  -3 -10   3   32.80    2.40
   3  10   3   27.30    2.20
  -3  10  -3   34.80    2.40
  -4 -10  -3   -0.20    1.20
   4  10  -3    0.10    1.10
  -4  10   3   -0.70    1.00
  -4  10  -3    0.30    1.10
  -4 -10   3    0.60    1.20
  -4  10  -3   -0.10    0.90
   4  10   3   -0.70    1.10
  -5  10   3   57.99    3.20
   5  10  -3   55.39    3.10
  -5 -10  -3   58.79    3.50
  -5  10  -3   57.49    3.20
   5  10   3   58.89    3.10
  -5 -10   3   52.79    3.30
   5  10   3   54.89    2.10
  -5  10  -3   66.19    2.80
   6  10  -3   46.70    2.90
  -6  10   3   47.80    3.10
  -6 -10  -3   40.70    3.00
   6  10   3   42.70    1.80
  -6  10  -3   40.90    2.80
  -6 -10   3   39.30    2.90
   6  10   3   47.60    2.90
  -7 -10  -3   21.30    2.70
  -7  10   3   26.20    2.50
   7  10  -3   29.40    2.40
  -7 -10  -3   27.80    2.40
   7  10   3   29.00    1.60
  -7 -10   3   22.90    2.50
  -7  10  -3   28.00    2.70
   7  10   3   23.60    2.20
  -7 -10   3   23.00    1.90
  -8 -10  -3  104.89    4.00
  -8 -10  -3   99.49    5.00
  -8  10   3  110.59    5.10
   8  10  -3  104.99    4.50
  -8 -10  -3  109.89    4.00
  -8 -10   3  106.89    4.00
   8  10   3  111.59    4.60
  -8 -10   3  102.69    5.20
  -8  10  -3  104.79    5.10
  -9  10   3   17.60    2.40
   9  10  -3   15.40    1.90
  -9 -10  -3   14.00    1.30
  -9 -10  -3   16.50    2.50
  -9 -10   3   12.50    2.30
  -9  10  -3   12.90    2.10
   9  10   3   14.10    1.90
 -10  10   3   -0.10    1.60
  10  10  -3    3.70    1.40
 -10 -10  -3    1.90    0.70
 -10 -10  -3    2.70    1.80
 -10 -10   3    2.10    0.60
 -10  10  -3    1.90    1.60
  10  10   3    0.70    1.30
 -10 -10   3   -0.40    1.70
  11  10  -3   26.50    2.30
 -11 -10  -3   28.40    3.30
 -11  10   3   22.10    2.70
 -11 -10   3   29.00    3.30
  11  10   3   22.20    2.20
 -11  10  -3   26.70    2.80
  12  10  -3    7.30    1.70
 -12 -10  -3    8.60    2.40
 -12  10   3    7.10    2.00
 -12  10  -3    7.40    2.10
 -12 -10   3    5.10    2.30
  12  10   3    9.60    1.70
 -13  10   3   10.80    2.40
 -13 -10  -3    8.30    2.30
 -13 -10   3    9.80    2.40
 -13  10  -3    8.30    2.30
 -14 -10  -3    5.60    2.40
 -14  10   3    8.30    2.50
 -14  10  -3    5.70    2.30
 -14 -10   3    4.20    2.40
   0  11   3  246.68    7.70
   0 -11   3  259.97    8.20
   0  11  -3  255.17    8.40
   0 -11  -3  257.77    8.30
   1 -11   3  198.68    6.50
  -1 -11  -3  202.88    6.90
   1  11  -3  192.18    6.90
  -1  11   3  196.88    6.40
  -1 -11   3  192.68    6.80
  -1  11  -3  193.78    6.80
   1  11   3  197.28    6.00
   1 -11  -3  206.18    6.70
  -2 -11  -3  175.68    6.50
  -2  11   3  186.58    6.10
   2  11  -3  180.58    6.50
   2 -11   3  181.28    5.90
  -2  11  -3  180.88    6.20
   2  11   3  174.88    5.40
   2  11   3  167.38    6.30
  -2 -11   3  176.08    6.40
   2 -11  -3  185.88    6.00
   3 -11   3   25.30    1.60
   3  11  -3   19.60    2.10
  -3  11   3   20.20    1.80
  -3 -11  -3   20.00    2.20
  -3  11  -3   22.40    2.10
   3 -11  -3   23.00    1.70
  -3 -11   3   22.30    2.20
  -3  11  -3   22.00    1.90
   3  11   3   22.30    1.20
   3  11   3   20.00    2.00
   4  11  -3  129.09    5.20
  -4 -11  -3  135.19    5.60
  -4  11   3  138.79    5.20
   4 -11  -3  131.99    4.40
  -4  11  -3  131.29    4.90
   4  11   3  135.49    5.30
  -4 -11   3  136.79    5.50
  -4  11  -3  125.19    5.20
  -5  11   3   42.40    2.90
  -5 -11  -3   42.60    3.20
   5  11  -3   45.30    3.00
  -5 -11   3   39.20    2.90
   5  11   3   39.00    1.60
   5  11   3   39.50    2.90
  -5  11  -3   42.10    3.00
  -5  11  -3   48.70    2.50
  -6  11   3    8.20    1.70
   6  11  -3    6.70    1.70
  -6 -11  -3    4.80    1.90
   6  11   3    7.20    1.70
  -6 -11   3    8.00    1.90
   6  11   3    6.10    1.00
  -6  11  -3    6.70    1.60
   7  11  -3   29.20    2.50
  -7  11   3   25.50    2.50
  -7 -11  -3   27.60    2.90
  -7  11  -3   21.60    2.40
  -7 -11   3   23.90    2.70
   7  11   3   21.60    2.20
  -8 -11  -3   10.40    2.30
   8  11  -3    7.70    1.70
  -8  11   3   10.60    2.00
  -8 -11  -3    9.80    1.40
  -8 -11   3   10.20    2.40
  -8  11  -3    6.50    1.70
   8  11   3    7.20    1.80
  -9 -11  -3    5.90    2.00
  -9 -11  -3   10.90    1.30
  -9  11   3   11.00    2.10
   9  11  -3   10.90    1.80
   9  11   3   11.60    1.80
  -9  11  -3    9.30    2.00
  -9 -11   3    8.80    2.20
 -10 -11  -3   15.80    2.60
  10  11  -3   19.20    2.20
 -10 -11  -3   18.80    1.50
 -10  11   3   20.20    2.70
  10  11   3   19.90    2.30
 -10 -11   3   13.10    2.50
 -10  11  -3   20.10    2.60
 -11 -11  -3    0.30    1.80
 -11  11   3   -0.20    1.80
  11  11  -3    1.70    1.40
 -11  11  -3    0.30    1.50
  11  11   3   -1.30    1.30
 -11 -11   3   -1.20    1.80
  12  11  -3    9.20    1.90
 -12  11   3    9.60    2.50
 -12 -11  -3    6.30    2.40
  12  11   3    7.40    1.80
 -12  11  -3    7.50    2.30
 -12 -11   3    4.20    2.10
 -13 -11  -3    0.40    2.20
 -13  11   3    4.10    2.10
 -13 -11   3   -1.20    2.10
 -13  11  -3    4.40    2.00
 -14 -11  -3    6.80    2.60
 -14  11   3    7.50    3.30
 -14 -11   3    4.30    2.60
   0  12  -3    7.80    1.50
   0 -12   3    5.50    1.30
   0 -12  -3    5.20    1.40
   0  12   3    5.50    1.00
  -1 -12  -3   20.00    2.10
   1 -12   3   17.80    1.70
   1  12  -3   13.60    1.80
  -1  12   3   15.40    1.50
  -1 -12   3   17.30    1.90
  -1  12  -3   13.10    1.70
   1  12   3   17.20    1.40
   1 -12  -3   16.80    1.80
   2  12  -3   -0.40    1.20
  -2 -12  -3   -1.20    1.30
   2 -12   3    0.60    0.90
  -2  12   3    0.50    1.00
   2 -12  -3    2.70    1.10
   2  12   3    0.20    0.60
  -2  12  -3   -0.50    1.10
  -2 -12   3    0.70    1.20
   2  12   3    0.90    1.30
  -3  12   3   61.09    3.10
  -3 -12  -3   61.69    3.50
   3  12  -3   57.29    3.40
   3 -12   3   61.69    2.70
  -3 -12   3   63.79    3.40
   3 -12  -3   62.49    2.80
   3  12   3   52.09    3.20
   3  12   3   59.89    2.30
  -3  12  -3   65.29    3.20
  -3  12  -3   59.79    3.30
  -4  12   3   21.20    2.00
  -4 -12  -3   19.90    2.30
   4  12  -3   21.40    2.30
   4 -12  -3   26.40    2.30
  -4  12  -3   20.60    2.10
   4  12   3   16.80    2.00
  -4  12  -3   25.90    2.10
   4  12   3   21.60    1.20
  -4 -12   3   16.70    2.20
  -5 -12  -3  134.99    5.90
  -5  12   3  138.09    5.50
   5  12  -3  128.29    5.40
  -5  12  -3  128.49    4.80
   5  12   3  125.29    5.30
  -5 -12   3  121.19    5.60
  -5  12  -3  134.69    5.40
  -6  12   3   -0.60    1.30
  -6 -12  -3    2.20    1.60
   6  12  -3    1.40    1.40
  -6 -12   3    1.40    1.50
  -6  12  -3   -0.80    1.30
   6  12   3   -0.40    1.30
  -7  12   3   41.60    3.20
  -7 -12  -3   44.10    3.60
   7  12  -3   43.40    3.10
  -7 -12   3   39.80    3.50
  -7  12  -3   43.00    3.30
   7  12   3   41.10    3.10
  -8  12   3   11.50    2.10
   8  12  -3   12.40    1.90
  -8 -12  -3   12.00    2.50
   8  12   3   12.60    2.00
  -8 -12   3   11.30    2.30
  -8  12  -3   15.50    2.20
  -9  12   3   13.30    2.40
   9  12  -3   13.40    2.00
  -9 -12  -3   11.60    1.50
  -9 -12  -3   12.90    2.50
  -9  12  -3   11.00    2.10
   9  12   3   13.00    2.00
  -9 -12   3    9.90    2.50
 -10 -12  -3    3.70    2.10
 -10  12   3    8.10    2.20
  10  12  -3    8.40    1.80
 -10 -12  -3    7.20    1.10
  10  12   3    4.80    1.70
 -10  12  -3    6.40    2.00
 -10 -12   3    3.90    2.10
 -11 -12  -3   10.60    2.70
  11  12  -3    9.50    1.90
 -11  12   3    8.60    2.30
 -11  12  -3    9.40    2.30
 -11 -12   3    9.20    2.60
  11  12   3   11.10    2.10
  12  12  -3    8.90    2.00
 -12  12   3    7.10    2.30
 -12 -12  -3    6.70    2.40
 -12 -12   3   12.10    2.80
 -12  12  -3   11.20    2.50
 -13  12   3    8.00    2.40
 -13 -12  -3    9.60    2.60
 -13 -12   3   10.60    2.90
 -13  12  -3   11.80    2.60
   0 -13  -3   72.19    3.60
   0 -13   3   71.49    3.50
   0  13  -3   63.29    3.60
   0  13   3   70.89    3.00
  -1  13   3    7.90    1.20
   1 -13   3    7.90    1.40
   1  13  -3    5.20    1.50
  -1 -13  -3    5.40    1.50
   1  13   3    4.30    0.90
   1 -13  -3    7.20    1.50
  -1 -13   3    5.20    1.40
  -1  13  -3    9.20    1.70
   2  13  -3   26.60    2.40
  -2 -13  -3   32.00    2.70
  -2  13   3   30.10    2.30
   2 -13   3   29.80    2.10
  -2 -13   3   32.10    2.60
  -2  13  -3   29.90    2.50
   2  13   3   29.20    1.70
   2 -13  -3   25.50    2.10
  -2  13  -3   32.10    2.50
  -3 -13  -3    7.70    1.80
  -3  13   3   13.30    1.60
   3  13  -3   12.30    2.00
   3  13   3    9.50    1.80
  -3 -13   3   13.10    2.00
  -3  13  -3   12.80    1.80
  -3  13  -3   13.00    1.80
   3 -13  -3   16.20    1.60
   3  13   3   11.90    1.00
  -4  13   3   57.49    3.30
  -4 -13  -3   53.09    3.60
   4  13  -3   49.99    3.20
  -4 -13   3   51.79    3.40
   4  13   3   56.59    3.50
  -4  13  -3   59.89    3.50
  -4  13  -3   60.49    3.20
  -5  13   3    9.40    1.70
  -5 -13  -3    8.70    2.10
   5  13  -3   10.00    1.80
  -5  13  -3    9.10    1.70
   5  13   3    8.20    1.70
  -5 -13   3   10.50    2.20
   6  13  -3   -1.20    1.40
  -6  13   3    0.60    1.30
  -6 -13  -3   -0.60    1.70
  -6 -13   3   -0.20    1.70
  -6  13  -3   -0.90    1.30
   6  13   3   -0.10    1.40
   7  13  -3    3.60    1.60
  -7  13   3    2.10    1.60
  -7 -13  -3    2.50    1.80
  -7  13  -3    2.30    1.50
  -7 -13   3    3.60    2.10
   7  13   3    3.90    1.60
  -8  13   3    2.90    1.80
   8  13  -3    3.40    1.60
  -8 -13  -3    4.60    2.20
  -8 -13   3    1.40    2.00
   8  13   3    5.30    1.80
  -8  13  -3    4.10    1.80
  -9 -13  -3    6.00    2.40
  -9 -13  -3    4.70    1.30
   9  13  -3    4.20    1.70
  -9  13   3    2.30    1.80
   9  13   3    6.00    1.80
  -9  13  -3    6.30    1.90
  -9 -13   3    4.30    2.30
 -10  13   3   -0.40    1.80
  10  13  -3    3.60    1.70
 -10 -13  -3    0.40    2.10
 -10 -13  -3    4.30    1.10
  10  13   3    4.40    1.80
 -10  13  -3    1.20    1.80
 -10 -13   3    0.30    2.10
 -11  13   3   20.40    2.90
 -11 -13  -3   14.80    2.80
  11  13  -3   14.40    2.30
 -11  13  -3   10.70    2.40
 -11 -13   3   13.90    3.00
  11  13   3   18.10    2.50
  12  13  -3    3.50    1.80
 -12  13   3    4.00    2.30
 -12 -13  -3    2.70    2.40
 -12  13  -3   -0.40    2.10
 -12 -13   3   -1.10    2.20
   0 -14  -3   29.60    2.60
   0  14   3   29.30    2.00
   0 -14   3   26.80    2.40
   0  14  -3   21.80    2.30
  -1  14   3   10.20    1.40
   1 -14   3    8.50    1.50
  -1 -14  -3    7.30    1.80
   1  14  -3    9.30    1.80
  -1  14  -3    8.50    1.60
   1 -14  -3   10.00    1.70
  -1 -14   3    8.10    1.80
   1  14   3   10.40    1.20
  -2  14   3   18.60    1.80
  -2 -14  -3   20.00    2.40
   2 -14   3   20.90    1.90
   2  14  -3   17.10    2.20
  -2  14  -3   16.60    2.00
   2 -14  -3   21.00    2.00
  -2  14  -3   17.20    2.00
  -2 -14   3   21.00    2.50
  -3 -14  -3   18.50    2.50
  -3  14   3   17.60    1.90
   3  14  -3   15.20    2.30
  -3  14  -3   20.50    2.20
  -3 -14   3   19.00    2.50
  -3  14  -3   22.90    2.30
   3 -14  -3   26.20    3.00
  -4 -14  -3   35.50    3.20
  -4  14   3   29.70    2.70
   4  14  -3   29.40    2.70
  -4  14  -3   32.60    2.60
   4  14   3   27.20    2.70
  -4  14  -3   32.30    2.90
  -4 -14   3   34.00    3.10
  -5 -14  -3   10.40    2.30
   5  14  -3    6.20    1.70
  -5  14   3    8.20    1.80
  -5  14  -3    7.30    1.80
   5  14   3    6.20    1.90
  -5 -14   3    6.50    2.00
   6  14  -3   12.90    2.10
  -6 -14  -3   13.90    2.50
  -6  14   3   13.90    2.10
  -6  14  -3   10.30    2.00
   6  14   3   11.30    2.10
  -6 -14   3   11.20    2.40
  -7 -14  -3   -1.10    2.00
  -7  14   3    0.70    1.50
   7  14  -3    0.20    1.60
   7  14   3   -1.00    1.60
  -7 -14   3    0.40    2.00
  -7  14  -3    1.00    1.50
  -8 -14  -3   17.40    2.80
  -8  14   3   17.10    2.50
   8  14  -3   16.60    2.30
  -8 -14   3   14.70    2.90
  -8  14  -3   20.40    2.70
   8  14   3   17.50    2.40
  -9 -14  -3   14.10    2.90
   9  14  -3   14.10    2.30
  -9  14   3   12.00    2.40
  -9 -14  -3   14.80    1.80
  -9 -14   3   10.10    2.80
  -9  14  -3   10.80    2.40
   9  14   3   15.80    2.40
 -10 -14  -3   23.90    2.00
 -10  14   3   22.00    3.10
 -10 -14  -3   17.80    3.20
  10  14  -3   25.10    2.80
 -10 -14   3   20.70    3.20
 -10  14  -3   25.40    3.10
 -11  14   3   10.30    2.50
  11  14  -3   10.10    2.30
 -11 -14  -3    6.00    2.70
 -11  14  -3   12.20    2.50
 -11 -14   3    8.40    2.70
   0 -15  -3    5.50    1.70
   0  15  -3   11.30    2.00
   0 -15   3    4.00    1.60
   1 -15   3    3.90    1.50
   1  15  -3    3.90    1.60
  -1 -15  -3    2.80    1.60
  -1  15   3    5.10    1.20
  -1  15  -3    2.90    1.30
  -1  15  -3    2.00    1.50
  -1 -15   3    2.10    1.60
   1 -15  -3    3.10    1.60
  -2  15   3   44.80    2.80
  -2 -15  -3   46.40    3.40
   2  15  -3   41.80    3.40
  -2  15  -3   43.00    3.20
  -2 -15   3   46.50    3.40
   2 -15  -3   45.10    2.90
  -2  15  -3   42.60    3.30
  -3  15   3   59.09    3.50
  -3 -15  -3   73.49    4.20
   3  15  -3   69.09    4.10
  -3  15  -3   64.79    3.80
  -3 -15   3   69.49    4.10
  -3  15  -3   66.49    3.80
  -4  15   3    6.60    1.60
  -4 -15  -3    3.50    1.90
   4  15  -3    3.30    1.70
  -4 -15   3    5.90    1.90
  -4  15  -3    4.40    1.60
  -4  15  -3    8.10    1.70
  -5 -15  -3   50.29    4.10
  -5  15   3   56.09    3.60
   5  15  -3   56.59    3.80
  -5  15  -3   55.89    3.70
  -5 -15   3   57.19    4.10
   6  15  -3    1.70    1.80
  -6 -15  -3    0.80    1.90
  -6  15   3    2.40    1.60
  -6  15  -3    1.70    1.60
  -6 -15   3    1.00    2.00
  -7  15   3    8.80    2.10
  -7 -15  -3    5.10    2.30
   7  15  -3    6.50    2.10
  -7  15  -3    4.70    1.80
  -7 -15   3    9.10    2.60
  -8 -15  -3    7.20    2.60
   8  15  -3   10.10    2.20
  -8  15   3    8.10    2.20
  -8  15  -3    7.90    2.10
  -8 -15   3    8.30    2.70
  -9 -15  -3    9.00    1.60
  -9  15   3    7.70    2.30
   9  15  -3    8.60    2.30
  -9 -15  -3   10.10    2.90
  -9 -15   3   14.00    3.10
  -9  15  -3   13.40    2.40
  10  15  -3    8.20    2.20
 -10  15   3   -1.60    2.00
 -10 -15  -3    1.40    2.00
 -10 -15  -3    0.90    2.30
 -10  15  -3    6.30    2.20
 -10 -15   3    1.40    2.30
   0  16  -3   11.50    2.10
   0 -16  -3   17.00    2.40
   0 -16   3   12.20    2.10
   0  16  -3   14.50    1.90
   1 -16   3   49.40    3.20
   1  16  -3   46.80    3.60
  -1 -16  -3   45.60    3.40
  -1  16  -3   46.40    3.50
  -1  16  -3   40.90    3.20
   1 -16  -3   41.80    3.10
  -1 -16   3   48.10    3.30
   2  16  -3   -1.20    1.60
  -2 -16  -3    0.00    1.80
  -2  16  -3    0.00    1.50
  -2  16  -3    1.80    1.50
  -2 -16   3    1.70    1.70
  -3 -16  -3   10.30    2.30
   3  16  -3    7.20    2.00
  -3  16   3    9.00    2.00
  -3  16  -3   10.80    2.00
  -3  16  -3   10.80    1.90
  -3 -16   3   13.20    2.40
   4  16  -3   18.60    2.60
  -4 -16  -3   23.30    3.00
  -4  16   3   20.20    2.30
  -4  16  -3   23.90    2.50
  -4 -16   3   19.00    2.80
  -5 -16  -3    1.40    2.10
   5  16  -3   -0.20    1.80
  -5  16   3   -0.30    1.40
  -5 -16   3   -1.60    1.80
  -5  16  -3   -0.10    1.50
  -6  16   3   11.00    2.10
  -6 -16  -3    6.90    2.30
   6  16  -3   11.50    2.20
  -6  16  -3    9.00    2.10
  -6 -16   3   10.60    2.60
   7  16  -3    4.50    2.00
  -7  16   3    4.70    1.90
  -7 -16  -3    6.90    2.70
  -7  16  -3    3.40    2.00
  -7 -16   3    4.00    2.30
  -8  16   3    2.20    2.00
  -8 -16  -3    0.10    2.40
   8  16  -3    2.20    1.90
  -8 -16   3    0.00    2.40
  -8  16  -3    0.40    1.70
  -9 -16  -3    8.80    2.70
  -9  16   3    5.50    2.30
   9  16  -3    7.10    2.30
  -9 -16  -3    6.80    1.70
  -9 -16   3    4.20    2.70
  -9  16  -3    5.30    2.10
   0 -17   3    2.10    1.70
   0  17  -3   -0.50    1.60
   0 -17  -3    1.50    1.60
   0  17  -3    0.60    1.40
  -1 -17  -3   -0.40    1.70
   1  17  -3    0.60    1.50
  -1  17  -3   -1.40    1.50
  -1  17  -3   -1.40    1.30
  -1 -17   3   -0.30    1.70
   1 -17  -3    1.00    1.60
  -2 -17  -3    5.90    2.10
   2  17  -3   10.60    2.20
  -2  17  -3    6.20    1.80
  -2 -17   3   10.90    2.30
  -2  17  -3    9.60    1.90
   3  17  -3    8.40    2.10
  -3 -17  -3    6.00    2.20
  -3 -17   3    9.30    2.40
  -3  17  -3    7.10    1.80
  -4 -17  -3   13.50    2.70
   4  17  -3   16.50    2.50
  -4 -17   3   14.50    2.70
  -4  17  -3   20.10    2.60
  -5 -17  -3    2.60    2.10
   5  17  -3    1.50    1.80
  -5  17  -3    0.30    1.60
  -5 -17   3    1.10    2.00
   6  17  -3    5.20    2.10
  -6 -17  -3    4.40    2.20
  -6  17  -3    4.80    1.90
  -6 -17   3    6.10    2.60
  -7 -17  -3    9.50    2.80
  -7  17   3    9.20    3.10
   7  17  -3    6.80    2.30
  -7 -17   3    3.20    2.60
  -7  17  -3    7.40    2.20
  -8 -17  -3    6.70    2.80
   8  17  -3    7.00    2.20
  -8 -17   3    6.60    2.80
   0 -18   3   16.00    2.80
   0 -18  -3   14.90    2.50
   0  18  -3   14.10    2.50
   1  18  -3    6.50    2.20
  -1 -18  -3    6.20    2.20
  -1 -18   3    5.20    2.10
  -1  18  -3    5.60    1.90
   2  18  -3    1.80    1.80
  -2 -18  -3    1.00    2.00
  -2 -18   3    4.50    2.20
  -3 -18  -3    2.50    2.20
   3  18  -3    4.80    2.00
  -3 -18   3    2.40    2.10
  -3  18  -3    0.80    1.90
   4  18  -3   -1.10    1.80
  -4 -18  -3    1.80    2.20
  -4 -18   3    1.70    2.20
  -4  18  -3    0.50    1.60
  -5 -18  -3   -0.30    2.10
   5  18  -3    1.90    1.90
  -5 -18   3    0.20    2.30
  -5  18  -3    1.00    1.70
   6  18  -3   -1.10    2.00
  -6 -18  -3    0.00    2.30
  -6 -18   3   -1.10    2.30
   0  19  -3    1.80    1.90
  -1 -19  -3   -0.90    2.10
   1  19  -3   -0.60    1.70
  -1 -19   3    4.00    2.10
  -2 -19  -3   21.40    3.10
   2  19  -3   15.40    2.60
  -2 -19   3   16.20    2.90
   0   0  -4  736.13   19.70
   0   0   4  706.43   19.70
   1   0   4   45.40    1.70
  -1   0  -4   47.80    1.70
  -1   0   4   47.80    1.70
   1   0  -4   44.60    1.70
  -2   0   4 3327.37   92.69
  -2   0  -4 3630.14   92.69
   2   0   4 3510.85   92.69
   2   0  -4 3300.17   92.69
  -3   0  -4   34.40    1.30
   3   0   4   33.40    1.40
   3   0  -4   34.30    1.30
  -4   0  -4  101.69    3.00
   4   0  -4  101.19    3.10
   4   0   4  102.29    3.10
  -4   0  -4   97.99    3.40
   5   0  -4  429.66   12.40
  -5   0   4  417.86   12.20
   5   0  -4  428.06   11.70
   5   0   4  426.96   11.80
  -5   0  -4  424.36   12.30
   6   0   4   -0.80    0.60
   6   0  -4    1.00    0.40
   6   0   4    0.30    0.40
  -6   0   4    0.50    0.60
   6   0  -4   -0.80    0.70
  -6   0  -4    0.00    0.70
  -6   0  -4   -0.40    0.60
  -7   0   4   45.00    2.20
  -7   0  -4   48.70    2.50
   7   0   4   44.10    2.30
   7   0  -4   43.40    1.50
  -7   0  -4   44.60    2.10
   7   0   4   46.40    1.70
   7   0  -4   38.30    2.30
   8   0   4   28.20    1.30
   8   0  -4   29.50    1.10
  -8   0  -4   29.60    1.80
   8   0   4   28.90    2.00
  -8   0  -4   27.60    2.10
  -8   0   4   26.00    1.80
  -9   0  -4   53.79    2.90
   9   0  -4   45.20    1.60
   9   0   4   49.10    1.80
  -9   0   4   48.60    2.50
  -9   0  -4   51.49    2.50
 -10   0  -4    1.10    1.20
 -10   0  -4    2.20    1.00
  10   0  -4    1.70    0.40
  10   0   4    2.00    0.50
 -10   0   4    0.80    1.00
  11   0  -4    4.50    0.50
  11   0   4    4.00    0.70
 -11   0  -4    6.40    1.30
 -11   0   4    2.70    1.10
 -11   0  -4    3.50    1.50
 -12   0  -4    4.20    1.60
 -12   0  -4    5.10    1.20
 -12   0   4    5.40    1.30
 -13   0  -4   17.70    1.90
 -13   0  -4   15.30    2.30
 -13   0   4   17.40    2.00
 -14   0  -4    0.50    1.10
 -14   0  -4    0.10    1.50
 -14   0   4    1.20    1.20
 -15   0   4   98.99    4.70
 -15   0  -4   87.39    4.30
 -16   0  -4    2.60    1.50
 -16   0   4    3.70    1.70
 -17   0   4   20.70    2.60
   0  -1   4  311.67    8.90
   0   1  -4  316.47    8.90
   0  -1  -4  322.27    8.90
   0   1   4  310.97    8.90
   1  -1   4 1039.00   28.70
   1   1  -4 1005.90   28.60
  -1  -1  -4 1115.99   28.70
  -1   1  -4 1098.89   29.40
  -1  -1   4 1083.49   29.30
   1   1   4 1069.79   29.40
   1  -1  -4 1065.79   29.40
  -2  -1  -4 1069.79   29.10
   2  -1   4 1060.59   29.00
   2   1  -4 1074.19   29.00
  -2   1  -4 1052.59   28.30
   2   1   4 1034.50   28.30
   2  -1  -4 1009.80   28.30
  -2  -1   4 1067.69   28.30
  -3  -1  -4  144.49    4.20
  -3  -1  -4  146.19    4.30
   3  -1   4  147.19    4.30
   3   1  -4  134.49    4.20
  -3  -1   4  148.39    4.20
   3   1   4  147.29    4.40
  -3   1  -4  144.99    4.30
   4  -1   4   59.79    2.00
   4   1  -4   61.09    2.00
  -4  -1  -4   61.69    2.00
  -4  -1  -4   61.09    1.90
  -4  -1  -4   58.49    2.30
  -4   1  -4   53.49    2.30
   4   1   4   57.69    2.00
   4  -1  -4   65.09    2.50
  -4   1  -4   57.59    1.80
  -4  -1   4   58.19    2.40
  -5  -1  -4   52.69    2.20
   5   1  -4   50.09    1.80
   5  -1   4   51.39    1.80
  -5  -1  -4   53.49    1.60
  -5  -1  -4   50.79    2.20
  -5  -1  -4   51.79    1.60
  -5   1  -4   52.59    2.40
  -5  -1   4   52.19    2.20
   5   1   4   52.99    1.90
   6   1  -4   49.60    2.50
   6  -1   4   50.79    1.80
  -6  -1  -4   50.39    2.40
   6   1  -4   55.29    1.80
  -6   1   4   48.40    2.10
  -6  -1  -4   54.29    2.40
   6   1   4   55.99    2.40
   6   1   4   49.10    1.90
  -6   1  -4   49.60    2.50
   6  -1  -4   52.29    2.60
  -6  -1   4   49.99    2.30
   7   1  -4   53.49    2.70
  -7   1   4   58.69    2.40
  -7  -1  -4   59.19    2.60
  -7  -1  -4   57.29    2.70
   7   1  -4   54.39    1.90
   7  -1   4   56.29    2.00
   7   1   4   52.89    2.50
  -7   1  -4   56.29    2.30
  -7  -1   4   54.49    2.60
   7  -1  -4   62.19    2.80
   7   1   4   57.79    2.00
  -7   1  -4   52.99    2.80
   8   1  -4   52.39    1.80
  -8  -1  -4   60.39    2.80
  -8   1   4   55.19    2.40
   8  -1   4   53.29    1.90
   8   1  -4   58.79    3.40
   8  -1   4   49.70    2.70
  -8  -1  -4   51.49    2.50
   8   1   4   52.09    2.00
  -8  -1   4   53.99    2.60
  -8   1  -4   53.89    2.90
  -8   1  -4   52.89    2.30
   8   1   4   50.39    2.60
  -9  -1  -4  101.39    4.00
   9  -1   4   99.89    3.20
   9   1  -4   97.09    3.10
  -9  -1  -4  108.89    4.30
  -9   1   4  101.49    3.80
   9   1   4  101.09    3.30
  -9   1  -4  102.59    3.80
   9   1   4  103.69    4.20
  -9   1  -4  106.69    4.40
  -9  -1   4  105.59    4.10
 -10  -1  -4   44.10    2.50
 -10  -1  -4   40.70    2.80
  10  -1   4   41.10    1.60
 -10   1   4   42.10    2.30
  10   1  -4   38.10    1.60
  10   1   4   39.30    1.80
 -10  -1   4   40.70    2.50
 -10   1  -4   42.40    2.90
 -10   1  -4   47.40    2.30
  11   1  -4   24.00    1.20
 -11   1   4   25.40    2.00
 -11  -1  -4   22.80    2.10
 -11  -1  -4   29.00    2.50
  11  -1   4   24.80    1.30
 -11   1  -4   22.60    2.30
  11   1   4   26.00    1.40
 -11  -1   4   24.80    2.20
 -11   1  -4   28.40    2.00
 -12  -1  -4    6.80    1.60
 -12  -1  -4    8.10    1.50
 -12   1   4    7.70    1.40
 -12   1  -4    7.90    1.30
 -12   1  -4    8.10    1.90
 -12  -1   4    6.70    1.50
 -13  -1  -4    1.70    1.20
 -13   1   4    0.00    1.10
 -13  -1  -4    0.20    1.40
 -13   1  -4    0.70    1.40
 -13   1  -4    3.30    1.10
 -13  -1   4   -0.30    1.20
 -14  -1  -4    5.70    1.50
 -14   1   4    5.50    1.40
 -14  -1   4    4.50    1.50
 -14   1  -4    6.50    1.40
 -14   1  -4    4.60    1.90
 -15   1   4    4.00    1.50
 -15  -1  -4    4.70    1.50
 -15  -1   4    6.70    1.80
 -15   1  -4    6.10    1.60
 -15   1  -4    7.10    2.10
 -16  -1  -4    4.40    1.60
 -16   1   4    4.00    1.60
 -16  -1   4    2.40    1.70
 -17  -1  -4    0.30    1.50
 -17  -1   4   -0.40    1.70
   0  -2  -4   63.19    2.30
   0   2  -4   69.19    2.30
   0  -2   4   70.99    2.30
   1  -2   4 1311.17   36.70
   1   2  -4 1371.46   36.70
  -1  -2  -4 1371.66   36.70
  -1   2  -4 1390.76   37.30
  -1  -2   4 1357.86   37.30
   2  -2   4  294.77    8.40
  -2  -2  -4  303.77    8.50
   2   2  -4  294.17    8.40
   2   2   4  302.57    8.70
   2  -2  -4  314.67    8.80
  -2   2  -4  302.67    8.60
  -2  -2   4  299.77    8.60
   3   2  -4   19.20    1.10
  -3  -2  -4   21.60    1.00
  -3  -2  -4   22.10    1.00
   3  -2   4   20.40    1.10
  -3  -2  -4   20.40    1.10
  -3  -2   4   20.90    1.00
   3  -2  -4   20.90    1.40
  -3   2  -4   18.90    1.00
   3   2   4   21.90    1.10
  -4  -2  -4  189.58    5.60
  -4  -2  -4  182.68    5.90
   4   2  -4  187.48    5.50
   4  -2   4  186.08    5.50
  -4  -2  -4  185.68    5.40
  -4  -2  -4  190.58    5.40
  -4   2  -4  178.78    5.30
  -4  -2   4  193.78    5.30
   4  -2  -4  174.18    5.80
   4   2   4  187.08    5.50
  -4   2  -4  185.58    5.90
  -4  -2   4  193.78    5.90
  -5  -2  -4   44.80    2.00
   5  -2   4   47.30    1.70
  -5  -2  -4   44.60    1.60
  -5  -2  -4   47.10    2.20
   5   2  -4   46.30    1.70
  -5  -2  -4   46.40    1.60
   5   2   4   44.00    1.90
   5   2   4   46.40    1.80
  -5  -2   4   45.10    2.20
   5  -2  -4   44.80    2.30
  -5   2  -4   44.40    1.30
  -5   2  -4   42.30    2.20
   6  -2   4   98.09    3.00
   6   2  -4   91.89    3.00
  -6  -2  -4   98.29    3.60
  -6  -2  -4   95.39    3.40
  -6  -2   4   94.99    3.60
   6   2   4   93.69    3.10
   6  -2  -4  100.59    3.80
  -6   2  -4   94.49    3.80
   6   2   4   94.09    3.40
  -7  -2  -4    1.30    0.80
   7   2  -4    2.20    0.50
  -7  -2  -4    0.70    0.80
   7   2  -4    0.30    0.80
  -7   2   4    2.50    0.70
   7  -2   4    1.00    0.50
  -7   2  -4   -0.10    0.90
   7  -2  -4    1.70    1.00
   7   2   4    1.70    0.70
  -7  -2   4   -1.10    0.70
   7   2   4    0.70    0.50
   8   2  -4   19.30    2.10
   8   2  -4   17.80    1.00
  -8  -2  -4   21.10    1.80
   8  -2   4   19.60    1.10
  -8  -2  -4   18.80    1.70
  -8   2   4   16.90    1.40
   8   2   4   17.10    1.20
  -8   2  -4   15.30    1.20
  -8  -2   4   19.50    1.80
   8   2   4   19.50    1.60
  -8   2  -4   22.80    2.00
   9   2  -4  158.68    4.80
  -9   2   4  158.78    5.30
   9  -2   4  151.88    4.70
  -9  -2  -4  166.58    5.70
  -9  -2  -4  159.18    5.70
  -9  -2   4  159.98    5.70
   9   2   4  159.18    4.90
   9   2   4  147.89    5.50
  -9   2  -4  152.28    5.90
  -9   2  -4  165.48    5.20
 -10   2   4   19.40    1.60
 -10  -2  -4   15.90    1.70
  10   2  -4   14.20    1.00
  10  -2   4   13.90    1.00
 -10  -2  -4   15.10    1.80
 -10   2  -4   16.50    1.50
 -10   2  -4   19.20    2.10
 -10  -2   4   14.80    1.80
  10   2   4   14.20    1.20
 -11  -2  -4   18.40    2.00
  11  -2   4   14.60    1.10
  11   2  -4   17.70    1.10
 -11   2   4   19.30    1.70
 -11  -2  -4   14.90    1.90
 -11   2  -4   18.40    2.10
  11   2   4   18.90    1.30
 -11  -2   4   15.90    1.90
 -11   2  -4   18.40    1.60
 -12   2   4    4.10    1.10
 -12  -2  -4    4.30    1.40
 -12   2  -4    4.70    1.10
 -12  -2   4    5.70    1.50
 -12   2  -4    2.50    1.40
 -13  -2  -4    2.00    1.30
 -13   2   4    3.90    1.20
 -13   2  -4   -0.20    1.60
 -13  -2   4    2.80    1.40
 -13   2  -4    3.10    1.00
 -14   2   4   41.70    2.70
 -14  -2  -4   46.50    3.10
 -14   2  -4   47.70    3.80
 -14  -2   4   34.70    3.00
 -14   2  -4   43.40    3.70
 -15  -2  -4   24.30    2.60
 -15   2   4   27.20    2.90
 -15  -2   4   23.90    2.80
 -15   2  -4   29.50    3.30
 -16  -2  -4   27.40    2.90
 -16   2  -4   28.20    3.40
 -16  -2   4   24.00    2.80
 -17  -2  -4    0.20    1.70
 -17  -2   4    9.30    2.20
   0  -3  -4    1.50    0.30
   0  -3   4    1.30    0.50
   0   3  -4    0.90    0.50
   1   3  -4  207.38    6.10
   1  -3   4  208.78    6.10
  -1   3  -4  208.68    6.10
   1  -3  -4  208.88    6.00
  -1  -3   4  204.28    6.10
  -2  -3  -4   71.69    2.50
   2   3  -4   71.19    2.50
   2  -3   4   70.99    2.50
  -2  -3  -4   69.49    2.40
   2  -3  -4   72.39    2.60
  -2   3  -4   72.59    2.50
  -2  -3   4   70.99    2.50
  -3  -3  -4  147.59    4.50
  -3  -3  -4  159.08    4.90
   3   3  -4  140.49    4.50
   3  -3   4  147.39    4.50
  -3  -3  -4  149.09    4.30
  -3  -3  -4  144.39    4.50
  -3   3  -4  144.99    4.30
  -3  -3   4  141.89    4.70
   3  -3  -4  143.49    4.60
  -3  -3   4  139.59    4.30
   4  -3   4   64.89    2.40
  -4  -3  -4   67.89    2.80
  -4  -3  -4   67.79    2.40
  -4  -3  -4   69.79    2.30
   4   3  -4   70.19    2.40
  -4  -3  -4   68.79    2.30
   4  -3  -4   71.59    2.80
  -4   3  -4   65.49    2.80
  -4   3  -4   70.19    2.30
  -4  -3   4   73.99    2.30
  -4  -3   4   71.29    2.90
   5   3  -4  112.19    3.60
  -5  -3  -4  116.29    3.50
  -5  -3  -4  117.39    3.50
  -5  -3  -4  113.89    4.10
  -5  -3  -4  113.49    3.70
   5  -3   4  113.79    3.60
  -5   3   4  114.59    4.20
   5   3   4  113.99    3.70
   5  -3  -4  113.19    4.20
  -5   3  -4  111.49    4.20
  -5  -3   4  119.39    4.10
  -5   3  -4  118.19    3.40
  -5  -3   4  113.69    3.40
   6   3  -4   23.20    1.30
   6  -3   4   27.10    1.30
  -6  -3  -4   28.60    1.10
  -6   3   4   23.50    1.90
  -6  -3  -4   26.70    1.80
  -6  -3  -4   27.20    1.60
  -6  -3  -4   27.10    1.00
   6   3   4   23.10    1.50
   6  -3  -4   24.00    1.90
  -6   3  -4   25.90    1.80
  -6  -3   4   24.60    1.80
   7   3  -4    9.10    1.20
   7   3  -4    9.80    0.80
   7  -3   4   10.00    0.80
  -7  -3  -4    8.40    1.00
  -7  -3  -4    8.80    1.30
  -7  -3   4   10.60    1.40
  -7   3  -4    9.20    1.30
   7  -3  -4   10.30    1.40
   7   3   4    9.00    1.10
   8   3  -4  214.38    7.80
  -8  -3  -4  220.78    7.00
  -8  -3  -4  215.28    7.30
   8  -3   4  218.68    6.40
   8   3  -4  218.48    6.40
  -8   3  -4  206.58    7.20
  -8  -3   4  213.58    7.10
   8   3   4  203.08    6.70
   9   3  -4   42.70    1.80
   9  -3   4   41.30    1.80
  -9  -3  -4   45.70    2.70
  -9  -3  -4   44.20    2.50
  -9   3  -4   43.10    2.80
  -9  -3   4   44.80    2.70
   9   3   4   46.40    2.60
  -9   3  -4   45.80    2.30
 -10  -3  -4   79.09    3.70
  10   3  -4   76.59    2.70
 -10   3   4   75.69    3.10
  10  -3   4   69.59    2.60
 -10   3  -4   76.09    2.90
 -10   3  -4   68.99    3.80
 -10  -3   4   73.79    3.70
 -11  -3  -4    2.20    1.30
  11   3  -4    1.80    0.70
  11  -3   4    2.60    0.70
 -11   3   4    4.50    1.00
 -11   3  -4    1.50    1.40
 -11  -3   4    2.70    1.40
 -11   3  -4    1.70    0.80
 -12  -3  -4    3.00    1.40
  12   3  -4    2.20    0.90
 -12   3   4    1.70    1.00
 -12   3  -4    2.50    0.80
 -12  -3   4    0.30    1.30
 -12   3  -4    3.20    1.50
 -13  -3  -4   11.00    1.90
 -13  -3   4   13.70    2.10
 -13   3  -4   17.60    2.50
 -14  -3  -4   16.10    2.20
 -14  -3   4   17.40    2.40
 -14   3  -4   16.00    2.50
 -15  -3  -4   11.70    2.10
 -15   3  -4    7.20    2.20
 -15  -3   4    6.30    1.90
 -16  -3  -4    0.70    1.60
 -16  -3   4   -1.60    1.60
 -16   3  -4    0.80    1.80
 -17  -3  -4    1.60    1.80
 -17   3  -4    2.60    2.10
 -17  -3   4    1.20    1.80
   0   4  -4  993.60   27.90
   0  -4  -4 1025.00   27.60
   0  -4   4 1036.10   28.00
  -1  -4  -4 1131.09   30.30
   1  -4   4 1078.89   30.30
   1   4  -4 1110.49   30.30
  -1  -4   4 1096.49   29.80
  -1   4  -4 1092.39   29.80
   1  -4  -4 1073.19   29.60
  -2  -4  -4  677.33   18.70
   2  -4   4  670.33   18.40
  -2  -4  -4  673.63   18.40
  -2   4   4  643.14   18.40
   2   4  -4  651.63   18.40
  -2  -4   4  660.03   18.50
  -2   4  -4  680.93   18.50
  -2  -4   4  685.53   18.80
   2  -4  -4  647.44   18.50
   3   4  -4   66.89    2.40
  -3  -4  -4   62.19    2.70
  -3  -4  -4   64.19    2.30
  -3  -4  -4   64.19    2.40
  -3   4   4   62.69    2.50
   3  -4   4   61.59    2.30
  -3   4  -4   59.79    2.30
  -3  -4   4   63.49    2.60
  -3  -4   4   67.19    2.30
   3  -4  -4   62.29    2.50
  -4   4   4  115.29    4.00
   4   4  -4  112.99    3.70
  -4  -4  -4  116.39    3.60
  -4  -4  -4  108.89    3.60
  -4  -4  -4  106.89    4.00
   4  -4   4  114.89    3.70
  -4   4  -4  112.99    3.60
  -4   4  -4  117.69    4.10
   4  -4  -4  107.59    4.00
   4   4   4  118.39    3.50
  -4  -4   4  113.79    4.10
  -4  -4   4  115.79    3.60
  -5   4   4  267.87    8.20
  -5  -4  -4  254.37    7.60
   5  -4   4  256.47    7.60
  -5  -4  -4  256.17    8.20
   5   4  -4  267.67    7.70
  -5  -4  -4  265.27    7.60
  -5  -4   4  261.27    8.20
  -5  -4   4  269.97    7.50
   5   4   4  274.27    7.60
   5  -4  -4  253.57    8.10
  -5   4  -4  254.57    8.20
  -5   4  -4  248.88    7.40
  -6   4   4   90.89    3.80
   6  -4   4   90.29    3.00
  -6  -4  -4   88.89    2.90
   6   4  -4   82.99    3.10
  -6  -4  -4   92.39    2.80
  -6  -4  -4   82.39    3.50
  -6  -4   4   81.49    3.40
  -6  -4   4   82.39    2.50
   6  -4  -4   80.49    3.50
   6   4   4   78.99    2.90
  -6   4  -4   83.39    3.60
  -7  -4  -4   76.89    2.40
  -7  -4  -4   79.59    2.40
   7   4  -4   75.59    2.80
   7  -4   4   76.39    2.70
  -7  -4  -4   75.09    3.40
  -7   4   4   77.89    3.60
  -7  -4   4   77.59    3.50
   7   4   4   78.39    3.00
  -7   4  -4   77.89    3.60
   8  -4   4   54.29    2.20
   8   4  -4   60.29    3.50
  -8  -4  -4   56.79    3.00
  -8   4   4   54.89    3.30
   8   4  -4   55.99    2.30
   8   4   4   55.39    2.60
  -8   4  -4   52.79    3.10
  -8  -4   4   57.39    3.00
   9   4  -4   24.40    1.60
   9  -4   4   23.00    1.40
  -9   4   4   21.00    2.20
  -9  -4  -4   25.30    2.30
  -9  -4   4   24.40    2.20
  -9   4  -4   18.90    2.10
   9   4   4   24.20    1.90
  10  -4   4  197.38    6.00
  10   4  -4  195.18    6.10
 -10  -4  -4  203.28    7.20
 -10  -4   4  205.58    7.30
  10   4   4  196.78    6.80
 -10   4  -4  202.68    7.50
 -11  -4  -4    9.30    1.80
  11   4  -4    9.50    1.10
  11  -4   4   10.00    1.10
 -11  -4   4   11.30    1.90
 -11   4  -4    8.10    1.70
  12   4  -4   12.00    1.20
 -12  -4  -4    8.70    1.70
 -12   4  -4   10.20    2.10
 -12  -4   4    8.90    1.90
 -13  -4  -4   48.90    3.40
 -13  -4   4   45.70    3.40
 -13   4  -4   43.90    3.70
 -14  -4  -4   36.80    3.10
 -14  -4   4   34.70    3.20
 -14   4  -4   39.40    3.60
 -15  -4  -4    5.50    1.90
 -15  -4   4    5.80    2.00
 -15   4  -4    5.50    2.20
 -16  -4  -4    2.20    1.80
 -16  -4   4    3.80    2.00
 -16   4  -4    3.40    2.20
   0  -5  -4  329.57    9.60
   0   5   4  333.17    9.20
   0  -5  -4  324.07    9.20
   0  -5   4  337.87    9.60
   0   5  -4  322.67    9.60
   1  -5   4  996.20   27.30
  -1  -5  -4  992.70   27.20
  -1  -5  -4 1007.20   27.40
   1   5  -4  953.20   27.20
  -1   5   4  991.30   27.00
  -1  -5   4  986.80   26.80
  -1  -5   4  992.30   26.90
   1  -5  -4  960.70   26.80
   1  -5  -4  970.50   26.60
  -1   5  -4  954.50   26.80
  -2   5   4  931.81   26.20
  -2  -5  -4  950.30   26.20
  -2  -5  -4  976.30   26.50
   2   5  -4  933.11   26.20
   2  -5   4  959.40   26.20
  -2  -5   4  937.81   26.20
   2  -5  -4  930.51   25.90
  -2   5  -4  946.01   26.00
  -2  -5   4  951.40   26.00
  -3   5   4   21.10    1.60
   3  -5   4   20.60    1.40
   3   5  -4   20.60    1.50
  -3  -5  -4   21.30    1.60
  -3  -5  -4   20.60    1.30
   3  -5  -4   19.20    1.50
  -3  -5   4   22.40    1.30
  -3   5  -4   23.60    1.30
  -3  -5   4   25.00    1.70
  -4  -5  -4  129.09    4.50
  -4   5   4  126.59    4.40
   4  -5   4  117.99    4.10
  -4  -5  -4  120.59    4.10
   4   5  -4  129.59    4.20
  -4  -5  -4  127.79    4.10
  -4  -5   4  127.39    4.50
  -4   5  -4  113.99    3.90
   4  -5  -4  126.69    4.30
  -4   5  -4  117.99    4.40
   4   5   4  126.39    3.60
  -4  -5   4  126.79    4.00
  -5   5   4  352.06   10.90
  -5  -5  -4  373.66   10.40
  -5  -5  -4  362.26   11.10
  -5  -5  -4  360.36   10.40
   5  -5   4  368.66   10.50
   5   5  -4  361.06   10.50
   5   5   4  364.76   10.10
  -5   5  -4  349.67   10.10
  -5  -5   4  351.96   10.90
  -5  -5   4  356.46   10.20
   5  -5  -4  357.96   10.80
  -5   5  -4  356.06   10.90
   5   5   4  373.06   10.50
  -6  -5  -4  248.18    7.10
   6   5  -4  246.88    7.40
  -6  -5  -4  243.48    7.20
  -6  -5  -4  240.28    8.00
  -6   5   4  232.68    7.90
   6  -5   4  247.98    7.30
  -6  -5   4  237.08    7.90
  -6   5  -4  240.28    7.90
   6   5   4  240.18    7.40
  -6   5  -4  253.97    6.90
   6   5   4  240.08    7.10
   6  -5  -4  239.78    7.80
  -6  -5   4  239.68    7.00
  -7  -5  -4   89.79    3.00
  -7  -5  -4   95.19    3.00
   7   5  -4   96.39    3.40
   7  -5   4   92.79    3.20
  -7  -5  -4   83.89    3.90
  -7   5   4   96.39    4.10
  -7   5  -4   90.79    4.00
   7   5   4   92.39    3.40
  -7  -5   4   90.39    4.00
   7   5   4   89.69    3.30
  -7  -5   4   92.39    2.80
  -8   5   4   52.99    3.10
   8   5  -4   52.39    2.30
  -8  -5  -4   53.19    3.10
  -8  -5  -4   52.49    1.60
   8  -5   4   53.49    2.20
  -8  -5  -4   49.10    1.60
  -8  -5   4   49.90    3.00
  -8   5  -4   50.39    3.10
   8   5   4   49.80    2.40
   8   5   4   53.49    2.40
  -9  -5  -4  480.45   14.50
   9   5  -4  469.35   13.50
   9  -5   4  454.35   13.40
  -9   5   4  475.25   14.60
  -9   5  -4  459.55   14.10
   9   5   4  448.36   13.20
   9   5   4  447.66   13.00
  -9  -5   4  441.96   13.90
  10   5  -4   33.40    2.00
  10  -5   4   32.50    2.00
 -10   5   4   33.50    2.90
 -10  -5  -4   35.70    2.70
  10   5   4   28.00    2.30
 -10  -5   4   37.50    2.80
 -10   5  -4   39.00    3.10
  11   5  -4   26.40    1.80
 -11  -5  -4   27.00    2.50
 -11   5  -4   29.50    2.80
 -11  -5   4   25.70    2.70
 -12  -5  -4   32.20    2.90
  12   5  -4   28.70    2.00
 -12  -5   4   26.00    2.70
 -12   5  -4   33.60    3.10
 -13  -5  -4   63.39    4.00
 -13   5  -4   60.09    4.30
 -13  -5   4   61.59    4.00
 -14  -5  -4   41.60    3.50
 -14  -5   4   42.00    3.60
 -14   5  -4   43.30    3.90
 -15  -5  -4   11.60    2.30
 -15   5  -4   12.60    2.60
 -15  -5   4   12.10    2.40
 -16  -5  -4    1.30    1.80
 -16   5  -4    6.90    2.40
 -16  -5   4    7.50    2.30
   0  -6   4   79.89    3.00
   0  -6   4   78.49    3.00
   0   6  -4   81.09    3.10
   0   6   4   83.09    2.60
   0  -6  -4   83.09    3.10
   0  -6  -4   80.79    3.10
   1   6  -4  303.57    9.00
  -1   6   4  297.57    8.70
  -1  -6  -4  296.67    9.00
  -1  -6  -4  302.77    9.10
   1  -6   4  310.47    9.00
   1  -6  -4  297.67    9.00
  -1  -6   4  301.27    9.00
   1  -6  -4  306.97    8.70
  -1  -6   4  300.97    9.10
  -1   6  -4  297.87    9.00
   1   6   4  314.57    8.30
   1  -6  -4  303.37    9.10
  -2  -6  -4   16.50    1.50
   2   6  -4   15.40    1.40
  -2  -6  -4   16.20    1.30
  -2   6   4   16.70    1.30
   2  -6   4   18.50    1.40
  -2  -6   4   16.30    1.30
  -2   6  -4   15.40    1.30
   2  -6  -4   16.30    1.20
  -2  -6   4   15.20    1.40
   2  -6  -4   15.00    1.20
   3   6  -4  327.67    9.90
  -3   6   4  334.47    9.90
  -3  -6  -4  343.27   10.30
   3  -6   4  332.07    9.80
  -3  -6  -4  341.07    9.90
  -3   6  -4  317.57    9.40
  -3  -6   4  331.77    9.50
  -3  -6   4  317.97    9.80
   3  -6  -4  326.97    9.60
   3  -6  -4  325.87    9.50
  -4  -6  -4   19.40    1.60
  -4  -6  -4   17.30    1.30
   4   6  -4   16.60    1.40
   4  -6   4   17.60    1.30
  -4   6   4   18.20    1.70
   4   6   4   19.20    0.80
   4   6   4   17.70    1.50
  -4  -6   4   18.20    1.60
  -4   6  -4   19.70    1.30
   4  -6  -4   19.40    1.50
  -4  -6   4   19.30    1.30
  -5  -6  -4   61.89    3.00
   5   6  -4   57.39    2.60
   5  -6   4   58.29    2.50
  -5  -6  -4   57.59    2.40
  -5  -6  -4   61.79    2.40
  -5   6   4   61.29    2.90
   5   6   4   60.59    2.10
  -5   6  -4   63.29    2.30
  -5  -6   4   53.89    2.80
  -5   6  -4   59.79    3.00
   5   6   4   64.39    2.70
  -5  -6   4   62.19    2.40
   5  -6  -4   58.79    2.80
  -6   6   4  313.67    9.90
  -6  -6  -4  314.17   10.00
  -6  -6  -4  308.87    9.10
  -6  -6  -4  310.37    9.10
   6   6  -4  320.57    9.30
   6  -6   4  305.67    9.20
  -6  -6   4  321.17    9.10
  -6   6  -4  309.17    8.90
   6  -6  -4  319.37    9.80
   6   6   4  324.77    9.40
  -6   6  -4  290.97    9.80
   6   6   4  313.67    9.00
  -6  -6   4  307.57    9.90
  -7  -6  -4  120.59    5.00
  -7  -6  -4  127.99    4.10
  -7  -6  -4  124.09    4.00
  -7   6   4  127.59    5.10
   7  -6   4  130.89    4.40
   7   6  -4  129.89    4.40
  -7  -6   4  128.89    5.10
   7   6   4  120.39    4.10
   7   6   4  133.49    4.50
  -7  -6   4  122.39    3.90
  -7   6  -4  121.19    4.90
  -8  -6  -4  108.69    4.70
   8   6  -4   98.69    3.80
  -8  -6  -4  104.09    3.30
  -8  -6  -4  104.39    3.30
  -8   6   4  100.89    4.60
  -8  -6   4  100.89    3.10
   8   6   4  102.69    3.80
  -8   6  -4  103.29    4.70
  -8  -6   4  107.79    4.70
   8   6   4  108.59    3.90
  -9   6   4   88.49    4.50
  -9  -6  -4   88.29    4.30
   9   6  -4   83.19    3.40
  -9   6  -4   88.69    4.40
  -9  -6   4   81.29    4.10
   9   6   4   83.49    3.40
   9   6   4   88.49    3.50
 -10  -6  -4   49.80    3.20
 -10   6   4   48.80    3.60
  10   6  -4   46.80    2.50
 -10   6  -4   46.20    3.40
 -10  -6   4   43.90    3.20
  10   6   4   45.10    2.60
 -11   6   4   12.00    2.20
 -11  -6  -4   11.90    2.10
  11   6  -4   12.20    1.40
 -11   6  -4    8.80    1.90
 -11  -6   4   11.00    2.10
 -12  -6  -4    2.40    1.60
  12   6  -4    1.50    0.90
 -12  -6   4    0.60    1.50
 -12   6  -4    0.40    1.60
 -13  -6  -4   29.60    3.10
 -13  -6   4   28.90    3.10
 -13   6  -4   33.40    3.20
 -14  -6  -4    1.20    1.80
 -14   6  -4    3.70    1.90
 -14  -6   4    1.70    1.90
 -15  -6  -4   11.00    2.40
 -15   6  -4   10.60    2.60
 -15  -6   4   15.80    2.70
 -16  -6  -4    2.60    2.00
 -16   6  -4    1.20    2.00
 -16  -6   4    2.80    2.20
   0   7   4  630.14   17.20
   0  -7   4  635.84   17.70
   0  -7  -4  637.54   17.70
   0   7  -4  565.44   17.60
   0  -7   4  630.64   17.60
   0  -7  -4  639.44   17.70
  -1   7   4  226.68    6.60
   1  -7   4  226.28    6.90
   1   7  -4  216.38    7.00
  -1  -7  -4  218.68    7.00
  -1  -7  -4  218.28    6.90
   1  -7   4  220.68    6.80
   1   7   4  221.88    6.30
  -1   7  -4  223.38    7.00
  -1  -7   4  226.98    7.00
  -1  -7   4  223.48    7.00
   1  -7  -4  228.18    6.90
  -2   7   4    2.50    0.70
  -2  -7  -4    3.80    1.00
   2   7  -4    3.30    0.90
   2  -7   4    2.60    0.80
  -2  -7  -4    1.70    0.70
  -2   7  -4    3.70    0.90
   2  -7  -4    3.30    0.80
   2  -7  -4    3.40    0.80
  -2  -7   4    4.30    0.90
   2  -7  -4    5.00    0.80
  -2  -7   4    3.20    1.00
  -3   7   4  252.27    7.60
  -3  -7  -4  248.78    7.60
   3  -7   4  247.88    8.00
   3   7  -4  233.08    7.60
  -3  -7  -4  244.68    7.90
  -3  -7   4  238.78    7.40
   3  -7  -4  247.18    7.40
  -3  -7   4  247.48    7.80
   3  -7  -4  234.28    7.40
  -3   7  -4  237.28    7.30
  -4  -7  -4    6.20    0.90
   4   7  -4    6.00    1.10
  -4   7   4    6.80    1.10
  -4  -7  -4    8.50    1.40
  -4  -7   4    7.40    1.30
  -4   7  -4    5.40    0.80
  -4   7  -4    5.80    1.20
   4  -7  -4    4.30    0.90
  -4  -7   4    5.20    0.90
   4   7   4    3.90    1.00
  -5  -7  -4   35.70    2.30
  -5   7   4   33.20    2.30
   5   7  -4   36.50    2.10
  -5  -7  -4   35.00    1.90
   5   7   4   31.90    1.30
  -5  -7   4   36.10    2.40
   5  -7  -4   32.30    2.10
  -5   7  -4   31.40    2.30
  -5  -7   4   29.50    1.70
   5   7   4   31.10    2.00
  -5   7  -4   32.00    1.70
   6   7  -4  381.16   11.50
  -6  -7  -4  398.16   11.30
  -6  -7  -4  388.36   12.20
  -6  -7  -4  383.16   11.30
  -6   7   4  391.36   12.00
   6  -7  -4  405.46   12.70
   6   7   4  403.46   11.70
   6   7   4  387.76   11.00
  -6   7  -4  403.86   11.20
  -6  -7   4  377.46   11.30
  -6   7  -4  382.96   12.10
  -6  -7   4  379.96   12.20
   7   7  -4  125.89    4.50
  -7  -7  -4  125.79    4.20
  -7  -7  -4  118.79    5.00
  -7   7   4  125.99    5.10
  -7  -7  -4  125.09    4.10
   7   7   4  116.69    3.90
  -7   7  -4  122.79    4.90
  -7  -7   4  123.79    4.00
   7   7   4  120.19    4.50
  -7  -7   4  119.59    5.00
   8   7  -4   54.79    2.70
  -8   7   4   56.69    3.50
  -8  -7  -4   58.09    2.30
  -8  -7  -4   49.70    3.20
  -8  -7  -4   54.99    2.20
  -8  -7   4   54.39    3.40
   8   7   4   56.49    2.50
  -8  -7   4   57.89    2.10
   8   7   4   62.09    3.00
  -8   7  -4   56.79    3.50
  -9  -7  -4   58.19    2.00
  -9  -7  -4   60.99    3.70
  -9   7   4   48.70    3.60
   9   7  -4   62.99    2.90
  -9  -7  -4   55.39    2.00
   9   7   4   54.89    2.70
  -9   7  -4   57.19    3.70
  -9  -7   4   66.09    3.60
   9   7   4   59.29    3.00
 -10  -7  -4   11.70    2.10
  10   7  -4   12.10    1.50
 -10   7   4    9.40    1.90
  10   7   4    9.60    1.30
 -10  -7   4   11.00    2.00
 -10   7  -4   10.50    2.00
  10   7   4   11.50    1.50
  11   7  -4    1.80    1.00
 -11   7   4    3.60    1.70
 -11  -7  -4    2.80    1.70
 -11   7  -4    0.40    1.50
 -11  -7   4    0.90    1.50
 -12   7   4   13.60    2.40
  12   7  -4   13.50    1.50
 -12  -7  -4    6.50    1.90
 -12  -7   4    9.00    2.10
 -12   7  -4   14.20    2.40
 -13  -7  -4   10.10    2.20
 -13   7  -4    8.20    2.10
 -13  -7   4    7.90    2.30
 -14  -7  -4   31.90    3.50
 -14  -7   4   30.10    3.50
 -14   7  -4   30.90    3.40
 -15  -7  -4    2.10    2.00
 -15  -7   4   -1.30    1.90
 -15   7  -4    1.00    1.90
 -16  -7  -4    5.00    2.10
 -16  -7   4    5.20    2.40
   0  -8   4   75.59    3.10
   0   8  -4   69.39    3.10
   0   8   4   79.49    2.70
   0  -8  -4   81.79    3.20
  -1  -8  -4   40.50    2.20
  -1   8   4   41.40    1.90
   1  -8   4   38.10    2.00
   1   8  -4   38.40    2.20
   1  -8  -4   39.90    2.00
  -1  -8   4   40.00    2.20
  -1   8  -4   35.50    2.10
   1   8   4   39.80    1.50
  -2  -8  -4   38.30    2.30
  -2   8   4   40.20    2.00
   2   8  -4   37.60    2.20
  -2  -8   4   39.50    2.40
  -2  -8   4   36.00    2.20
   2  -8  -4   37.10    1.90
  -2   8  -4   38.70    2.10
   3   8  -4   27.10    1.90
  -3   8   4   29.30    1.90
  -3  -8  -4   26.80    2.10
  -3  -8   4   28.50    2.10
  -3  -8   4   31.20    1.80
  -3   8  -4   30.50    1.80
   3  -8  -4   28.70    1.70
   4   8  -4    3.70    1.00
  -4  -8  -4    4.80    0.90
  -4  -8  -4    8.60    1.50
  -4   8   4    5.20    1.10
  -4  -8   4    5.30    0.90
   4  -8  -4    5.70    1.00
  -4   8  -4    4.30    0.90
  -4   8  -4    4.50    1.20
  -4  -8   4    4.50    1.20
   4   8   4    6.30    1.20
  -5   8   4    3.50    1.10
  -5  -8  -4    3.70    0.90
   5   8  -4    3.00    1.00
  -5  -8  -4    3.50    1.30
  -5  -8   4    5.30    1.30
  -5   8  -4    3.90    0.80
  -5   8  -4    4.50    1.20
   5   8   4    3.80    0.40
   5   8   4    4.50    1.10
  -5  -8   4    4.40    0.80
   5  -8  -4    3.20    1.00
  -6  -8  -4    8.50    1.60
  -6   8   4   13.20    1.80
  -6  -8  -4   13.40    1.30
   6   8  -4   12.80    1.50
  -6  -8  -4   12.20    1.30
   6   8   4   14.10    1.60
  -6   8  -4   12.10    1.60
  -6   8  -4   13.20    1.10
   6   8   4   12.80    0.90
  -6  -8   4   12.50    1.20
  -6  -8   4    9.00    1.60
   7   8  -4  143.59    5.20
  -7  -8  -4  142.39    4.70
  -7  -8  -4  129.89    5.60
  -7   8   4  149.19    5.70
  -7  -8  -4  141.99    4.80
   7   8   4  132.49    4.30
  -7   8  -4  139.19    5.60
  -7  -8   4  130.49    4.50
   7   8   4  144.59    5.10
  -7  -8   4  139.69    5.70
   8   8  -4  324.97    9.80
  -8  -8  -4  314.77    9.30
  -8   8   4  312.07   10.40
  -8  -8  -4  310.37   10.60
  -8  -8  -4  313.57    9.20
  -8   8  -4  306.97   10.40
   8   8   4  319.57    9.80
   8   8   4  313.07    9.20
  -8  -8   4  314.17   10.60
  -8  -8   4  304.97    9.10
   9   8  -4   70.59    3.30
  -9  -8  -4   71.19    4.10
  -9  -8  -4   66.39    2.50
  -9   8   4   78.79    4.20
  -9  -8  -4   67.89    2.50
  -9  -8   4   66.39    3.90
   9   8   4   67.69    2.90
   9   8   4   67.79    3.40
  -9   8  -4   73.49    4.10
  -9  -8   4   68.09    2.30
  10   8  -4    9.20    1.40
 -10  -8  -4    7.50    1.90
 -10   8   4    8.00    1.90
 -10  -8   4    6.10    1.80
  10   8   4    7.10    1.40
 -10   8  -4    6.10    1.90
 -11  -8  -4   17.00    2.50
 -11   8   4   15.30    2.30
  11   8  -4   20.00    1.80
 -11  -8   4   16.40    2.60
 -11   8  -4   17.50    2.40
 -12   8   4    9.60    2.30
 -12  -8  -4    9.90    2.20
  12   8  -4   10.50    1.50
 -12  -8   4   12.00    2.30
 -12   8  -4   11.40    2.20
 -13  -8  -4    2.10    1.70
 -13  -8   4   -0.30    1.80
 -13   8  -4    5.40    1.80
 -14  -8  -4    4.80    2.00
 -14   8  -4    3.90    2.10
 -14  -8   4    4.30    2.20
 -15  -8  -4   17.90    2.90
 -15   8  -4   21.30    3.20
 -15  -8   4   15.90    2.80
   0   9  -4    2.60    1.10
   0   9   4    3.70    0.70
   0  -9  -4    3.90    1.10
   0  -9   4    2.70    0.90
  -1  -9  -4  217.88    7.10
   1   9  -4  210.88    7.10
   1  -9   4  215.78    6.80
  -1   9   4  214.58    6.60
  -1   9  -4  202.18    6.90
  -1  -9   4  211.68    7.00
   1   9   4  218.08    6.20
   1  -9  -4  217.68    6.80
  -2  -9  -4  122.69    4.70
   2  -9   4  120.19    4.10
  -2   9   4  118.99    4.20
   2   9  -4  115.29    4.50
  -2  -9   4  119.69    4.60
   2  -9  -4  120.39    4.20
   2   9   4  116.79    3.40
  -2   9  -4  115.89    4.40
  -3   9   4    3.50    1.00
  -3  -9  -4    2.60    1.20
   3   9  -4    3.20    1.10
  -3   9  -4    3.50    0.90
   3  -9  -4    3.00    0.90
  -3  -9   4    2.40    1.10
   4   9  -4  123.29    4.70
  -4   9   4  126.89    4.70
  -4  -9  -4  123.99    5.00
  -4   9  -4  114.69    4.70
  -4  -9   4  119.69    4.80
  -4   9  -4  117.19    4.20
   4   9   4  119.09    4.60
  -5   9   4   13.20    1.60
   5   9  -4   11.10    1.50
  -5  -9  -4   12.50    1.90
  -5   9  -4   10.60    1.60
   5   9   4   12.50    0.70
   5   9   4   11.90    1.50
  -5  -9   4   13.80    1.80
  -5  -9   4   15.20    1.70
  -5   9  -4   13.90    1.30
   6   9  -4  113.39    4.40
  -6   9   4  112.69    4.70
  -6  -9  -4  101.59    4.80
  -6  -9  -4  109.89    4.10
   6   9   4  104.19    3.30
  -6  -9   4  104.99    4.00
   6   9   4  119.79    4.50
  -6   9  -4  117.19    3.90
  -6   9  -4  105.59    4.70
  -6  -9   4  104.39    4.70
  -7  -9  -4   85.79    4.40
  -7  -9  -4   91.19    3.50
  -7  -9  -4   91.39    3.60
  -7   9   4   90.39    4.40
   7   9  -4   84.69    3.90
  -7  -9   4   91.79    4.60
   7   9   4   90.99    4.00
   7   9   4   88.09    3.00
  -7  -9   4   87.29    3.40
  -7   9  -4   90.19    4.40
  -8  -9  -4   36.90    2.10
  -8  -9  -4   36.00    2.00
   8   9  -4   39.10    2.60
  -8  -9  -4   35.90    3.10
  -8   9   4   34.50    3.00
  -8   9  -4   36.30    3.00
  -8  -9   4   32.90    1.80
  -8  -9   4   34.40    3.10
   8   9   4   30.90    1.70
   8   9   4   32.90    2.50
  -9  -9  -4    8.30    1.90
  -9   9   4   13.00    2.10
   9   9  -4    9.90    1.50
  -9  -9  -4   10.10    1.10
  -9  -9   4    6.90    1.90
  -9   9  -4   11.30    2.10
   9   9   4   10.00    1.60
 -10  -9  -4   15.50    2.50
 -10   9   4   15.20    2.30
  10   9  -4   13.70    1.70
 -10  -9  -4   12.20    1.00
 -10   9  -4    8.80    1.90
  10   9   4   15.10    1.80
 -10  -9   4   11.60    2.20
 -11  -9  -4    3.60    1.80
 -11   9   4    1.80    1.90
  11   9  -4    4.20    1.30
 -11  -9   4    3.70    1.80
 -11   9  -4    3.30    1.80
 -12  -9  -4    5.50    2.20
  12   9  -4    8.50    1.50
 -12   9   4    5.30    2.10
 -12   9  -4    4.40    2.00
 -12  -9   4    7.60    2.30
 -13   9   4   -2.90    1.70
 -13  -9  -4    1.40    2.00
 -13   9  -4    1.90    1.80
 -13  -9   4    1.80    1.90
 -14  -9  -4    6.40    2.20
 -14  -9   4    9.00    2.40
 -14   9  -4   11.30    2.50
 -15  -9  -4    3.20    2.20
 -15  -9   4    2.20    2.30
   0 -10  -4   81.99    3.60
   0  10  -4   75.59    3.60
   0  10   4   83.19    3.00
   0 -10   4   82.99    3.40
  -1 -10  -4   22.10    2.10
   1  10  -4   22.10    2.00
   1 -10   4   20.60    1.70
  -1  10   4   20.80    1.60
  -1 -10   4   20.10    1.90
   1  10   4   18.40    1.30
   1 -10  -4   24.70    1.90
  -1  10  -4   23.90    2.00
   2 -10   4   34.10    1.90
  -2 -10  -4   30.00    2.40
   2  10  -4   29.20    2.40
  -2  10   4   33.70    2.10
   2 -10  -4   30.20    2.00
  -2  10  -4   33.60    2.30
   2  10   4   32.40    1.30
  -2 -10   4   34.40    2.30
  -3  10   4   24.40    2.00
   3  10  -4   23.40    2.10
   3 -10   4   21.30    1.40
  -3 -10  -4   21.70    2.20
  -3  10  -4   25.80    2.00
   3 -10  -4   23.10    1.70
  -3 -10   4   25.10    2.30
  -4 -10  -4   34.00    2.70
   4  10  -4   35.00    2.50
  -4  10   4   35.60    2.30
   4 -10  -4   40.90    1.90
  -4  10  -4   39.50    2.70
  -4 -10   4   35.80    2.60
   4  10   4   34.70    2.40
  -4  10  -4   37.00    2.20
  -5  10   4   13.60    1.70
  -5 -10  -4   11.90    1.90
   5  10  -4   17.10    1.90
   5  10   4   13.30    1.80
  -5  10  -4   14.50    1.80
  -5  10  -4   16.80    1.50
  -5 -10   4   12.30    1.90
  -6  10   4   37.70    2.80
  -6 -10  -4   27.00    2.80
   6  10  -4   28.70    2.50
  -6  10  -4   31.80    2.70
  -6  10  -4   31.00    1.90
   6  10   4   30.00    2.50
  -6 -10   4   23.10    2.60
   6  10   4   28.30    1.20
  -7  10   4  217.18    7.80
  -7 -10  -4  212.98    7.00
  -7 -10  -4  215.18    8.10
   7  10  -4  212.48    7.40
  -7 -10   4  206.88    7.80
  -7 -10   4  201.88    6.70
  -7  10  -4  201.38    7.60
   7  10   4  209.48    6.10
   7  10   4  215.68    7.30
  -8 -10  -4   68.29    3.40
  -8  10   4   73.99    4.20
  -8 -10  -4   70.29    3.20
   8  10  -4   77.99    3.70
  -8 -10  -4   66.99    4.20
   8  10   4   73.99    3.70
  -8 -10   4   65.29    4.10
  -8  10  -4   73.09    4.20
  -9 -10  -4   21.50    1.70
  -9 -10  -4   23.70    2.90
  -9  10   4   25.10    2.80
   9  10  -4   21.30    2.10
  -9 -10   4   18.40    2.60
   9  10   4   22.60    2.20
  -9  10  -4   17.80    2.40
 -10 -10  -4   37.20    3.50
 -10  10   4   37.70    3.20
 -10 -10  -4   37.50    1.80
  10  10  -4   40.00    2.90
 -10 -10   4   30.60    3.20
 -10  10  -4   39.00    3.50
  10  10   4   32.40    2.70
 -11 -10  -4   21.20    2.90
 -11  10   4   24.80    3.00
  11  10  -4   22.60    2.20
 -11  10  -4   19.30    2.60
 -11 -10   4   15.40    2.50
 -12 -10  -4    4.80    2.10
  12  10  -4   10.50    1.70
 -12  10   4    9.40    2.20
 -12 -10   4    7.40    2.40
 -12  10  -4    7.90    2.10
 -13  10   4   11.50    2.60
 -13 -10  -4    9.70    2.60
 -13 -10   4   10.50    2.50
 -13  10  -4   13.60    2.70
 -14 -10  -4    2.00    2.10
 -14  10  -4    0.70    1.90
 -14 -10   4    2.20    2.10
   0 -11  -4   78.49    3.50
   0 -11   4   77.59    3.40
   0  11   4   73.09    2.90
   0  11  -4   69.69    3.50
  -1 -11  -4  116.79    4.80
  -1  11   4  117.89    4.20
   1  11  -4  111.19    4.70
   1 -11   4  128.49    4.50
   1 -11  -4  110.59    4.40
  -1  11  -4  120.89    4.60
   1  11   4  111.19    3.70
  -1 -11   4  115.59    4.60
   2  11  -4  143.19    5.40
  -2 -11  -4  134.59    5.40
  -2  11   4  135.59    4.80
   2 -11   4  136.59    4.80
   2  11   4  130.29    4.00
   2 -11  -4  141.99    4.90
  -2 -11   4  135.99    5.30
  -2  11  -4  128.99    5.00
  -3  11   4  112.69    4.30
   3  11  -4  108.89    4.60
  -3 -11  -4  109.99    4.80
   3 -11   4  110.59    3.90
  -3  11  -4  112.39    4.40
  -3 -11   4  108.99    4.70
   3 -11  -4  111.39    4.10
   3  11   4  108.69    3.20
  -4 -11  -4   17.10    2.10
  -4  11   4   17.80    1.80
   4  11  -4   22.60    2.20
   4 -11  -4   19.30    1.60
  -4  11  -4   20.70    1.90
  -4  11  -4   18.40    2.00
  -4 -11   4   17.90    2.10
  -5  11   4   33.60    2.60
   5  11  -4   36.90    2.80
  -5 -11  -4   32.20    2.80
   5  11   4   32.90    2.70
  -5  11  -4   36.00    2.70
  -5 -11   4   36.30    2.90
  -5  11  -4   33.90    2.30
   6  11  -4    9.00    1.70
  -6 -11  -4    9.60    2.20
  -6  11   4   13.90    2.00
  -6 -11   4   11.40    2.00
   6  11   4    9.40    1.80
  -6  11  -4   15.00    1.50
  -6  11  -4   12.90    1.90
  -7 -11  -4   27.90    2.90
  -7  11   4   27.70    2.60
   7  11  -4   36.80    2.80
   7  11   4   33.50    2.80
  -7  11  -4   34.20    3.00
  -7 -11   4   32.80    3.20
   8  11  -4   35.70    2.90
  -8 -11  -4   34.10    2.30
  -8 -11  -4   33.60    3.40
  -8  11   4   33.90    3.00
  -8 -11   4   29.30    3.20
   8  11   4   34.80    3.00
  -8  11  -4   34.50    3.20
  -9 -11  -4   53.09    3.90
  -9 -11  -4   63.69    2.90
  -9  11   4   65.49    4.20
   9  11  -4   72.79    3.70
   9  11   4   69.99    3.80
  -9 -11   4   60.89    4.10
  -9  11  -4   57.69    4.10
  10  11  -4    5.90    1.60
 -10 -11  -4    4.60    0.90
 -10 -11  -4    4.70    2.00
 -10  11   4    2.90    1.90
 -10 -11   4    4.20    2.10
 -10  11  -4    2.50    1.60
 -11  11   4    7.80    2.10
  11  11  -4   10.70    1.80
 -11 -11  -4    6.70    2.20
 -11 -11   4    7.50    2.40
 -11  11  -4   10.80    2.20
 -12 -11  -4    8.10    2.40
 -12  11   4    4.40    2.20
  12  11  -4    2.30    1.60
 -12 -11   4    2.30    2.10
 -12  11  -4    3.40    2.00
 -13  11   4    5.50    2.20
 -13 -11  -4    4.00    2.40
 -13 -11   4    2.70    2.30
 -13  11  -4    5.90    2.30
 -14 -11  -4   -0.40    2.20
 -14 -11   4   -0.70    2.00
   0 -12  -4    6.90    1.50
   0  12   4    6.30    0.90
   0  12  -4    4.70    1.40
   0 -12   4    5.60    1.40
  -1  12   4   20.70    1.70
  -1 -12  -4   22.60    2.30
   1 -12   4   21.00    1.90
   1  12  -4   24.50    2.30
   1  12   4   21.20    1.40
   1 -12  -4   20.20    1.90
  -1 -12   4   22.60    2.10
  -1  12  -4   22.20    2.10
  -2 -12  -4    7.40    1.70
   2 -12   4    8.70    1.30
   2  12  -4    6.70    1.60
  -2  12   4    9.00    1.30
  -2  12  -4    7.20    1.40
   2 -12  -4    7.60    1.40
   2  12   4    7.90    0.80
  -2 -12   4    5.50    1.50
   3 -12   4    5.90    1.00
   3  12  -4    4.40    1.50
  -3  12   4    3.30    1.20
  -3 -12  -4    3.60    1.60
  -3  12  -4    2.70    1.30
   3 -12  -4    3.20    1.20
  -3  12  -4    2.10    1.20
  -3 -12   4    3.60    1.60
  -4  12   4   38.10    2.60
   4  12  -4   34.40    2.80
  -4 -12  -4   31.00    2.90
  -4 -12   4   33.70    2.90
  -4  12  -4   40.00    2.90
   4 -12  -4   38.90    2.20
  -4  12  -4   32.60    2.40
  -5 -12  -4   12.40    2.20
   5  12  -4   10.60    1.90
  -5  12   4   13.70    1.90
  -5  12  -4   10.60    1.50
  -5 -12   4   12.80    2.20
  -5  12  -4   11.20    1.80
  -6 -12  -4   54.49    3.80
   6  12  -4   60.49    3.50
  -6  12   4   51.19    3.40
   6  12   4   55.19    3.40
  -6  12  -4   51.09    3.50
  -6 -12   4   46.60    3.60
   7  12  -4    7.30    1.70
  -7  12   4    5.10    1.70
  -7 -12  -4    8.60    2.20
  -7  12  -4    7.40    1.80
  -7 -12   4    2.30    1.90
   7  12   4    7.60    1.80
  -8 -12  -4   75.89    4.80
  -8 -12  -4   82.89    3.70
   8  12  -4   79.79    4.20
  -8  12   4   79.49    4.50
  -8  12  -4   77.79    4.40
   8  12   4   78.89    4.10
  -8 -12   4   69.79    4.60
   9  12  -4   34.60    2.90
  -9  12   4   33.90    3.20
  -9 -12  -4   27.00    3.20
  -9 -12  -4   31.60    2.20
  -9  12  -4   32.30    3.20
  -9 -12   4   26.40    3.10
  10  12  -4   -0.20    1.40
 -10  12   4    0.90    1.70
 -10 -12  -4    0.60    2.00
 -10 -12  -4    0.00    0.80
 -10 -12   4   -1.40    1.90
 -10  12  -4   -1.60    1.60
  11  12  -4   -0.30    1.50
 -11  12   4    4.30    2.10
 -11 -12  -4    2.00    2.20
 -11  12  -4    2.80    1.90
 -11 -12   4    2.60    2.20
 -12  12   4   21.20    3.00
 -12 -12  -4   16.20    3.00
  12  12  -4   19.60    2.40
 -12 -12   4   19.90    3.30
 -12  12  -4   14.00    2.60
 -13  12   4   -2.60    2.00
 -13 -12  -4   -0.20    1.90
 -13  12  -4   -3.30    2.10
 -13 -12   4   -0.20    2.00
   0 -13   4   73.19    3.50
   0 -13  -4   63.59    3.50
   0  13  -4   68.79    3.60
   0  13   4   65.39    2.80
   1  13  -4    4.40    1.40
   1 -13   4    7.80    1.40
  -1 -13  -4    6.20    1.70
  -1  13   4    7.80    1.20
  -1  13  -4    5.00    1.50
   1 -13  -4    7.80    1.50
   1  13   4    6.00    0.90
  -1 -13   4    7.90    1.60
  -2  13   4   17.20    1.70
   2 -13   4   19.30    1.80
   2  13  -4   15.80    2.00
  -2 -13  -4   15.50    2.20
  -2 -13   4   13.60    1.90
   2 -13  -4   15.30    1.80
   2  13   4   17.00    1.20
  -2  13  -4   19.30    2.10
  -3  13   4   36.20    2.50
   3  13  -4   36.30    2.80
  -3 -13  -4   39.40    3.10
  -3 -13   4   35.80    3.00
   3 -13  -4   38.90    2.40
  -3  13  -4   36.50    2.80
  -3  13  -4   36.10    2.70
  -4  13   4    4.30    1.30
   4  13  -4    2.70    1.60
  -4 -13  -4    0.60    1.80
  -4  13  -4    3.70    1.40
  -4 -13   4    4.70    1.70
  -4  13  -4    7.00    1.60
   5  13  -4    3.20    1.60
  -5  13   4    5.90    1.50
  -5 -13  -4    5.10    2.00
  -5  13  -4    2.10    1.20
  -5 -13   4    7.00    1.90
  -5  13  -4    7.40    1.70
   6  13  -4    1.10    1.50
  -6 -13  -4   -0.10    1.70
  -6  13   4    2.40    1.50
  -6 -13   4    2.10    1.70
  -6  13  -4    1.80    1.40
  -7 -13  -4    2.70    1.80
  -7  13   4    4.50    1.70
   7  13  -4   -1.10    1.40
  -7 -13   4    1.40    1.80
  -7  13  -4    2.10    1.60
   8  13  -4   24.00    2.60
  -8 -13  -4   22.00    3.00
  -8 -13  -4   25.70    2.20
  -8  13   4   25.00    2.80
  -8 -13   4   18.70    2.80
  -8  13  -4   26.20    2.90
  -9  13   4    2.30    1.90
  -9 -13  -4    4.70    1.30
   9  13  -4    4.70    1.70
  -9 -13  -4    5.30    2.20
  -9 -13   4    2.60    2.00
  -9  13  -4    5.40    2.00
 -10  13   4   27.40    3.00
 -10 -13  -4   21.20    1.90
 -10 -13  -4   24.00    3.50
  10  13  -4   26.90    2.70
 -10 -13   4   20.20    3.30
 -10  13  -4   24.70    3.00
 -11  13   4   14.40    2.60
  11  13  -4   10.40    2.10
 -11 -13  -4    6.40    2.40
 -11  13  -4    7.60    2.20
 -11 -13   4    9.50    2.70
  12  13  -4    0.50    1.70
 -12 -13  -4   -0.80    2.10
 -12  13   4   -0.90    2.00
 -12 -13   4   -0.40    2.30
 -12  13  -4   -2.70    1.80
   0 -14  -4    0.10    1.40
   0  14   4    3.40    0.90
   0 -14   4    0.60    1.30
   0  14  -4    1.20    1.40
  -1  14   4    7.30    1.20
   1 -14   4    6.90    1.50
  -1 -14  -4    8.90    1.90
   1  14  -4    4.70    1.50
   1 -14  -4    7.40    1.60
  -1  14  -4    9.40    1.80
   1  14   4    6.30    1.50
  -1 -14   4    7.70    1.70
   2 -14   4    3.00    1.10
   2  14  -4   -1.00    1.40
  -2 -14  -4    3.00    1.70
  -2  14   4    0.90    1.10
  -2  14  -4    2.10    1.30
  -2  14  -4    2.30    1.40
   2 -14  -4    2.60    1.30
  -2 -14   4    1.50    1.50
  -3 -14  -4   12.90    2.30
  -3  14   4   18.10    1.80
   3  14  -4   13.20    2.20
  -3  14  -4   14.60    2.00
   3 -14  -4   19.60    1.90
  -3  14  -4   13.80    1.90
  -3 -14   4   19.00    2.50
  -4 -14  -4    1.30    1.60
   4  14  -4    0.20    1.50
  -4  14   4    0.60    1.20
  -4  14  -4    2.00    1.30
  -4  14  -4    2.20    1.50
  -4 -14   4    1.20    1.60
   5  14  -4    2.40    1.60
  -5 -14  -4    3.70    1.80
  -5  14   4    1.90    1.40
  -5 -14   4    2.20    1.70
  -5  14  -4    1.40    1.20
  -5  14  -4    1.20    1.40
  -6 -14  -4    1.10    1.90
  -6  14   4   -1.30    1.40
   6  14  -4    2.00    1.60
  -6  14  -4   -0.30    1.30
  -6 -14   4    0.90    1.80
   7  14  -4   35.30    3.10
  -7 -14  -4   33.50    3.60
  -7  14   4   27.80    2.90
  -7 -14   4   22.90    2.90
  -7  14  -4   24.50    2.70
  -8  14   4   10.90    2.30
  -8 -14  -4   10.20    1.70
   8  14  -4    7.90    2.00
  -8 -14  -4    4.90    2.30
  -8  14  -4    6.00    2.00
  -8 -14   4    7.60    2.60
  -9 -14  -4    9.60    2.70
  -9 -14  -4    8.80    1.50
  -9  14   4    9.60    2.30
   9  14  -4    6.40    2.00
  -9  14  -4    5.60    2.10
  -9 -14   4    9.10    2.70
  10  14  -4   16.80    2.50
 -10  14   4   10.30    2.40
 -10 -14  -4   10.80    2.90
 -10 -14  -4   12.50    1.60
 -10  14  -4   10.50    2.40
 -10 -14   4    9.80    2.60
 -11  14   4    3.00    2.10
  11  14  -4    0.10    1.90
 -11 -14  -4    1.70    2.60
 -11 -14   4    3.10    2.40
 -11  14  -4    4.40    2.10
   0  15  -4   15.60    2.20
   0 -15   4   17.00    2.20
   0 -15  -4   14.20    2.10
   1  15  -4   18.10    2.30
  -1 -15  -4   16.60    2.40
   1 -15   4   13.70    1.90
   1 -15  -4   13.90    2.00
  -1  15  -4   12.80    2.00
  -1 -15   4   14.30    2.20
   2  15  -4   54.49    3.70
  -2  15   4   49.60    2.90
  -2 -15  -4   54.79    3.70
  -2  15  -4   51.69    3.50
  -2 -15   4   49.90    3.50
   2 -15  -4   51.99    3.10
  -2  15  -4   50.29    3.40
  -3 -15  -4    6.10    2.10
  -3  15   4    5.30    1.40
   3  15  -4    4.40    1.80
  -3  15  -4    6.70    1.70
  -3 -15   4    4.90    1.80
  -3  15  -4    3.70    1.60
   4  15  -4   25.00    2.60
  -4 -15  -4   28.40    3.10
  -4  15   4   25.20    2.40
  -4  15  -4   26.90    2.60
  -4  15  -4   22.70    2.30
  -4 -15   4   30.30    3.10
   5  15  -4    2.40    1.70
  -5  15   4    2.40    1.50
  -5 -15  -4   -0.30    2.00
  -5 -15   4    1.80    1.90
  -5  15  -4    1.30    1.50
  -6 -15  -4   33.60    3.60
  -6  15   4   36.80    3.30
   6  15  -4   36.40    3.30
  -6 -15   4   34.70    3.60
  -6  15  -4   37.00    3.30
  -7  15   4   22.70    2.70
   7  15  -4   16.90    2.60
  -7 -15  -4   19.80    3.30
  -7 -15   4   15.20    2.70
  -7  15  -4   17.70    2.60
   8  15  -4   18.20    2.60
  -8  15   4   21.90    2.80
  -8 -15  -4   20.00    3.20
  -8 -15   4   19.30    3.20
  -8  15  -4   21.40    2.80
  -9 -15  -4   41.80    4.30
  -9 -15  -4   38.50    2.90
   9  15  -4   36.80    3.30
  -9  15   4   40.20    3.60
  -9 -15   4   39.40    4.20
  -9  15  -4   41.10    3.70
 -10 -15  -4    6.60    2.70
 -10  15   4    4.50    2.10
  10  15  -4    4.10    2.10
 -10 -15  -4    4.70    1.80
 -10 -15   4    2.40    2.50
 -10  15  -4    5.00    2.30
   0 -16  -4   49.99    3.60
   0  16  -4   52.49    3.70
   0 -16   4   56.99    3.60
   1  16  -4    0.40    1.50
   1 -16   4    5.60    1.60
  -1 -16  -4    5.20    1.90
  -1 -16   4    3.40    1.70
   1 -16  -4    4.00    1.70
  -1  16  -4    5.80    1.90
  -1  16  -4    4.70    1.60
   2  16  -4   18.40    2.60
  -2 -16  -4   15.60    2.50
  -2 -16   4   14.50    2.40
  -2  16  -4   18.10    2.30
  -2  16  -4   14.80    2.10
   3  16  -4    2.20    1.70
  -3 -16  -4    1.60    1.80
  -3  16  -4    0.40    1.50
  -3  16  -4    2.20    1.50
  -3 -16   4   -0.50    1.80
  -4  16   4    5.00    2.60
  -4 -16  -4    1.80    2.00
   4  16  -4    3.00    1.70
  -4  16  -4    5.10    1.70
  -4  16  -4    3.10    1.60
  -4 -16   4    1.40    1.90
   5  16  -4    6.00    2.00
  -5 -16  -4    3.40    2.30
  -5  16   4    5.30    1.70
  -5  16  -4    5.50    1.90
  -5 -16   4    5.40    2.20
  -6 -16  -4    6.50    2.60
   6  16  -4   12.60    2.40
  -6  16   4   10.50    2.10
  -6 -16   4    8.60    2.50
  -6  16  -4    9.40    2.10
   7  16  -4   -0.10    1.90
  -7  16   4   -0.30    1.70
  -7 -16  -4   -0.90    2.20
  -7  16  -4    0.90    1.60
  -7 -16   4    1.40    2.30
  -8  16   4    2.60    2.10
   8  16  -4    1.90    1.90
  -8 -16  -4    6.10    2.80
  -8 -16   4    2.30    2.50
  -8  16  -4    5.00    2.10
  -9  16   4    1.70    2.00
   9  16  -4    0.80    1.90
  -9 -16  -4   -0.30    1.30
  -9 -16  -4    3.30    2.50
  -9  16  -4    1.20    2.00
  -9 -16   4   -1.60    2.30
   0 -17  -4    4.70    1.90
   0  17  -4    2.80    1.50
   0  17  -4    1.00    1.70
   0 -17   4    3.60    1.80
   1  17  -4    4.50    1.90
  -1 -17  -4    1.30    1.80
   1 -17  -4    6.50    1.90
  -1 -17   4    5.40    1.90
  -1  17  -4    5.10    1.70
  -1  17  -4    6.10    1.90
  -2 -17  -4    7.90    2.20
   2  17  -4    5.90    1.90
  -2 -17   4    2.30    2.00
  -2  17  -4    7.20    1.80
  -2  17  -4    6.40    1.90
   3  17  -4   15.20    2.50
  -3 -17  -4   14.60    2.70
  -3 -17   4   10.80    2.40
  -3  17  -4   16.70    2.40
  -3  17  -4   13.80    2.10
   4  17  -4    8.00    2.10
  -4 -17  -4   11.10    2.50
  -4 -17   4    9.30    2.60
  -4  17  -4   11.90    2.20
  -5 -17  -4    4.70    2.30
   5  17  -4   10.20    2.10
  -5 -17   4    4.00    2.30
  -5  17  -4    2.40    1.70
  -6 -17  -4   -1.10    2.20
   6  17  -4    4.00    2.10
  -6 -17   4    0.60    2.20
  -6  17  -4    2.70    1.80
   7  17  -4    3.20    2.10
  -7 -17  -4    6.10    2.60
  -7 -17   4    3.60    2.60
  -7  17  -4    7.20    2.20
   0 -18  -4    1.20    1.80
   0  18  -4    3.50    1.80
   0 -18   4    3.20    2.80
  -1 -18  -4   26.20    3.10
   1  18  -4   22.70    2.90
  -1  18  -4   22.50    2.80
  -1 -18   4   27.00    3.10
  -2 -18  -4    2.10    2.00
   2  18  -4    2.40    1.90
  -2  18  -4    2.10    1.70
  -2 -18   4   -1.10    1.90
  -2  18  -4    2.80    2.10
   3  18  -4   -1.70    1.60
  -3 -18  -4    2.90    2.20
  -3 -18   4   -2.00    1.90
  -3  18  -4    1.80    1.60
  -4 -18  -4    4.30    2.40
   4  18  -4    3.50    2.10
  -4 -18   4   10.90    2.70
  -4  18  -4    6.50    1.90
   5  18  -4    3.50    2.00
  -5 -18  -4    4.90    2.50
  -5  18  -4    0.10    1.70
  -5 -18   4   -0.40    2.30
   0  19  -4   -1.20    1.70
   1  19  -4    2.90    1.90
  -1 -19  -4    1.70    2.10
  -1  19  -4    1.50    1.90
  -1 -19   4    4.50    2.20
   0   0  -5    0.30    0.50
   0   0   5   -0.30    0.40
   1   0   5   68.29    2.40
  -1   0  -5   72.19    2.40
   1   0  -5   68.89    2.40
  -1   0   5   70.69    2.40
  -2   0  -5  794.12   21.60
   2   0   5  793.82   21.60
   2   0  -5  760.12   21.60
  -2   0   5  807.22   21.60
   3   0  -5  585.64   17.00
  -3   0  -5  634.04   17.00
   3   0   5  638.14   17.10
   4   0  -5   60.59    2.00
  -4   0  -5   59.79    2.40
  -4   0   5   57.99    2.40
   4   0   5   55.59    2.10
  -4   0  -5   57.39    2.00
  -5   0  -5   98.59    3.40
  -5   0  -5   97.69    2.90
  -5   0  -5   99.89    3.50
  -5   0  -5   94.59    2.90
   5   0  -5   98.69    3.10
  -5   0   5   95.19    3.40
   5   0   5   94.69    3.10
   6   0  -5  120.19    4.30
  -6   0   5  117.99    4.10
  -6   0  -5  111.59    3.90
   6   0  -5  106.99    3.50
   6   0   5  112.19    3.60
  -6   0  -5  116.49    4.10
  -7   0   5  123.29    4.30
  -7   0  -5  122.09    4.20
   7   0  -5  117.79    4.50
   7   0   5  118.89    3.70
   7   0  -5  112.49    3.60
  -7   0  -5  117.69    4.40
  -8   0   5  389.46   11.70
  -8   0  -5  398.06   11.70
   8   0  -5  386.86   11.00
   8   0   5  383.76   11.10
  -8   0  -5  411.96   12.00
   9   0  -5   -0.10    0.40
  -9   0  -5   -1.30    0.90
   9   0   5   -0.40    0.50
  -9   0  -5    0.20    0.80
  -9   0   5    1.00    0.90
 -10   0  -5  389.86   12.20
  10   0   5  386.86   11.10
 -10   0  -5  404.16   11.80
  10   0  -5  377.46   10.90
 -10   0   5  395.86   11.90
 -11   0  -5   26.40    2.50
 -11   0  -5   28.60    2.10
 -11   0   5   24.00    2.10
  11   0  -5   25.20    1.30
  11   0   5   24.50    1.50
 -12   0   5   36.30    2.60
 -12   0  -5   38.40    2.50
 -12   0  -5   37.40    3.10
 -13   0  -5    1.70    1.50
 -13   0  -5    2.90    1.20
 -13   0   5    2.20    1.30
 -14   0  -5    0.90    1.50
 -14   0  -5    1.80    1.20
 -14   0   5    1.80    1.40
 -15   0   5    4.10    1.70
 -15   0  -5    4.00    1.50
 -15   0  -5    6.60    2.10
 -16   0  -5    4.20    1.60
 -16   0   5    0.90    1.60
 -17   0   5    3.60    1.90
   0   1   5 1387.86   36.50
   0  -1   5 1334.37   36.40
   0  -1  -5 1331.87   36.50
   0   1  -5 1308.97   36.40
   1   1  -5  155.48    4.80
   1  -1   5  162.88    4.80
  -1   1   5  155.18    4.70
  -1  -1  -5  162.38    4.80
  -1  -1   5  167.98    5.00
   1  -1  -5  171.98    5.10
   1   1   5  169.48    5.10
  -1   1  -5  167.38    5.00
  -2  -1  -5  415.96   11.50
   2  -1   5  406.06   11.50
   2   1  -5  407.26   11.50
   2  -1  -5  418.26   11.30
  -2  -1   5  396.26   11.30
  -2   1  -5  407.26   11.30
   2   1   5  396.06   11.40
   3   1  -5  400.16   11.10
  -3  -1  -5  394.86   11.10
   3  -1   5  395.16   11.10
  -3  -1   5  387.46   10.90
   3   1   5  397.96   11.00
  -3   1  -5  388.66   10.90
   3  -1  -5  393.46   11.00
   4  -1   5   40.50    1.60
  -4  -1  -5   43.40    1.90
  -4  -1  -5   41.10    1.80
  -4  -1  -5   41.70    1.60
   4   1  -5   42.00    1.60
  -4  -1   5   42.30    1.50
  -4   1  -5   41.00    1.90
   4   1   5   42.70    1.70
   4  -1  -5   42.10    1.60
  -4  -1   5   39.60    1.90
  -4   1  -5   41.40    1.50
  -5  -1  -5   25.90    1.60
  -5  -1  -5   26.90    1.10
   5   1  -5   25.40    1.20
  -5  -1  -5   24.90    1.60
  -5   1   5   27.30    1.50
   5  -1   5   26.50    1.20
  -5  -1  -5   27.50    1.10
  -5  -1   5   30.10    1.60
  -5   1  -5   27.30    1.10
  -5   1  -5   28.50    1.80
   5   1   5   27.10    1.30
   5  -1  -5   25.10    1.70
   6  -1   5   14.40    1.00
  -6  -1  -5   17.50    1.50
  -6   1   5   14.80    1.30
  -6  -1  -5   14.80    1.30
   6   1  -5   15.80    1.00
  -6   1  -5   18.70    1.60
   6   1   5   16.70    1.10
  -6   1  -5   15.90    1.20
  -6  -1   5   15.80    1.30
   6  -1  -5   11.80    1.40
  -7  -1  -5  157.48    5.40
  -7   1   5  166.18    5.30
   7  -1   5  159.48    4.80
   7   1  -5  153.78    5.60
  -7  -1  -5  158.58    5.40
   7   1  -5  161.78    4.80
  -7   1  -5  162.38    5.20
   7   1   5  162.08    4.90
   7  -1  -5  163.78    5.80
  -7   1  -5  163.38    5.60
  -7  -1   5  160.98    5.50
  -8  -1  -5   60.59    2.80
   8   1  -5   63.69    2.20
  -8  -1  -5   63.19    3.00
  -8   1   5   61.39    2.70
   8  -1   5   59.19    2.20
   8   1   5   59.99    2.30
  -8   1  -5   63.09    2.60
  -8  -1   5   60.59    2.90
  -8   1  -5   62.09    3.10
   9   1  -5   19.50    1.10
  -9   1   5   20.10    1.60
  -9  -1  -5   18.20    1.70
   9  -1   5   16.60    1.20
  -9  -1  -5   23.30    2.00
  -9   1  -5   22.10    2.00
  -9  -1   5   19.80    1.80
   9   1   5   17.80    1.20
   9   1   5   14.80    1.60
  -9   1  -5   18.70    1.50
   9  -1  -5   18.70    1.00
  10  -1   5   55.99    2.20
 -10  -1  -5   55.09    3.20
 -10   1   5   64.39    2.90
 -10  -1  -5   54.89    2.90
  10   1  -5   56.09    2.10
 -10  -1   5   60.09    3.10
  10  -1  -5   50.99    1.90
 -10   1  -5   52.29    2.60
  10   1   5   54.19    2.20
 -10   1  -5   54.19    3.10
  11  -1   5   33.50    1.60
  11   1  -5   34.70    1.50
 -11  -1  -5   32.20    2.30
 -11  -1  -5   29.80    2.70
 -11   1   5   35.30    2.20
 -11  -1   5   38.30    2.50
  11  -1  -5   30.80    1.40
  11   1   5   32.60    1.70
 -11   1  -5   31.90    2.10
 -11   1  -5   35.60    2.90
 -12   1   5   24.80    2.10
 -12  -1  -5   20.00    2.20
 -12  -1  -5   20.20    2.00
 -12   1  -5   21.60    1.90
 -12  -1   5   18.40    2.10
 -12   1  -5   16.90    2.20
 -13   1   5   15.50    1.90
 -13  -1  -5   13.20    1.80
 -13  -1  -5   17.10    2.20
 -13  -1   5   17.50    2.10
 -13   1  -5   17.00    1.80
 -13   1  -5   13.00    2.10
 -14  -1  -5   23.60    2.40
 -14   1   5   21.50    2.20
 -14  -1  -5   25.60    2.70
 -14  -1   5   26.30    2.60
 -14   1  -5   16.80    2.50
 -14   1  -5   19.70    2.00
 -15   1   5    8.70    1.80
 -15  -1  -5    4.00    1.50
 -15   1  -5    9.00    2.10
 -15   1  -5    5.30    1.50
 -15  -1   5    7.70    2.00
 -16   1   5   10.30    1.90
 -16  -1  -5    8.70    1.90
 -16   1  -5    5.00    2.30
 -16  -1   5    9.70    2.20
 -17  -1  -5    1.60    1.60
 -17  -1   5    6.30    2.00
   0  -2   5  259.87    7.50
   0  -2  -5  255.37    7.50
   0   2  -5  257.87    7.50
   1   2  -5  400.06   11.20
   1  -2   5  393.26   11.20
  -1  -2  -5  402.36   11.30
   1   2   5  407.76   11.50
   1  -2  -5  407.96   11.40
  -1  -2   5  402.36   11.40
  -1   2  -5  406.96   11.40
   2   2  -5   87.49    3.00
  -2  -2  -5   92.69    3.00
   2  -2   5   92.59    3.00
  -2   2  -5   87.89    2.90
  -2  -2   5   89.99    2.90
   2   2   5   88.89    3.00
   3   2  -5   53.49    2.00
  -3  -2  -5   51.89    2.00
  -3  -2  -5   52.99    1.90
   3  -2   5   52.69    2.00
  -3   2  -5   54.19    1.90
   3  -2  -5   53.59    2.30
   3   2   5   47.70    2.00
  -3  -2   5   56.39    2.20
  -3  -2   5   52.69    1.90
   4   2  -5   10.80    0.90
  -4  -2  -5    7.90    0.70
  -4  -2  -5    9.10    1.00
  -4  -2  -5    9.20    0.80
   4  -2   5    9.40    0.80
  -4  -2  -5    9.10    0.80
   4   2   5    9.70    0.80
  -4  -2   5    8.80    0.70
  -4  -2   5    8.90    1.00
  -4   2  -5   10.30    0.80
   4  -2  -5    9.60    1.10
  -5  -2  -5   53.89    2.30
  -5  -2  -5   47.50    1.70
   5  -2   5   49.20    1.90
  -5  -2  -5   49.50    1.80
   5   2  -5   48.10    1.90
  -5  -2  -5   49.30    2.10
  -5  -2   5   45.90    1.50
   5  -2  -5   48.00    2.40
  -5  -2   5   48.30    2.30
   5   2   5   46.20    1.90
  -5   2  -5   46.20    2.30
  -5   2  -5   47.00    1.60
  -6  -2  -5   16.30    0.80
   6  -2   5   15.90    1.00
  -6  -2  -5   18.30    1.50
  -6  -2  -5   17.20    1.40
   6   2  -5   18.60    1.10
  -6  -2  -5   17.30    0.80
  -6  -2   5   20.30    1.60
  -6   2  -5   19.50    1.70
   6  -2  -5   19.30    1.70
   6   2   5   17.20    1.20
   7  -2   5  295.37    8.50
  -7  -2  -5  299.87    9.20
   7   2  -5  298.67    8.50
  -7  -2  -5  292.77    9.00
   7   2  -5  297.67    9.30
   7   2   5  294.07    8.50
  -7  -2   5  279.27    9.00
  -7   2  -5  290.07    9.20
   7  -2  -5  292.47    9.20
  -7   2  -5  295.97    9.00
   8   2  -5   90.39    3.00
   8  -2   5   85.99    3.00
  -8  -2  -5   94.49    3.80
  -8   2   5   92.89    3.40
  -8  -2  -5   89.49    3.60
  -8  -2   5   93.69    3.80
  -8   2  -5   91.39    3.90
   8   2   5   87.59    3.10
  -8   2  -5   84.59    3.20
   8   2   5   88.19    3.50
   9   2  -5  393.06   11.20
  -9  -2  -5  420.96   12.10
   9  -2   5  374.46   11.10
  -9  -2  -5  390.36   12.10
  -9   2   5  395.96   11.70
   9   2   5  374.66   11.20
  -9  -2   5  392.56   12.10
  -9   2  -5  396.66   11.40
   9   2   5  392.16   11.80
  -9   2  -5  396.86   12.20
 -10   2   5   44.10    2.30
 -10  -2  -5   39.40    2.50
  10   2  -5   40.80    1.80
  10  -2   5   38.10    1.70
 -10  -2  -5   39.50    2.60
 -10  -2   5   38.80    2.60
  10   2   5   35.50    1.90
 -10   2  -5   45.30    2.90
 -10   2  -5   41.60    2.10
 -11   2   5   99.19    3.90
  11   2  -5   98.09    3.30
  11  -2   5   96.49    3.30
 -11  -2  -5   93.49    4.40
 -11  -2  -5   94.99    4.20
 -11  -2   5  101.89    4.50
 -11   2  -5  103.29    3.90
  11   2   5   92.89    3.50
 -11   2  -5  103.49    4.70
 -12  -2  -5   31.40    2.50
 -12   2   5   39.10    2.40
 -12  -2  -5   37.90    2.90
 -12   2  -5   35.30    2.20
 -12  -2   5   38.10    2.80
 -12   2  -5   35.60    3.20
 -13   2   5    3.20    1.20
 -13  -2  -5    5.20    1.50
 -13   2  -5    4.50    1.80
 -13   2  -5    5.30    1.20
 -13  -2   5    4.70    1.60
 -14  -2  -5    6.40    1.70
 -14   2   5    5.60    1.50
 -14  -2   5    6.60    1.80
 -14   2  -5    8.90    2.20
 -15   2   5   12.30    1.90
 -15  -2  -5   13.00    2.10
 -15  -2   5    9.90    2.00
 -15   2  -5   10.50    2.30
 -16  -2  -5    3.50    1.70
 -16   2  -5    6.80    2.20
 -16  -2   5    4.90    1.90
 -17  -2  -5   -0.10    1.60
 -17   2  -5    0.50    2.00
 -17  -2   5    0.20    1.80
   0  -3   5  346.17    9.90
   0   3  -5  348.07    9.90
   1  -3   5  210.18    6.30
  -1  -3  -5  211.88    6.30
   1   3  -5  209.38    6.30
  -1  -3   5  217.08    6.40
  -1   3  -5  216.38    6.40
   2   3  -5    7.40    0.80
   2  -3   5   10.40    0.90
  -2  -3  -5   10.30    0.90
   2  -3  -5    8.90    0.90
  -2  -3   5   11.60    1.10
  -2   3  -5    8.20    0.80
  -2  -3   5   10.30    0.90
   3  -3   5   46.70    1.90
   3   3  -5   43.10    1.90
  -3  -3  -5   43.30    1.80
  -3  -3  -5   44.90    1.90
  -3  -3  -5   46.10    2.10
  -3  -3  -5   45.40    1.60
  -3  -3   5   46.90    1.80
  -3  -3   5   42.00    2.00
   3  -3  -5   42.20    2.00
  -3   3  -5   48.90    1.80
  -4  -3  -5   36.40    1.60
   4  -3   5   35.00    1.60
  -4  -3  -5   36.10    2.00
  -4  -3  -5   35.60    1.50
   4   3  -5   36.20    1.70
  -4  -3  -5   34.40    1.50
  -4  -3   5   40.00    2.00
   4  -3  -5   34.50    2.00
  -4   3  -5   35.40    1.50
  -4  -3   5   36.20    1.50
   5  -3   5   38.70    1.70
  -5  -3  -5   35.50    1.50
  -5  -3  -5   34.20    2.00
   5   3  -5   39.80    1.70
  -5  -3  -5   35.80    1.60
  -5  -3  -5   35.10    1.70
  -5  -3   5   36.70    1.40
  -5   3  -5   36.30    1.40
  -5   3  -5   39.90    2.10
   5  -3  -5   36.10    2.00
  -5  -3   5   36.60    2.00
  -6  -3  -5  102.59    3.60
  -6  -3  -5  111.89    4.10
   6   3  -5  104.99    3.50
  -6  -3  -5   98.69    3.20
  -6  -3  -5  108.49    3.30
   6  -3   5  109.29    3.50
  -6   3  -5  106.49    3.00
   6  -3  -5  102.59    4.00
  -6  -3   5  102.09    3.90
  -6   3  -5  110.99    4.10
  -6  -3   5   99.99    3.00
   6   3   5  100.09    3.50
  -7  -3  -5   72.39    2.10
  -7  -3  -5   75.69    2.20
   7   3  -5   72.69    2.60
   7  -3   5   68.99    2.60
  -7  -3  -5   72.19    2.90
  -7  -3  -5   73.59    3.20
   7   3   5   74.89    2.90
  -7   3  -5   76.39    3.50
   7  -3  -5   74.99    3.50
  -7  -3   5   69.89    3.20
   7   3   5   74.59    2.80
  -8  -3  -5   82.59    3.40
  -8  -3  -5   83.59    3.60
   8  -3   5   80.99    2.90
   8   3  -5   83.49    2.90
  -8  -3   5   82.59    3.70
  -8   3  -5   86.29    3.90
   8   3   5   84.19    3.40
   9   3  -5   64.89    2.40
  -9  -3  -5   65.59    3.20
   9  -3   5   59.59    2.40
  -9  -3  -5   59.69    3.00
  -9  -3   5   63.59    3.30
  -9   3  -5   66.69    2.60
  -9   3  -5   69.29    3.50
   9   3   5   61.79    3.00
 -10  -3  -5   28.20    2.30
 -10  -3  -5   29.20    2.40
  10  -3   5   26.10    1.50
  10   3  -5   28.70    1.60
 -10  -3   5   27.00    2.30
 -10   3  -5   29.70    1.70
 -10   3  -5   30.30    2.70
  11   3  -5    4.70    0.80
 -11  -3  -5    3.90    1.40
  11  -3   5    4.30    0.80
 -11  -3  -5    1.90    1.20
 -11  -3   5    2.80    1.40
 -11   3  -5    3.00    1.40
 -11   3  -5    3.40    0.90
  12   3  -5   11.70    1.40
 -12  -3  -5   12.70    1.80
 -12   3  -5   13.80    2.20
 -12  -3   5   10.30    1.80
 -12   3  -5   16.00    1.50
 -13  -3  -5   35.90    2.90
 -13   3  -5   47.20    3.70
 -13  -3   5   36.10    3.00
 -14  -3  -5    7.80    1.80
 -14  -3   5    7.20    1.90
 -14   3  -5    7.10    2.20
 -15  -3  -5   31.20    2.90
 -15   3  -5   29.70    3.30
 -15  -3   5   40.00    3.30
 -16  -3  -5    3.90    1.80
 -16   3  -5    2.40    2.10
 -16  -3   5    1.50    1.70
 -17  -3  -5   12.90    2.40
 -17  -3   5    8.80    2.20
   0  -4  -5    0.90    0.40
   0  -4   5    1.40    0.60
   0   4  -5    0.10    0.60
   1   4  -5  183.18    5.70
  -1  -4  -5  189.98    5.20
   1  -4   5  186.48    5.70
  -1  -4   5  186.18    5.80
   1  -4  -5  180.88    5.50
  -1   4  -5  185.98    5.70
  -1  -4   5  194.78    5.70
   2  -4   5  276.37    8.00
   2   4  -5  274.07    8.10
  -2  -4  -5  263.97    8.00
  -2  -4  -5  272.67    8.00
  -2  -4  -5  275.87    8.30
  -2  -4   5  293.57    8.10
  -2   4  -5  267.57    8.10
  -2  -4   5  278.37    8.40
   2  -4  -5  271.07    8.10
  -3  -4  -5  274.97    7.70
   3   4  -5  291.67    8.30
   3  -4   5  289.97    8.30
  -3  -4  -5  282.47    8.30
  -3  -4  -5  271.47    8.20
  -3  -4  -5  277.77    8.60
  -3   4  -5  285.87    8.30
  -3  -4   5  280.87    8.70
  -3  -4   5  301.57    8.40
   3  -4  -5  279.77    8.50
  -4  -4  -5  119.39    3.80
  -4  -4  -5  118.49    3.50
  -4  -4  -5  111.59    3.80
   4   4  -5  119.69    3.90
   4  -4   5  114.19    3.90
  -4  -4  -5  122.79    4.30
  -4   4  -5  110.79    3.60
   4  -4  -5  112.69    4.00
  -4  -4   5  111.89    4.10
  -4  -4   5  112.29    3.60
  -5  -4  -5   33.10    2.00
  -5  -4  -5   32.80    1.60
   5  -4   5   28.90    1.60
  -5  -4  -5   32.10    1.50
  -5  -4  -5   30.90    1.50
   5   4  -5   29.40    1.60
  -5   4  -5   31.40    1.40
  -5  -4   5   31.30    1.40
  -5  -4   5   32.10    2.00
   5  -4  -5   30.70    2.00
  -5   4  -5   29.50    2.00
   6  -4   5   97.39    3.40
   6   4  -5  100.09    3.50
  -6  -4  -5  102.59    3.30
  -6  -4  -5   98.09    3.20
  -6  -4  -5  104.19    4.10
  -6  -4  -5  102.29    3.40
  -6  -4   5   92.89    3.80
  -6  -4   5   96.29    3.00
  -6   4  -5   95.99    2.90
  -6   4  -5   99.39    4.00
   7  -4   5   83.29    3.00
   7   4  -5   78.89    3.00
  -7  -4  -5   90.89    2.70
  -7  -4  -5   80.79    3.10
  -7  -4  -5   81.39    3.70
  -7  -4  -5   82.19    2.60
   7   4   5   85.79    3.20
  -7  -4   5   85.79    3.70
  -7   4  -5   80.99    3.70
  -8  -4  -5  271.47    8.30
  -8  -4  -5  273.07    8.80
   8   4  -5  265.67    8.00
   8  -4   5  264.27    7.90
  -8  -4   5  258.67    8.60
   8   4   5  260.87    8.00
  -8   4  -5  264.87    8.80
  -9  -4  -5   35.40    2.60
   9  -4   5   31.60    1.80
   9   4  -5   31.20    1.80
  -9   4  -5   32.20    2.80
  -9  -4   5   36.00    2.60
   9   4   5   27.10    2.10
 -10  -4  -5  180.58    6.60
  10  -4   5  170.08    5.40
  10   4  -5  171.48    5.50
  10   4   5  168.38    6.00
 -10  -4   5  166.78    6.50
 -10   4  -5  184.48    6.80
  11   4  -5   34.00    1.90
 -11  -4  -5   35.50    2.80
 -11   4  -5   34.30    3.10
 -11  -4   5   34.10    2.70
 -12  -4  -5   29.00    2.60
  12   4  -5   29.60    1.90
 -12   4  -5   32.50    3.00
 -12  -4   5   34.90    3.00
 -13  -4  -5   24.50    2.60
 -13   4  -5   19.70    2.60
 -13  -4   5   21.90    2.60
 -14  -4  -5   29.70    2.90
 -14   4  -5   37.20    3.50
 -14  -4   5   28.50    3.00
 -15  -4  -5   18.30    2.50
 -15   4  -5   13.20    2.50
 -15  -4   5   11.90    2.30
 -16  -4  -5    4.00    1.90
 -16  -4   5    8.60    2.20
 -16   4  -5    8.90    2.50
   0   5  -5    8.30    1.00
   0  -5   5   10.60    1.30
   0  -5  -5    8.80    0.70
   0  -5   5   10.70    1.10
  -1  -5  -5 1544.95   42.30
   1   5  -5 1522.45   42.10
  -1  -5  -5 1512.75   42.10
   1  -5   5 1579.04   42.10
  -1  -5   5 1449.76   40.80
  -1   5  -5 1483.45   40.80
  -1  -5   5 1525.75   40.90
   1  -5  -5 1508.65   40.50
   2  -5   5  312.07    9.20
  -2  -5  -5  314.67    9.40
   2   5  -5  310.37    9.20
  -2  -5  -5  313.37    9.20
  -2  -5   5  301.77    9.10
  -2   5  -5  299.97    8.80
  -2  -5   5  300.57    8.80
   2  -5  -5  301.37    8.80
   3   5  -5    4.30    0.90
  -3  -5  -5    6.10    0.80
  -3   5   5    7.20    1.00
  -3  -5  -5    6.50    0.90
   3  -5   5    7.30    0.90
  -3  -5  -5    4.40    1.00
  -3   5  -5    5.30    0.80
   3  -5  -5    7.60    1.00
  -3  -5   5    6.60    1.10
  -3  -5   5    5.50    0.80
  -4  -5  -5  452.85   13.20
  -4   5   5  460.95   13.40
   4  -5   5  450.35   13.20
  -4  -5  -5  484.25   13.20
  -4  -5  -5  463.25   13.60
   4   5  -5  458.45   13.20
  -4   5  -5  439.86   12.70
  -4  -5   5  456.05   12.80
   4  -5  -5  456.35   13.10
  -4  -5   5  451.35   13.30
   5  -5   5  108.29    3.70
  -5  -5  -5  110.39    3.60
  -5  -5  -5  107.19    4.20
   5   5  -5  109.29    3.80
  -5   5   5  100.89    4.00
  -5  -5  -5  101.39    3.60
  -5   5  -5  104.19    4.20
  -5  -5   5  105.89    4.20
  -5   5  -5  109.59    3.50
   5  -5  -5  110.49    4.10
  -5  -5   5  105.29    3.50
  -6  -5  -5  350.26   10.80
   6   5  -5  351.66   10.10
  -6   5   5  343.37   10.70
  -6  -5  -5  337.37    9.90
   6  -5   5  339.47   10.10
  -6  -5  -5  349.07    9.90
   6  -5  -5  336.07   10.40
  -6  -5   5  340.37   10.50
   6   5   5  343.27    9.70
  -6  -5   5  339.87    9.60
  -6   5  -5  328.47    9.50
  -6   5  -5  333.17   10.50
  -7  -5  -5  131.49    4.10
  -7  -5  -5  129.99    5.10
   7   5  -5  136.59    4.50
  -7  -5  -5  130.69    4.20
   7  -5   5  133.99    4.40
  -7   5   5  138.59    5.20
   7   5   5  130.19    4.20
  -7  -5   5  128.19    3.80
  -7  -5   5  124.89    4.90
  -7   5  -5  126.69    5.00
  -8  -5  -5   51.69    3.10
   8  -5   5   49.00    2.30
   8   5  -5   52.29    2.40
  -8  -5  -5   51.69    1.80
  -8  -5  -5   52.49    1.80
  -8  -5   5   48.50    3.00
  -8   5  -5   49.00    3.00
   8   5   5   47.70    2.30
   9   5  -5  257.47    8.10
  -9  -5  -5  278.67    9.20
  -9  -5   5  269.47    9.20
   9   5   5  272.07    8.40
  -9   5  -5  265.27    9.20
  10   5  -5   19.20    1.50
 -10  -5  -5   20.20    2.30
  10   5   5   15.90    1.60
 -10  -5   5   19.30    2.20
 -10   5  -5   16.10    2.20
  11   5  -5   40.40    2.20
 -11  -5  -5   47.90    3.10
 -11  -5   5   42.70    3.10
 -11   5  -5   44.90    3.40
 -12  -5  -5   12.80    2.10
  12   5  -5   13.60    1.40
 -12   5  -5   14.50    2.30
 -12  -5   5   13.40    2.30
 -13  -5  -5    7.70    2.00
 -13   5  -5    9.50    2.10
 -13  -5   5    8.60    2.00
 -14  -5  -5   27.30    3.10
 -14  -5   5   21.60    2.80
 -14   5  -5   25.50    3.10
 -15  -5  -5   14.60    2.50
 -15  -5   5   13.90    2.50
 -15   5  -5   13.40    2.70
 -16  -5  -5    4.80    2.10
 -16   5  -5    5.30    2.20
 -16  -5   5    9.50    2.40
   0  -6   5   19.50    1.40
   0   6  -5   17.90    1.50
   0  -6  -5   20.50    1.50
   0  -6  -5   18.00    1.40
   0  -6   5   20.70    1.40
   1   6  -5   45.20    2.20
  -1  -6  -5   47.10    2.30
   1  -6   5   47.20    2.20
  -1  -6  -5   44.60    2.10
   1  -6  -5   44.80    2.10
  -1  -6   5   44.40    2.10
  -1  -6   5   44.20    2.20
  -1   6  -5   42.20    2.10
   1  -6  -5   47.40    1.80
  -2   6   5  110.39    3.60
  -2  -6  -5  103.79    3.70
   2  -6   5  104.09    3.70
   2   6  -5  101.09    3.70
  -2  -6  -5  102.69    3.90
  -2   6  -5  104.49    3.70
  -2  -6   5  102.69    3.80
   2  -6  -5  102.49    3.50
  -2  -6   5  106.99    3.70
  -3  -6  -5  335.17   10.10
  -3   6   5  344.67   10.10
  -3  -6  -5  351.76   10.50
   3   6  -5  339.67   10.20
   3  -6   5  347.07   10.10
  -3   6  -5  334.67    9.90
   3  -6  -5  332.47   10.00
  -3  -6   5  344.17   10.00
  -3  -6   5  344.27   10.30
   4   6  -5   29.10    1.80
  -4  -6  -5   31.60    2.00
  -4  -6  -5   28.70    1.80
  -4   6   5   33.80    2.00
  -4  -6  -5   28.30    1.70
   4  -6   5   30.50    1.70
  -4  -6   5   31.80    1.70
   4  -6  -5   32.40    1.90
  -4   6  -5   33.00    1.60
  -4  -6   5   25.80    1.90
  -5  -6  -5    6.90    0.90
  -5  -6  -5    7.20    1.30
  -5  -6  -5    6.30    1.00
  -5   6   5    6.10    1.20
   5  -6   5    5.50    0.90
   5   6  -5    5.30    1.00
  -5   6  -5    6.20    0.80
   5  -6  -5    5.10    0.90
  -5  -6   5    5.30    1.20
  -5  -6   5    7.80    0.90
  -5   6  -5    5.70    1.20
  -6  -6  -5   49.99    2.90
  -6  -6  -5   46.30    2.10
  -6   6   5   45.20    2.60
   6   6  -5   45.80    2.30
  -6  -6  -5   47.30    2.10
  -6  -6   5   46.00    2.80
   6   6   5   46.50    1.90
   6  -6  -5   46.30    2.60
  -6   6  -5   50.09    2.80
  -6   6  -5   47.40    1.90
  -6  -6   5   49.70    2.00
  -7  -6  -5   60.79    2.40
  -7  -6  -5   60.59    2.30
  -7  -6  -5   58.59    3.20
  -7   6   5   56.89    3.30
   7   6  -5   62.39    2.70
  -7   6  -5   54.39    3.20
   7   6   5   57.49    2.30
  -7  -6   5   57.79    3.20
  -7  -6   5   57.29    2.10
  -8   6   5   89.79    4.30
  -8  -6  -5   94.79    3.10
   8   6  -5   96.49    3.60
  -8  -6  -5   91.89    4.30
  -8  -6  -5   94.59    3.10
   8   6   5   89.29    3.30
  -8  -6   5   90.49    4.20
  -8  -6   5   90.89    2.80
  -8   6  -5   89.59    4.20
  -9  -6  -5  164.28    6.70
   9   6  -5  174.68    5.80
  -9   6   5  184.38    6.90
  -9  -6   5  169.48    6.60
   9   6   5  169.28    5.70
  -9   6  -5  179.18    6.80
  10   6  -5   73.99    3.10
 -10  -6  -5   66.19    3.90
 -10  -6   5   70.29    3.90
  10   6   5   70.99    3.20
 -10   6  -5   66.79    4.00
 -11  -6  -5   12.30    2.00
  11   6  -5   13.60    1.40
 -11  -6   5    8.70    1.90
 -11   6  -5   14.20    2.20
 -12  -6  -5   13.30    2.20
  12   6  -5   13.60    1.50
 -12  -6   5    8.40    2.00
 -12   6  -5   10.90    2.10
 -13  -6  -5   28.80    3.00
 -13   6  -5   27.00    3.10
 -13  -6   5   24.60    2.90
 -14  -6  -5   19.90    2.80
 -14   6  -5   23.10    3.00
 -14  -6   5   23.00    3.00
 -15  -6  -5   47.10    3.90
 -15   6  -5   58.19    4.60
 -15  -6   5   47.70    4.10
 -16  -6  -5    5.20    2.10
 -16   6  -5    3.30    3.90
 -16  -6   5    4.60    2.10
   0   7  -5  164.88    5.70
   0  -7  -5  183.38    5.80
   0  -7   5  181.98    5.70
   0  -7   5  178.88    5.80
   1  -7   5  159.38    5.60
   1  -7   5  147.19    4.90
   1   7  -5  149.59    5.10
  -1   7   5  154.78    4.70
  -1  -7  -5  151.38    5.20
  -1  -7  -5  149.29    5.00
   1  -7  -5  158.98    5.50
  -1  -7   5  146.79    5.00
   1  -7  -5  156.88    5.00
  -1  -7   5  147.09    5.10
  -1   7  -5  145.09    5.00
  -2   7   5   22.20    1.50
   2   7  -5   23.40    1.70
  -2  -7  -5   23.00    1.60
  -2  -7  -5   22.20    1.70
  -2   7  -5   24.10    1.70
  -2  -7   5   20.70    1.70
   2  -7  -5   22.10    1.50
   2  -7  -5   24.30    1.40
  -2  -7   5   20.30    1.50
  -3  -7  -5   40.50    2.10
   3   7  -5   39.30    2.20
  -3  -7  -5   38.40    2.40
  -3   7   5   39.60    2.10
  -3   7  -5   36.70    2.00
   3  -7  -5   40.50    2.00
  -3  -7   5   34.80    2.20
  -3  -7   5   36.00    1.90
  -4  -7  -5    6.40    0.90
  -4   7   5    5.60    1.10
  -4  -7  -5    7.40    1.40
   4   7  -5    6.90    1.10
  -4  -7   5    6.20    1.20
  -4   7  -5    7.00    0.90
   4  -7  -5    6.20    1.00
  -4  -7   5    8.40    1.00
  -5  -7  -5    4.50    0.80
   5   7  -5    5.20    1.00
  -5  -7  -5    3.80    0.90
  -5  -7  -5    5.00    1.30
  -5   7   5    5.20    1.20
  -5  -7   5    3.60    0.80
  -5  -7   5    5.40    1.30
  -5   7  -5    4.30    0.80
   5  -7  -5    3.90    0.90
  -5   7  -5    3.70    1.20
  -6   7   5  113.39    4.50
  -6  -7  -5  108.59    3.80
   6   7  -5  109.79    4.10
  -6  -7  -5  107.39    4.60
  -6  -7  -5  106.49    3.90
  -6  -7   5  103.59    3.60
  -6  -7   5   94.29    4.30
  -6   7  -5  108.09    3.50
  -6   7  -5  104.89    4.50
  -7  -7  -5  102.29    4.60
   7   7  -5  105.29    3.90
  -7  -7  -5   97.49    3.60
  -7   7   5  102.19    4.50
  -7  -7  -5  102.19    3.60
  -7   7  -5  101.89    4.50
   7   7   5   97.39    3.30
  -7  -7   5   99.39    3.40
  -7  -7   5   96.19    4.40
  -8   7   5   35.00    2.90
  -8  -7  -5   34.60    1.70
   8   7  -5   34.40    2.30
  -8  -7  -5   33.80    1.80
  -8  -7  -5   34.80    2.70
  -8   7  -5   34.60    2.70
  -8  -7   5   32.30    1.50
  -8  -7   5   32.70    2.80
   8   7   5   30.70    1.80
  -9   7   5   95.69    4.80
  -9  -7  -5   94.89    3.10
  -9  -7  -5  102.09    4.80
   9   7  -5   97.59    3.90
  -9  -7  -5   93.19    3.10
  -9   7  -5   92.79    4.50
   9   7   5   90.79    3.50
  -9  -7   5   98.89    4.70
 -10  -7  -5   47.10    3.30
 -10   7   5   50.79    3.50
  10   7  -5   50.69    2.70
 -10  -7   5   43.80    3.40
 -10   7  -5   52.09    3.50
 -11  -7  -5   15.00    2.40
  11   7  -5   12.60    1.60
 -11   7  -5   10.80    2.00
 -11  -7   5   11.00    2.20
  12   7  -5    7.70    1.30
 -12  -7  -5    3.60    1.60
 -12  -7   5    2.80    1.90
 -12   7  -5    2.80    1.70
 -13  -7  -5    5.20    2.00
 -13  -7   5    5.80    2.00
 -13   7  -5    4.10    2.00
 -14  -7  -5    3.90    2.00
 -14  -7   5    0.50    1.80
 -14   7  -5    3.10    2.00
 -15  -7  -5    5.80    2.20
 -15  -7   5    4.60    2.20
 -15   7  -5    4.50    2.30
 -16  -7  -5    3.30    2.00
 -16  -7   5    5.80    2.40
   0   8   5   13.10    1.00
   0  -8  -5   13.60    1.40
   0  -8   5   12.20    1.30
   0   8  -5   10.50    1.30
  -1   8   5   76.29    2.80
   1  -8   5   79.89    3.00
  -1  -8  -5   77.49    3.30
   1   8  -5   72.69    3.20
  -1  -8   5   69.69    3.10
  -1   8  -5   72.79    3.10
   1  -8  -5   76.69    3.10
  -2  -8  -5   80.69    3.60
  -2   8   5   88.09    3.30
   2   8  -5   86.29    3.50
   2  -8   5   90.69    3.20
  -2  -8   5   81.19    3.50
   2  -8  -5   83.89    3.20
  -2   8  -5   86.59    3.40
   3   8  -5   21.60    1.80
  -3   8   5   20.30    1.60
  -3  -8  -5   19.70    1.90
   3  -8  -5   20.70    1.50
  -3   8  -5   20.90    1.60
  -3  -8   5   20.30    1.70
   3  -8  -5   20.20    1.50
  -3  -8   5   22.50    1.90
   4   8  -5   43.10    2.40
  -4  -8  -5   44.10    2.50
  -4  -8  -5   37.60    2.40
  -4   8   5   38.40    2.30
  -4   8  -5   38.80    2.10
   4  -8  -5   42.30    1.90
  -4  -8   5   39.80    2.50
  -4  -8   5   37.10    2.00
   4  -8  -5   41.10    2.20
   5   8  -5   40.60    2.30
  -5   8   5   38.50    2.50
  -5  -8  -5   36.40    2.10
  -5  -8  -5   35.90    2.60
  -5   8  -5   35.90    1.90
  -5  -8   5   32.40    2.40
  -5  -8   5   36.20    1.90
  -5   8  -5   31.10    2.30
   5  -8  -5   33.60    2.20
  -6  -8  -5   26.70    2.50
  -6   8   5   26.80    2.30
  -6  -8  -5   24.10    1.70
   6   8  -5   24.90    2.10
  -6  -8  -5   25.20    1.80
  -6  -8   5   23.70    2.20
  -6   8  -5   24.00    2.30
  -6   8  -5   23.40    1.60
  -6  -8   5   23.80    1.60
  -7  -8  -5   66.49    3.80
  -7  -8  -5   67.49    2.90
  -7   8   5   75.09    3.80
  -7  -8  -5   68.99    2.90
   7   8  -5   72.29    3.30
  -7  -8   5   60.29    3.50
  -7  -8   5   69.09    2.70
  -7   8  -5   65.09    3.70
   7   8   5   68.79    2.40
   8   8  -5   26.90    2.30
  -8  -8  -5   23.60    2.60
  -8  -8  -5   32.80    1.80
  -8  -8  -5   27.70    1.70
  -8   8   5   25.20    2.60
  -8   8  -5   25.50    2.50
   8   8   5   26.80    1.60
  -8  -8   5   29.20    2.80
  -8  -8   5   24.00    1.50
  -9  -8  -5    8.50    1.90
  -9  -8  -5    8.10    0.90
  -9  -8  -5    9.30    1.00
   9   8  -5    7.50    1.40
  -9   8   5    7.10    1.70
  -9   8  -5    5.30    1.60
  -9  -8   5    6.10    1.80
  -9  -8   5    7.40    0.70
  10   8  -5   11.10    1.50
 -10  -8  -5    6.00    1.70
 -10  -8  -5    9.00    0.60
 -10   8   5    6.60    1.80
 -10  -8   5    8.30    2.00
 -10   8  -5   11.30    2.10
 -11   8   5    6.50    2.00
  11   8  -5   10.60    1.50
 -11  -8  -5    4.80    1.90
 -11   8  -5   11.20    2.10
 -11  -8   5   12.30    2.30
  12   8  -5   17.20    1.90
 -12  -8  -5   14.70    2.50
 -12   8  -5   21.40    2.70
 -12  -8   5   15.50    2.60
 -13  -8  -5    3.40    2.10
 -13  -8   5    1.10    1.70
 -13   8  -5    2.60    1.90
 -14  -8  -5   21.10    3.20
 -14  -8   5   16.10    2.90
 -14   8  -5   20.50    2.90
 -15  -8  -5    0.50    1.80
 -15  -8   5    0.40    2.00
 -15   8  -5   -1.40    1.70
   0   9  -5   20.10    1.80
   0  -9   5   20.50    1.70
   0  -9  -5   19.30    1.70
   0   9   5   17.30    1.20
  -1   9   5   45.90    2.10
   1  -9   5   55.59    2.40
  -1  -9  -5   46.00    2.60
   1   9  -5   42.40    2.60
   1  -9  -5   51.69    2.50
  -1   9  -5   50.59    2.60
   1   9   5   46.50    1.70
  -1  -9   5   47.10    2.60
   2   9  -5  194.68    6.70
  -2  -9  -5  206.78    6.90
   2  -9   5  195.28    6.20
  -2   9   5  202.08    6.30
  -2   9  -5  199.78    6.60
   2  -9  -5  201.08    6.50
  -2  -9   5  204.38    6.90
  -3  -9  -5    0.10    1.00
   3   9  -5   -0.20    0.90
  -3   9   5   -0.80    0.80
  -3   9  -5   -1.50    0.70
   3  -9  -5   -0.90    0.70
  -3  -9   5   -0.80    0.90
  -4  -9  -5    7.80    1.60
  -4   9   5    8.30    1.30
   4   9  -5    6.90    1.30
  -4  -9   5    8.10    1.50
   4  -9  -5    9.00    1.10
  -4   9  -5    8.00    1.20
  -5  -9  -5    8.80    1.60
   5   9  -5    8.70    1.40
  -5   9   5    6.40    1.30
   5  -9  -5    9.20    1.30
  -5   9  -5    8.50    1.10
  -5  -9   5   10.30    1.70
  -5   9  -5    4.70    1.40
   5  -9  -5    6.00    1.20
  -6  -9  -5  149.39    6.20
  -6   9   5  154.68    5.90
   6   9  -5  154.08    5.60
  -6  -9  -5  156.58    5.40
  -6   9  -5  136.29    5.60
  -6  -9   5  136.09    5.70
  -6   9  -5  144.39    4.70
  -6  -9   5  136.59    4.80
   7   9  -5    5.90    1.40
  -7  -9  -5   12.40    1.30
  -7  -9  -5    6.60    1.90
  -7   9   5    6.90    1.70
  -7  -9  -5    9.40    1.30
  -7  -9   5   11.10    1.20
  -7   9  -5   11.90    1.90
  -7  -9   5   10.60    2.00
  -8  -9  -5  100.09    3.80
   8   9  -5   96.69    4.20
  -8  -9  -5   98.09    4.80
  -8  -9  -5  100.29    3.70
  -8   9   5   99.99    4.80
  -8  -9   5   84.49    4.50
  -8   9  -5   99.99    4.70
  -8  -9   5   90.09    3.30
  -9  -9  -5   98.79    5.10
  -9   9   5  107.99    5.10
   9   9  -5   97.99    4.20
  -9  -9  -5   95.59    3.60
  -9  -9   5   89.69    4.80
  -9   9  -5   90.89    4.70
 -10  -9  -5    6.80    0.80
  10   9  -5    6.70    1.50
 -10  -9  -5    5.20    2.00
 -10   9   5    6.90    2.00
 -10   9  -5    3.20    1.80
 -10  -9   5    7.00    1.90
 -10  -9   5    7.30    0.60
  11   9  -5   -0.60    1.10
 -11   9   5    0.00    1.70
 -11  -9  -5   -1.10    1.50
 -11  -9   5   -0.90    1.60
 -11   9  -5    1.50    1.60
  12   9  -5   15.50    1.90
 -12  -9  -5   18.20    2.70
 -12   9  -5   17.80    2.70
 -12  -9   5   18.80    2.70
 -13  -9  -5    1.40    2.00
 -13  -9   5    0.50    1.90
 -13   9  -5    0.30    1.80
 -14  -9  -5    1.10    2.00
 -14  -9   5    0.80    2.00
 -14   9  -5    0.10    1.90
 -15  -9  -5    1.50    2.00
 -15  -9   5    0.80    2.00
   0  10  -5  176.08    6.40
   0 -10  -5  186.78    6.40
   0  10   5  189.68    5.70
   0 -10   5  194.18    6.40
  -1 -10  -5   78.29    3.60
   1 -10   5   83.49    3.30
  -1  10   5   79.89    3.00
   1  10  -5   76.99    3.60
  -1  10  -5   74.79    3.50
  -1 -10   5   74.69    3.50
   1 -10  -5   77.69    3.40
   1  10   5   77.69    2.50
   2  10  -5   85.79    3.90
   2 -10   5   84.99    3.30
  -2 -10  -5   82.29    3.80
  -2  10   5   86.49    3.40
  -2  10  -5   85.29    3.70
  -2 -10   5   90.69    3.90
   2 -10  -5   86.39    3.50
  -3  10   5  102.49    4.00
   3 -10   5   97.19    3.50
  -3 -10  -5  102.99    4.50
   3  10  -5   99.59    4.10
   3 -10  -5  103.79    3.90
  -3  10  -5  105.89    4.10
  -3 -10   5   95.49    4.30
  -4  10   5   17.60    1.70
  -4 -10  -5   15.40    2.10
   4  10  -5   15.00    1.80
  -4  10  -5   17.30    1.60
  -4 -10   5   15.30    1.90
   4 -10  -5   15.70    1.50
  -5 -10  -5    2.90    1.50
   5  10  -5    2.80    1.30
  -5  10   5    2.00    1.20
  -5  10  -5    2.10    1.20
   5 -10  -5    2.90    0.80
  -5 -10   5    3.20    1.40
  -5  10  -5    3.30    1.00
   6  10  -5   40.50    2.80
  -6 -10  -5   38.30    3.20
  -6  10   5   44.00    3.00
  -6  10  -5   35.50    2.90
  -6  10  -5   41.00    2.30
  -6 -10   5   40.60    3.10
   7  10  -5   18.80    2.00
  -7 -10  -5   19.60    1.80
  -7 -10  -5   22.40    2.60
  -7  10   5   23.40    2.40
  -7 -10   5   23.90    2.00
  -7 -10   5   25.10    2.80
  -7  10  -5   21.50    2.40
  -8  10   5   11.00    2.00
  -8 -10  -5    9.60    2.10
   8  10  -5   12.00    1.70
  -8 -10  -5   12.30    1.40
  -8  10  -5   11.80    1.90
  -8 -10   5    8.20    2.00
  -9 -10  -5   11.40    1.30
   9  10  -5   11.80    1.70
  -9  10   5   10.10    1.90
  -9 -10  -5    8.00    2.20
  -9 -10   5    8.80    2.10
  -9  10  -5    8.70    1.90
  10  10  -5    6.40    1.50
 -10 -10  -5    8.30    2.10
 -10  10   5    6.00    1.80
 -10 -10  -5    9.60    1.00
 -10 -10   5    6.70    2.20
 -10  10  -5    9.00    2.20
  11  10  -5    3.30    1.40
 -11 -10  -5    5.70    2.10
 -11  10   5    0.70    1.60
 -11  10  -5    8.80    2.00
 -11 -10   5    5.30    2.20
  12  10  -5   -1.00    1.30
 -12 -10  -5   -1.90    1.70
 -12 -10   5    0.60    2.00
 -12  10  -5    0.60    1.70
 -13 -10  -5   24.00    3.40
 -13 -10   5   18.50    3.00
 -13  10  -5   18.30    2.80
 -14 -10  -5    1.20    1.90
 -14 -10   5   -2.40    2.00
 -14  10  -5    0.90    2.30
   0 -11  -5   -1.10    1.10
   0 -11   5    0.00    1.00
   0  11   5    0.30    0.70
   0  11  -5    3.10    1.20
  -1 -11  -5   20.30    2.10
  -1  11   5   19.10    1.60
   1 -11   5   20.10    1.80
   1  11  -5   19.10    2.00
  -1 -11   5   19.90    2.00
  -1  11  -5   16.70    1.80
   1 -11  -5   18.60    1.80
   1  11   5   18.70    1.20
  -2  11   5   46.10    2.40
   2 -11   5   42.90    2.30
   2  11  -5   45.30    2.90
  -2 -11  -5   47.60    3.00
  -2  11  -5   47.10    2.80
   2 -11  -5   47.60    2.60
  -2 -11   5   48.60    2.90
  -3 -11  -5   22.60    2.40
   3 -11   5   24.70    1.60
   3  11  -5   21.10    2.10
  -3  11   5   22.70    1.90
   3 -11  -5   25.60    1.90
  -3 -11   5   23.30    2.40
  -3  11  -5   23.20    2.00
   4  11  -5   40.10    2.90
  -4 -11  -5   43.10    3.10
  -4  11   5   45.50    2.70
  -4  11  -5   42.80    3.00
  -4 -11   5   45.10    3.10
   4 -11  -5   45.40    2.30
  -4  11  -5   44.90    2.60
  -5 -11  -5   32.20    2.80
  -5  11   5   33.90    2.60
   5  11  -5   37.20    2.80
  -5 -11   5   38.80    3.00
  -5  11  -5   31.40    2.60
  -5  11  -5   32.90    2.30
   6  11  -5   30.80    2.60
  -6  11   5   27.90    2.40
  -6 -11  -5   25.10    2.80
  -6  11  -5   23.80    2.40
  -6  11  -5   29.20    2.10
  -6 -11   5   26.30    2.70
   7  11  -5   75.69    3.90
  -7 -11  -5   82.69    4.60
  -7  11   5   87.09    4.30
  -7 -11  -5   83.79    3.70
  -7  11  -5   79.69    4.30
  -7 -11   5   77.49    4.30
  -8 -11  -5   59.99    3.10
  -8  11   5   60.49    3.90
  -8 -11  -5   57.59    4.10
   8  11  -5   65.39    3.60
  -8 -11   5   56.29    4.00
  -8  11  -5   59.79    3.90
  -9  11   5    3.70    1.80
  -9 -11  -5    4.30    2.10
  -9 -11  -5    8.10    1.20
   9  11  -5    5.70    1.70
  -9 -11   5    8.20    2.30
  -9  11  -5    6.70    1.90
 -10 -11  -5    8.50    1.10
 -10  11   5    8.30    2.10
  10  11  -5   10.30    1.80
 -10 -11  -5    7.70    2.40
 -10 -11   5    6.10    2.10
 -10  11  -5    3.50    1.80
 -11  11   5    5.10    2.10
 -11 -11  -5    6.80    2.40
  11  11  -5    6.60    1.70
 -11 -11   5    6.10    2.30
 -11  11  -5    3.80    1.80
 -12  11   5    8.80    2.40
  12  11  -5   11.10    1.90
 -12 -11  -5    8.00    2.40
 -12  11  -5    7.10    2.00
 -12 -11   5   10.70    2.60
 -13 -11  -5    4.40    2.30
 -13 -11   5    3.50    2.30
 -13  11  -5    3.00    2.00
 -14 -11  -5   10.30    2.90
 -14 -11   5    9.00    2.90
   0  12   5   22.10    1.50
   0 -12   5   21.10    2.00
   0 -12  -5   22.10    2.20
   0  12  -5   20.70    2.10
  -1  12   5   11.90    1.30
   1 -12   5   14.30    1.70
  -1 -12  -5   12.90    1.90
   1  12  -5   13.50    1.80
   1 -12  -5   12.80    1.70
   1  12   5   11.40    0.90
  -1  12  -5   13.10    1.70
  -1 -12   5   12.50    1.80
   2 -12   5   37.10    2.20
  -2  12   5   38.50    2.30
  -2 -12  -5   37.70    2.90
   2  12  -5   34.50    2.80
  -2  12  -5   38.90    2.60
  -2 -12   5   34.50    2.70
   2 -12  -5   36.00    2.40
   3 -12   5   18.90    1.60
  -3 -12  -5   13.70    2.00
  -3  12   5   21.20    1.80
   3  12  -5   19.50    2.20
  -3 -12   5   16.20    2.20
   3 -12  -5   19.80    1.80
  -3  12  -5   18.10    1.90
  -4 -12  -5    8.30    2.00
   4  12  -5    6.00    1.60
  -4  12   5    7.60    1.50
  -4  12  -5    5.10    1.40
  -4 -12   5    9.60    2.00
   4 -12  -5    9.20    1.30
  -4  12  -5    8.20    1.70
  -5 -12  -5   27.50    2.90
  -5  12   5   24.80    2.30
   5  12  -5   21.80    2.30
  -5  12  -5   28.30    2.20
  -5 -12   5   22.10    2.50
  -5  12  -5   23.00    2.40
  -6  12   5   36.40    3.00
   6  12  -5   39.40    3.00
  -6 -12  -5   33.20    3.00
  -6 -12   5   40.90    3.30
  -6  12  -5   40.60    2.40
  -6  12  -5   35.40    3.10
  -7  12   5    0.70    1.40
  -7 -12  -5    3.00    1.90
  -7 -12  -5    2.60    1.20
   7  12  -5    3.20    1.50
  -7 -12   5   -0.60    1.50
  -7  12  -5    0.50    1.30
   8  12  -5   14.80    2.10
  -8 -12  -5   15.20    2.50
  -8  12   5   12.20    2.10
  -8 -12  -5   14.90    1.70
  -8 -12   5   12.70    2.50
  -8  12  -5   11.20    2.10
  -9 -12  -5    5.30    2.20
   9  12  -5    3.90    1.60
  -9 -12  -5    2.40    1.10
  -9  12   5    2.70    1.80
  -9  12  -5    0.80    1.70
  -9 -12   5    3.90    2.20
 -10 -12  -5   12.60    2.60
 -10 -12  -5   14.30    1.50
 -10  12   5   14.60    2.30
  10  12  -5   16.50    2.10
 -10  12  -5    9.10    2.30
 -10 -12   5   11.90    2.60
 -11  12   5   35.10    3.50
  11  12  -5   47.50    3.40
 -11 -12  -5   31.50    3.60
 -11 -12   5   31.40    3.70
 -11  12  -5   39.60    3.70
 -12 -12  -5    6.20    2.30
 -12  12   5    7.20    2.30
  12  12  -5    6.40    1.90
 -12  12  -5    9.80    2.50
 -12 -12   5    1.30    2.10
 -13 -12  -5    6.10    2.50
 -13 -12   5    7.50    2.80
   0  13  -5    1.60    1.20
   0 -13  -5   -0.50    1.30
   0 -13   5   -0.60    1.10
   0  13   5   -0.20    0.70
  -1 -13  -5    6.80    1.70
   1  13  -5    6.00    1.70
   1 -13   5    7.10    1.40
  -1  13   5    7.20    1.10
  -1  13  -5    2.90    1.30
   1  13   5    3.60    0.70
  -1 -13   5    5.00    1.50
   1 -13  -5    3.70    1.40
   2  13  -5   17.40    2.10
  -2 -13  -5   19.20    2.40
   2 -13   5   21.30    1.90
  -2  13   5   23.60    2.00
  -2 -13   5   21.30    2.30
   2 -13  -5   22.80    2.10
  -2  13  -5   19.30    2.00
  -3 -13  -5   45.00    3.40
   3  13  -5   47.40    3.30
  -3  13   5   44.80    2.80
  -3 -13   5   45.60    3.30
   3 -13  -5   48.70    2.70
  -3  13  -5   43.70    3.10
  -3  13  -5   51.09    3.00
  -4 -13  -5    0.10    1.70
  -4  13   5    0.10    1.20
   4  13  -5    1.10    1.40
  -4  13  -5    1.00    1.20
  -4 -13   5   -1.30    1.50
  -4  13  -5    1.20    1.30
  -5  13   5   11.60    1.80
   5  13  -5   15.60    2.00
  -5 -13  -5   12.30    2.30
  -5  13  -5   12.00    1.70
  -5 -13   5   17.60    2.50
  -5  13  -5   13.00    2.00
  -6 -13  -5    3.50    1.80
  -6  13   5    1.90    1.50
   6  13  -5    3.20    1.60
  -6 -13   5   -0.70    1.50
  -6  13  -5    0.40    1.30
  -6  13  -5    1.30    1.10
  -7  13   5   43.70    3.30
  -7 -13  -5   43.20    3.50
   7  13  -5   43.10    3.30
  -7  13  -5   35.10    3.20
  -7 -13   5   28.40    3.10
  -8 -13  -5   14.70    2.80
  -8  13   5   21.80    2.60
  -8 -13  -5   20.50    2.00
   8  13  -5   24.60    2.60
  -8 -13   5   23.00    3.20
  -8  13  -5   22.80    2.80
  -9 -13  -5    3.40    1.20
  -9  13   5    4.00    1.90
  -9 -13  -5    2.50    2.20
   9  13  -5    7.00    1.90
  -9 -13   5    3.10    2.20
  -9  13  -5    5.50    1.90
  10  13  -5    0.70    1.70
 -10 -13  -5    4.40    2.20
 -10 -13  -5    2.30    1.00
 -10  13   5    3.70    1.90
 -10 -13   5    2.80    2.20
 -10  13  -5    3.20    2.00
  11  13  -5    1.10    1.70
 -11  13   5    3.30    2.00
 -11 -13  -5    3.80    2.40
 -11  13  -5    4.30    2.10
 -11 -13   5    1.40    2.20
 -12  13   5    0.80    2.10
 -12 -13  -5    1.00    2.30
  12  13  -5    0.10    1.70
 -12 -13   5   -0.20    2.00
 -12  13  -5    2.40    2.00
   0 -14   5   -1.10    1.20
   0  14  -5    0.10    1.30
   0 -14  -5   -1.00    1.30
   0  14   5    1.40    1.30
  -1 -14  -5    7.00    1.80
  -1  14   5    9.90    1.30
   1  14  -5   10.70    1.80
   1 -14   5    9.60    1.70
   1 -14  -5    9.60    1.70
  -1  14  -5    9.20    1.70
  -1 -14   5    7.20    1.70
   2  14  -5    0.30    1.60
  -2 -14  -5   -1.70    1.40
  -2  14   5    1.20    1.00
   2 -14   5    2.00    1.10
  -2 -14   5   -0.50    1.30
  -2  14  -5   -0.40    1.20
   2 -14  -5   -0.90    1.20
   3  14  -5   29.80    2.80
  -3  14   5   32.60    2.50
  -3 -14  -5   34.80    3.20
  -3  14  -5   38.40    2.90
  -3 -14   5   41.30    3.20
  -3  14  -5   35.70    3.00
   3 -14  -5   29.50    2.40
  -4 -14  -5    8.30    2.20
  -4  14   5   11.90    1.70
   4  14  -5    9.30    1.90
  -4  14  -5   10.00    1.70
  -4 -14   5    6.90    2.00
  -4  14  -5   10.60    1.90
  -5  14   5    4.80    1.60
  -5 -14  -5    4.80    2.00
   5  14  -5    3.60    1.70
  -5  14  -5    6.20    1.80
  -5 -14   5    5.90    1.90
  -5  14  -5    4.70    1.40
  -6 -14  -5    1.00    2.00
   6  14  -5    3.20    1.70
  -6  14   5   -0.80    1.40
  -6 -14   5    0.50    1.80
  -6  14  -5    0.10    1.50
   7  14  -5   18.90    2.50
  -7  14   5   17.50    2.30
  -7 -14  -5   12.70    2.60
  -7 -14   5   16.90    2.80
  -7  14  -5   14.20    2.20
  -8 -14  -5    2.10    1.30
  -8  14   5   -0.90    1.60
   8  14  -5    1.30    1.70
  -8 -14  -5    1.60    1.90
  -8 -14   5    1.70    1.90
  -8  14  -5    2.00    1.70
  -9  14   5   13.90    2.50
  -9 -14  -5   12.00    2.70
  -9 -14  -5   12.30    1.70
   9  14  -5   17.40    2.50
  -9  14  -5   17.70    2.70
  -9 -14   5    8.00    2.60
 -10 -14  -5    3.80    2.40
 -10 -14  -5    5.10    1.30
 -10  14   5    3.20    2.00
  10  14  -5    5.90    2.00
 -10 -14   5    2.60    2.10
 -10  14  -5    3.40    1.90
 -11 -14  -5   16.00    3.30
  11  14  -5   16.90    2.50
 -11  14   5   18.10    3.00
 -11 -14   5   11.70    3.00
 -11  14  -5   17.10    2.90
   0  15  -5   -0.70    1.40
   0 -15  -5   -2.80    1.40
   0 -15   5    0.70    1.30
   1 -15   5   85.29    4.00
   1  15  -5   82.29    4.50
  -1 -15  -5   88.99    4.60
  -1  15  -5   79.19    4.30
  -1 -15   5   88.59    4.50
   1 -15  -5   84.19    4.20
  -2 -15  -5    0.50    1.70
   2  15  -5    1.30    1.70
  -2 -15   5    2.70    1.70
  -2  15  -5   -1.70    1.40
  -2  15  -5   -0.10    1.40
   2 -15  -5    2.00    1.40
  -3 -15  -5   26.20    2.90
   3  15  -5   29.70    2.90
  -3  15   5   27.30    2.50
  -3  15  -5   26.00    2.50
  -3  15  -5   26.60    2.60
  -3 -15   5   31.80    3.10
   4  15  -5   13.50    2.20
  -4 -15  -5   12.30    2.50
  -4  15   5    9.90    1.80
  -4 -15   5   11.30    2.40
  -4  15  -5   11.30    2.00
  -4  15  -5    9.40    1.70
   5  15  -5    6.10    2.00
  -5 -15  -5    8.10    2.40
  -5  15   5    6.50    1.80
  -5  15  -5    5.50    1.80
  -5  15  -5    7.10    1.60
  -5 -15   5    3.90    2.00
  -6  15   5   29.10    2.80
   6  15  -5   24.70    2.70
  -6 -15  -5   23.40    3.30
  -6  15  -5   25.90    2.80
  -6 -15   5   31.50    3.50
  -7  15   5    1.40    1.60
   7  15  -5    0.50    1.80
  -7 -15  -5    3.10    2.20
  -7  15  -5    1.20    1.80
  -7 -15   5   -0.70    2.10
  -8 -15  -5    3.70    1.50
  -8  15   5    6.70    2.10
  -8 -15  -5    0.40    2.30
   8  15  -5    0.20    1.90
  -8 -15   5    2.60    2.30
  -8  15  -5    3.10    1.90
  -9 -15  -5   16.80    3.20
  -9 -15  -5   15.70    2.00
   9  15  -5   14.10    2.50
  -9  15   5   19.30    2.70
  -9 -15   5   15.80    3.20
  -9  15  -5   12.10    2.50
 -10  15   5   -1.50    1.90
 -10 -15  -5   -1.60    2.40
  10  15  -5    0.40    1.90
 -10  15  -5    1.90    2.00
 -10 -15   5   -0.20    2.40
   0 -16   5   13.20    2.10
   0 -16  -5   12.30    2.20
   0  16  -5   12.00    2.30
   1  16  -5    1.60    1.70
   1 -16   5    2.00    1.50
  -1 -16  -5    2.90    1.90
  -1  16  -5    2.20    1.60
   1 -16  -5    5.30    1.80
  -1 -16   5    1.30    1.70
   2  16  -5   14.20    2.20
  -2 -16  -5   14.20    2.50
  -2 -16   5   17.40    2.50
  -2  16  -5   10.10    2.10
  -2  16  -5   14.80    2.10
   2 -16  -5   13.60    2.20
   3  16  -5   12.80    2.10
  -3 -16  -5   15.70    2.60
  -3  16  -5   12.20    2.00
  -3 -16   5   11.90    2.50
  -3  16  -5   17.30    2.20
  -4 -16  -5   13.80    2.70
   4  16  -5   17.60    2.50
  -4 -16   5   12.00    2.60
  -4  16  -5   13.10    2.00
  -4  16  -5    8.90    2.00
   5  16  -5    8.90    2.20
  -5 -16  -5    9.00    2.50
  -5 -16   5   12.70    2.60
  -5  16  -5    4.60    1.70
  -6  16   5   20.60    2.50
   6  16  -5   19.80    2.70
  -6 -16  -5   24.50    3.30
  -6 -16   5   17.00    3.00
  -6  16  -5   17.50    2.50
  -7  16   5    9.40    2.10
  -7 -16  -5    6.50    2.50
   7  16  -5    8.00    2.30
  -7 -16   5    7.30    2.70
  -7  16  -5    6.20    2.00
  -8 -16  -5   15.50    3.20
  -8 -16  -5   16.70    2.20
  -8  16   5   15.20    2.50
   8  16  -5   13.50    2.50
  -8 -16   5   10.60    3.00
  -8  16  -5   15.30    2.60
   9  16  -5    5.20    2.10
  -9 -16  -5    1.40    2.40
  -9 -16  -5    4.10    1.50
  -9  16   5    4.10    2.00
  -9 -16   5    2.60    2.50
  -9  16  -5    1.50    2.00
   0 -17  -5   31.70    3.10
   0 -17   5   32.80    3.10
   0  17  -5   40.00    3.40
   1  17  -5   -1.00    1.70
  -1 -17  -5    1.00    1.80
  -1  17  -5    5.20    1.80
   1 -17  -5    4.60    1.90
  -1  17  -5    2.00    1.70
  -1 -17   5    3.30    1.80
  -2 -17  -5    7.40    2.30
   2  17  -5   11.20    2.20
  -2 -17   5   12.80    2.40
  -2  17  -5    8.30    2.00
  -2  17  -5    8.70    1.90
   3  17  -5    3.90    1.80
  -3 -17  -5    4.50    2.20
  -3  17  -5    3.60    1.70
  -3  17  -5    1.10    1.60
  -3 -17   5    3.50    2.10
  -4 -17  -5    9.40    2.60
   4  17  -5    7.40    2.10
  -4  17  -5    8.20    1.90
  -4 -17   5    4.10    2.30
  -4  17  -5    5.70    1.70
   5  17  -5    1.50    1.80
  -5 -17  -5    0.10    2.20
  -5  17  -5   -0.60    1.40
  -5 -17   5    1.50    2.10
  -6 -17  -5   -1.70    2.10
   6  17  -5    0.70    1.80
  -6 -17   5   -0.80    2.00
  -6  17  -5   -0.80    1.70
   7  17  -5    3.00    2.00
  -7 -17  -5    0.70    2.20
  -7 -17   5    2.10    2.50
  -7  17  -5    1.00    1.80
   0  18  -5   -2.00    1.60
   0 -18  -5    3.10    1.90
  -1 -18  -5    3.00    2.10
   1  18  -5   -1.60    1.70
  -1 -18   5   -2.40    1.70
  -1  18  -5   -3.40    2.20
  -1  18  -5    1.40    1.80
   2  18  -5   10.50    2.20
  -2 -18  -5    9.30    2.50
  -2  18  -5    7.00    1.90
  -2 -18   5    7.60    2.40
  -2  18  -5    8.50    2.20
  -3 -18  -5    0.60    2.00
   3  18  -5    2.80    1.90
  -3  18  -5    1.60    1.70
  -3 -18   5    5.70    2.30
  -3  18  -5   -1.40    1.50
  -4 -18  -5   12.70    2.70
   4  18  -5   10.60    2.40
  -4  18  -5   10.60    2.10
  -4 -18   5    9.30    2.70
  -5 -18  -5    5.80    2.60
   5  18  -5    6.90    2.30
  -5  18  -5    4.80    1.90
  -5 -18   5    0.50    2.30
   0   0   6  713.93   19.20
   0   0  -6  676.03   19.20
   1   0  -6   38.00    1.70
  -1   0  -6   39.30    1.70
  -1   0   6   35.30    1.50
   1   0   6   34.60    1.60
   2   0   6    9.40    0.90
  -2   0   6   10.20    0.80
  -2   0  -6    9.40    0.80
   2   0  -6   10.30    0.90
   3   0  -6 1015.80   26.60
   3   0   6  962.40   26.70
  -3   0  -6  940.81   26.60
  -3   0   6  968.20   26.50
  -4   0  -6   29.10    1.30
  -4   0   6   29.60    1.60
   4   0   6   27.30    1.40
   4   0  -6   25.40    1.40
   5   0   6   30.40    1.50
  -5   0  -6   34.40    1.90
  -5   0  -6   32.90    1.70
  -5   0   6   31.50    1.80
   5   0  -6   35.40    1.50
  -5   0  -6   32.40    1.30
  -6   0   6  492.75   14.20
  -6   0  -6  488.45   14.20
   6   0  -6  498.25   13.70
  -6   0  -6  478.55   13.40
  -6   0  -6  483.65   14.10
   6   0   6  487.35   13.70
  -6   0  -6  500.05   13.40
   6   0  -6  484.45   14.40
   7   0   6    7.90    0.80
  -7   0   6    9.80    1.20
  -7   0  -6    7.00    1.10
   7   0  -6    7.00    0.70
  -7   0  -6    8.90    1.10
   7   0  -6    6.80    1.30
  -8   0  -6  154.18    5.40
   8   0  -6  143.99    4.50
  -8   0  -6  145.49    5.10
   8   0   6  146.29    4.60
  -8   0   6  146.59    5.20
  -9   0   6   28.20    2.00
   9   0  -6   24.60    1.40
  -9   0  -6   26.90    1.80
  -9   0  -6   27.80    2.20
   9   0   6   20.30    1.40
  10   0  -6   34.50    1.60
 -10   0  -6   34.30    2.70
  10   0   6   35.00    1.80
 -10   0   6   38.70    2.50
 -10   0  -6   35.30    2.30
 -11   0  -6    0.00    0.90
  11   0  -6    0.80    0.60
  11   0   6    1.70    0.80
 -11   0  -6    2.90    1.40
 -11   0   6    0.80    1.10
 -12   0   6    3.30    1.30
 -12   0  -6    3.40    1.50
 -12   0  -6    3.50    1.20
 -13   0   6    5.50    1.50
 -13   0  -6    2.70    1.60
 -13   0  -6    3.70    1.30
 -14   0  -6   23.00    2.30
 -14   0  -6   20.40    2.50
 -14   0   6   20.40    2.40
 -15   0  -6   84.99    5.00
 -15   0  -6   81.79    4.20
 -15   0   6   82.09    4.30
 -16   0  -6    1.80    1.80
 -16   0   6    0.20    1.60
 -16   0  -6    2.10    1.50
 -17   0   6    3.10    1.80
   0   1  -6  475.65   14.10
   0  -1  -6  498.35   14.20
   0  -1   6  530.15   14.20
   0   1   6  522.45   14.20
   1   1  -6   33.20    1.60
  -1   1   6   36.50    1.60
   1  -1   6   34.30    1.60
  -1  -1  -6   34.60    1.60
   1   1   6   33.20    1.50
  -1  -1   6   36.00    1.60
  -1   1  -6   37.20    1.60
   1  -1  -6   34.90    1.60
   2  -1   6  200.58    5.90
   2   1  -6  193.78    5.90
  -2  -1  -6  203.48    6.00
   2   1   6  191.68    5.90
  -2   1  -6  197.88    5.90
   2  -1  -6  204.48    5.90
  -2  -1   6  196.18    5.80
  -3  -1  -6  764.92   21.60
   3   1  -6  782.62   21.60
   3  -1   6  803.32   21.60
  -3   1  -6  760.72   20.90
   3  -1  -6  712.93   20.90
  -3  -1   6  778.72   21.30
   3   1   6  786.62   21.00
  -3  -1   6  765.12   20.90
   4   1  -6   50.09    1.90
  -4  -1  -6   46.30    1.80
   4  -1   6   45.60    1.90
  -4  -1  -6   44.60    2.00
   4   1   6   45.80    1.90
  -4   1  -6   45.60    1.80
  -4  -1   6   48.10    2.10
  -4  -1   6   45.40    1.70
   4  -1  -6   47.10    1.90
  -5  -1  -6   59.89    2.10
  -5  -1  -6   60.29    2.50
  -5  -1  -6   59.39    2.10
  -5  -1  -6   60.79    2.60
   5   1  -6   58.89    2.20
   5  -1   6   58.79    2.20
   5  -1  -6   65.19    2.30
   5  -1  -6   57.79    2.70
  -5   1  -6   61.39    2.10
  -5  -1   6   60.19    2.60
   5   1   6   59.39    2.30
  -5   1  -6   61.09    2.70
  -6  -1  -6   46.20    2.30
  -6   1   6   45.50    2.20
  -6  -1  -6   47.80    1.60
   6  -1   6   45.10    1.90
  -6  -1  -6   47.40    1.60
  -6  -1  -6   46.40    2.30
   6   1  -6   47.00    1.90
  -6   1  -6   44.70    2.10
   6   1   6   46.30    1.90
   6  -1  -6   44.40    1.80
  -6   1  -6   44.70    2.30
  -6  -1   6   41.00    2.20
   6  -1  -6   42.60    2.40
  -6   1  -6   43.80    1.40
   7   1  -6   90.39    3.70
   7   1  -6   87.39    3.00
  -7   1   6   91.99    3.40
  -7  -1  -6   90.19    3.50
  -7  -1  -6   85.89    3.50
   7  -1   6   86.59    3.00
  -7  -1   6   87.69    3.50
   7  -1  -6   92.29    4.00
   7  -1  -6   89.39    3.00
  -7   1  -6   90.49    3.30
  -7   1  -6   90.79    3.70
   7   1   6   87.09    3.10
  -8  -1  -6   59.29    3.00
   8  -1   6   57.69    2.30
  -8  -1  -6   63.89    2.90
   8   1  -6   61.29    2.20
  -8   1   6   57.49    2.70
   8   1   6   56.29    2.30
   8  -1  -6   57.99    2.20
  -8   1  -6   55.99    2.60
  -8   1  -6   62.79    3.10
  -8  -1   6   64.19    2.90
   9  -1   6   63.69    2.50
  -9   1   6   69.99    3.10
  -9  -1  -6   65.09    3.20
   9   1  -6   61.69    2.40
  -9  -1  -6   67.29    3.10
  -9   1  -6   68.49    2.90
   9  -1  -6   63.49    2.30
   9   1   6   64.29    2.50
  -9  -1   6   67.99    3.20
  -9   1  -6   61.69    3.40
 -10  -1  -6    7.40    1.30
 -10  -1  -6    4.30    1.40
 -10   1   6    6.30    1.30
  10  -1   6    3.00    0.70
  10   1  -6    5.80    0.80
 -10   1  -6    4.00    1.40
 -10  -1   6    3.90    1.30
 -10   1  -6    4.30    1.10
  10  -1  -6    4.00    0.70
  10   1   6    5.40    0.90
  11  -1   6   46.00    2.10
 -11  -1  -6   46.60    2.70
 -11  -1  -6   40.50    3.00
  11   1  -6   43.30    1.90
 -11   1   6   46.30    2.70
  11  -1  -6   42.10    1.80
  11   1   6   41.20    3.00
 -11  -1   6   42.10    2.80
 -11   1  -6   48.30    3.10
 -11   1  -6   43.30    2.40
 -12  -1  -6    1.00    1.40
 -12   1   6   -0.40    1.00
 -12  -1  -6    1.40    1.10
 -12   1  -6    0.30    1.40
 -12   1  -6    1.90    1.10
 -12  -1   6    2.30    1.30
 -13  -1  -6   -1.00    1.30
 -13   1   6    2.00    1.30
 -13  -1  -6    0.20    1.10
 -13   1  -6    0.70    1.00
 -13   1  -6    0.70    1.40
 -13  -1   6    1.40    1.40
 -14  -1  -6    9.10    1.70
 -14  -1  -6    7.60    2.00
 -14   1   6    7.60    1.70
 -14  -1   6    4.90    1.70
 -14   1  -6    7.10    1.50
 -14   1  -6    5.70    1.90
 -15   1   6   83.89    4.30
 -15  -1  -6   83.19    4.30
 -15   1  -6   91.49    5.10
 -15   1  -6   77.29    3.90
 -15  -1   6   82.89    4.50
 -16  -1  -6   19.10    2.40
 -16   1   6   20.90    2.60
 -16   1  -6   19.30    2.80
 -16  -1   6   20.90    2.80
 -17  -1  -6   17.30    2.40
 -17  -1   6   22.00    2.80
   0  -2  -6  150.98    4.60
   0   2  -6  146.29    4.60
   0  -2   6  147.69    4.60
   1  -2   6   86.59    3.10
  -1  -2  -6   95.69    3.20
   1   2  -6   92.69    3.10
   1   2   6   93.99    3.10
  -1  -2   6   92.59    3.10
  -1   2  -6   86.89    3.10
   1  -2  -6   91.89    3.10
   2  -2   6  341.27    9.70
  -2  -2  -6  342.37    9.70
   2   2  -6  325.47    9.60
   2  -2  -6  316.27    9.10
  -2   2  -6  327.57    9.10
  -2  -2   6  326.97    9.40
  -2  -2   6  300.27    9.10
   2   2   6  318.77    9.20
  -3  -2  -6  397.06   11.50
   3  -2   6  409.66   11.50
   3   2  -6  409.06   11.50
  -3  -2   6  402.86   11.80
   3  -2  -6  402.96   11.50
   3   2   6  400.56   11.50
  -3   2  -6  404.16   11.40
  -3  -2   6  417.76   11.40
   4  -2   6   97.49    3.20
  -4  -2  -6  100.19    3.30
  -4  -2  -6   98.59    3.60
  -4  -2  -6   96.09    3.20
   4   2  -6   94.19    3.20
   4  -2  -6   97.59    3.50
  -4  -2   6   94.39    3.00
  -4   2  -6   93.19    3.00
   4   2   6   92.89    3.20
  -4  -2   6   89.89    3.50
  -5  -2  -6  205.58    6.50
  -5  -2  -6  204.08    6.20
   5   2  -6  206.48    6.00
  -5  -2  -6  192.88    5.90
   5  -2   6  202.58    6.00
  -5  -2  -6  196.48    5.90
  -5   2  -6  204.88    5.80
  -5  -2   6  195.28    6.40
   5  -2  -6  202.58    6.50
  -5   2  -6  194.38    6.40
   5   2   6  198.18    6.10
  -5  -2   6  199.68    5.70
  -6  -2  -6   58.49    2.00
  -6  -2  -6   56.59    2.00
  -6  -2  -6   60.69    2.50
  -6  -2  -6   59.19    2.70
   6  -2   6   57.79    2.20
   6   2  -6   59.89    2.30
  -6   2  -6   56.69    1.90
  -6   2  -6   61.99    2.60
  -6   2  -6   61.89    2.80
   6  -2  -6   58.39    2.90
  -6  -2   6   55.09    2.70
   6   2   6   60.89    2.40
   7   2  -6  259.17    7.50
  -7  -2  -6  254.97    7.00
  -7  -2  -6  245.38    7.00
  -7  -2  -6  270.17    7.90
  -7  -2  -6  241.48    8.00
   7  -2   6  253.17    7.50
   7  -2  -6  276.87    9.20
  -7  -2   6  245.38    8.20
  -7   2  -6  252.57    7.80
   7   2   6  263.07    7.70
  -7   2  -6  260.07    8.40
   8   2  -6   33.90    1.70
  -8  -2  -6   38.20    2.30
   8  -2   6   34.50    1.60
  -8  -2  -6   36.10    2.20
  -8   2  -6   34.80    2.50
  -8  -2   6   33.80    2.30
   8   2   6   34.60    1.80
  -8   2  -6   36.20    1.90
   9   2  -6   52.39    2.20
   9  -2   6   51.89    2.20
  -9  -2  -6   49.20    2.80
  -9  -2  -6   58.29    3.00
  -9  -2   6   52.09    2.80
  -9   2  -6   54.39    2.40
   9   2   6   52.99    2.30
  -9   2  -6   55.69    3.20
 -10  -2  -6   15.20    1.70
 -10  -2  -6   11.10    1.60
  10  -2   6   13.70    1.10
  10   2  -6   13.20    1.10
 -10   2   6   12.50    1.50
 -10   2  -6   12.70    1.30
 -10  -2   6   12.20    1.80
  10   2   6   16.90    1.60
 -10   2  -6   12.60    1.80
  11   2  -6   15.30    1.20
 -11  -2  -6   16.80    2.00
 -11   2   6   18.60    1.80
 -11  -2  -6   13.90    1.90
  11  -2   6   16.70    1.40
 -11  -2   6   15.80    2.00
 -11   2  -6   18.90    2.20
  11  -2  -6   14.20    1.20
 -11   2  -6   17.60    1.60
 -12  -2  -6   22.50    2.30
 -12   2   6   23.80    2.10
 -12  -2  -6   21.10    2.30
 -12  -2   6   20.30    2.30
 -12   2  -6   18.40    2.20
 -12   2  -6   23.60    1.80
 -13  -2  -6   12.00    1.90
 -13  -2  -6   11.60    1.80
 -13  -2   6   14.00    2.10
 -13   2  -6   18.20    2.50
 -13   2  -6   18.90    1.80
 -14  -2  -6   62.49    3.70
 -14   2  -6   74.39    4.60
 -14  -2   6   65.29    4.00
 -15  -2  -6    3.80    1.70
 -15   2  -6    6.00    2.10
 -15  -2   6    7.50    2.00
 -16  -2  -6   23.00    2.70
 -16   2  -6   18.70    2.80
 -16  -2   6   20.40    2.80
 -17  -2   6    2.40    1.80
   0  -3   6   41.10    1.80
   0   3  -6   44.80    1.90
   0  -3  -6   41.40    1.90
  -1  -3  -6  214.08    6.40
   1   3  -6  213.68    6.30
   1  -3   6  203.38    6.30
  -1  -3   6  210.38    6.50
  -1  -3   6  212.58    6.40
  -1   3  -6  220.88    6.50
   2  -3   6  865.31   23.30
   2   3  -6  828.02   23.30
  -2  -3  -6  838.32   23.30
  -2  -3   6  893.81   23.70
  -2   3  -6  834.22   23.70
  -2  -3   6  852.31   24.00
   3   3  -6   14.40    1.20
  -3  -3  -6   16.00    1.20
   3  -3   6   14.10    1.20
  -3  -3  -6   18.50    0.90
  -3  -3   6   14.60    1.10
  -3  -3   6   14.10    1.30
  -3   3  -6   13.60    1.10
   3  -3  -6   14.10    1.30
  -4  -3  -6  108.79    3.60
   4   3  -6  106.49    3.60
  -4  -3  -6  108.79    4.00
  -4  -3  -6  108.19    3.60
  -4  -3  -6  112.59    3.50
   4  -3   6  109.99    3.60
   4  -3  -6  106.79    3.80
  -4  -3   6  103.59    3.90
   4   3   6  105.79    3.60
  -4   3  -6  102.59    3.40
  -4  -3   6  102.69    3.40
   5  -3   6   38.30    1.80
  -5  -3  -6   41.50    1.80
  -5  -3  -6   43.70    1.70
   5   3  -6   36.40    1.80
  -5  -3  -6   39.20    1.70
  -5  -3  -6   43.50    2.30
  -5   3  -6   39.10    1.60
   5   3   6   40.30    1.90
  -5  -3   6   39.90    2.20
  -5   3  -6   42.50    2.20
   5  -3  -6   40.20    2.30
  -5  -3   6   41.20    1.60
   6  -3   6   42.30    1.90
  -6  -3  -6   40.90    2.30
  -6  -3  -6   41.00    2.00
  -6  -3  -6   41.20    1.70
   6   3  -6   43.70    1.90
  -6  -3  -6   42.60    1.70
   6   3   6   40.80    1.90
  -6   3  -6   39.40    1.50
   6  -3  -6   39.90    2.40
  -6   3  -6   39.90    2.40
  -6  -3   6   41.10    1.50
  -6  -3   6   41.30    2.30
  -7  -3  -6  116.89    4.10
  -7  -3  -6  121.19    4.50
  -7  -3  -6  117.09    3.50
  -7  -3  -6  112.49    3.50
   7   3  -6  117.09    3.80
   7  -3   6  112.79    3.80
  -7  -3   6  117.59    4.40
  -7   3  -6  112.59    4.50
   7   3   6  109.79    3.90
   8  -3   6  126.69    4.20
  -8  -3  -6  128.79    4.70
   8   3  -6  137.99    4.30
  -8  -3  -6  131.99    5.00
  -8  -3   6  132.79    5.10
   8   3   6  132.69    4.40
  -8   3  -6  131.69    4.30
  -8   3  -6  131.99    5.10
   9  -3   6   46.10    2.10
  -9  -3  -6   50.69    2.80
   9   3  -6   44.50    2.10
  -9  -3  -6   46.80    2.70
  -9   3  -6   46.50    2.10
  -9   3  -6   51.19    3.10
  -9  -3   6   43.40    2.80
 -10  -3  -6  103.19    4.40
 -10  -3  -6  102.49    4.20
  10   3  -6   97.89    3.50
  10  -3   6   93.49    3.40
 -10  -3   6  111.09    4.60
 -10   3  -6   96.09    3.60
 -10   3  -6  100.59    4.70
  11   3  -6   48.20    2.20
 -11  -3  -6   48.90    3.10
 -11  -3  -6   51.39    3.10
 -11   3  -6   52.89    3.50
 -11   3  -6   52.39    2.40
 -11  -3   6   50.59    3.30
 -12  -3  -6   55.59    3.40
 -12  -3  -6   52.19    3.30
  12   3  -6   50.39    2.70
 -12   3  -6   51.89    2.50
 -12   3  -6   57.59    3.80
 -12  -3   6   50.89    3.40
 -13  -3  -6    3.70    1.50
 -13   3  -6    4.00    1.80
 -13  -3   6    2.40    1.60
 -14  -3  -6   47.30    3.30
 -14  -3   6   53.59    3.70
 -14   3  -6   50.69    4.00
 -15  -3  -6   -1.40    1.40
 -15  -3   6   -0.20    1.60
 -15   3  -6    1.60    1.90
 -16  -3  -6   21.80    2.70
 -16  -3   6   23.70    3.00
 -16   3  -6   28.80    3.40
   0   4  -6   16.00    1.30
   0  -4   6   14.70    1.20
   0  -4  -6   17.00    1.00
   0  -4   6   16.10    1.30
  -1  -4  -6  380.36   11.10
   1  -4   6  385.56   11.10
   1   4  -6  390.76   11.10
   1  -4  -6  408.76   11.40
  -1  -4   6  398.96   11.60
  -1   4  -6  390.46   11.60
  -1  -4   6  415.76   11.70
   2  -4   6  406.06   11.50
   2   4  -6  408.26   11.50
  -2  -4  -6  387.46   11.50
  -2  -4   6  414.36   11.80
   2  -4  -6  416.06   11.80
  -2   4  -6  406.96   11.80
  -2  -4   6  409.06   12.00
   3  -4   6  106.19    3.70
   3   4  -6  104.59    3.70
  -3  -4  -6  107.09    3.70
  -3  -4  -6  110.29    4.00
  -3  -4  -6  110.49    3.70
  -3  -4  -6  114.29    3.20
  -3  -4   6  110.19    3.90
  -3   4  -6  106.19    3.60
   3  -4  -6  107.49    3.80
  -3  -4   6  106.49    3.60
   4   4  -6  180.48    5.50
  -4  -4  -6  166.48    5.90
  -4  -4  -6  178.78    5.50
   4  -4   6  180.98    5.50
  -4  -4  -6  172.08    5.50
  -4  -4  -6  179.18    5.10
  -4  -4   6  179.28    5.50
  -4  -4   6  173.08    5.90
   4  -4  -6  179.68    5.80
  -4   4  -6  181.38    5.40
  -5  -4  -6  258.77    8.40
   5  -4   6  267.87    7.90
   5   4  -6  266.47    8.00
  -5  -4  -6  261.97    7.70
  -5  -4  -6  274.97    7.80
  -5  -4  -6  267.77    7.90
  -5   4  -6  256.07    7.40
  -5  -4   6  262.47    7.50
   5  -4  -6  256.97    8.10
  -5   4  -6  254.47    8.10
  -5  -4   6  249.78    8.20
  -6  -4  -6  383.16   10.60
  -6  -4  -6  363.86   11.40
  -6  -4  -6  370.56   10.70
   6   4  -6  369.26   10.80
  -6  -4  -6  370.56   10.60
   6  -4   6  370.46   10.70
   6  -4  -6  363.96   11.00
  -6   4  -6  375.06   10.10
  -6  -4   6  347.87   11.00
  -6  -4   6  352.06   10.10
  -6   4  -6  354.56   11.00
  -7  -4  -6  110.39    3.80
  -7  -4  -6  107.09    4.30
  -7  -4  -6  109.39    3.40
  -7  -4  -6  110.29    3.40
   7   4  -6  103.09    3.70
   7  -4   6  102.49    3.70
  -7   4  -6   95.59    4.20
  -7  -4   6  103.99    4.20
  -7  -4   6  101.69    3.00
  -8  -4  -6   81.39    2.40
  -8  -4  -6   79.79    2.40
   8  -4   6   74.79    2.90
   8   4  -6   74.69    3.00
  -8  -4  -6   80.09    3.70
  -8  -4  -6   82.99    3.30
  -8   4  -6   86.49    3.90
  -8  -4   6   75.99    3.70
  -9  -4  -6  237.88    8.10
  -9  -4  -6  236.28    7.60
   9   4  -6  230.28    7.20
   9  -4   6  236.08    7.50
  -9  -4   6  235.68    8.20
  -9   4  -6  236.68    8.30
  10   4  -6   35.30    2.00
 -10  -4  -6   40.30    2.90
 -10   4  -6   39.70    1.90
 -10   4  -6   42.80    3.20
 -10  -4   6   38.90    2.90
 -11  -4  -6    1.00    1.30
  11   4  -6    1.10    0.90
 -11   4  -6    1.10    1.20
 -11   4  -6    2.80    1.40
 -11  -4   6    0.40    1.40
  12   4  -6   42.70    2.40
 -12  -4  -6   45.90    3.20
 -12  -4   6   37.40    3.10
 -12   4  -6   36.50    3.10
 -13  -4  -6   24.90    2.60
 -13  -4   6   33.00    3.10
 -13   4  -6   31.80    3.20
 -14  -4  -6    5.90    1.90
 -14  -4   6    7.30    2.10
 -14   4  -6    4.90    2.00
 -15  -4  -6   30.10    3.10
 -15  -4   6   39.40    3.50
 -15   4  -6   36.80    3.70
 -16  -4  -6    2.00    1.80
 -16  -4   6    6.40    2.10
 -16   4  -6    3.00    2.20
   0  -5   6  144.79    4.70
   0  -5   6  151.58    4.80
   0  -5  -6  140.89    4.30
   0   5  -6  141.99    4.80
   1  -5   6  836.32   22.30
   1   5  -6  763.72   22.30
  -1  -5  -6  796.12   21.60
  -1  -5   6  832.22   22.80
  -1  -5   6  828.72   22.60
  -1   5  -6  788.22   22.60
   1  -5  -6  797.22   22.30
  -2  -5  -6  121.19    4.30
   2   5  -6  119.89    4.10
  -2  -5  -6  119.69    4.00
   2  -5   6  112.79    4.00
  -2   5  -6  119.59    4.10
  -2  -5   6  119.69    4.30
   2  -5  -6  115.39    3.90
  -2  -5   6  123.89    4.10
   3  -5   6  214.78    6.50
  -3  -5  -6  211.28    6.40
  -3  -5  -6  203.78    6.50
  -3  -5  -6  208.68    6.80
   3   5  -6  203.28    6.50
   3  -5  -6  194.38    6.30
  -3  -5   6  206.78    6.60
  -3   5  -6  198.08    6.20
  -3  -5   6  214.38    6.30
   4   5  -6   25.40    1.70
  -4  -5  -6   19.80    1.50
  -4  -5  -6   22.80    1.80
  -4  -5  -6   26.50    1.50
   4  -5   6   23.60    1.60
  -4  -5   6   23.80    1.40
  -4   5  -6   23.10    1.40
  -4  -5   6   22.30    1.70
   4  -5  -6   23.40    1.70
  -5  -5  -6   59.39    2.50
  -5  -5  -6   62.69    2.50
   5  -5   6   63.79    2.50
   5   5  -6   63.59    2.70
  -5  -5  -6   61.29    3.00
  -5   5  -6   60.19    2.30
  -5  -5   6   62.89    2.90
  -5  -5   6   63.79    2.40
   5  -5  -6   57.99    2.80
   6   5  -6  214.58    6.70
  -6  -5  -6  211.78    6.40
   6  -5   6  211.98    6.60
  -6  -5  -6  209.68    7.20
  -6  -5  -6  213.18    6.50
   6  -5  -6  203.68    6.90
  -6  -5   6  200.28    6.10
  -6   5  -6  207.68    7.00
  -6  -5   6  206.58    7.00
  -6   5  -6  209.08    6.10
  -7  -5  -6   19.60    2.00
   7   5  -6   20.20    1.60
  -7  -5  -6   19.80    1.20
  -7  -5  -6   20.90    1.30
   7  -5   6   24.70    2.20
  -7  -5   6   23.80    2.10
  -7   5  -6   19.70    2.00
  -7   5  -6   19.40    1.00
  -7  -5   6   20.70    1.10
  -8  -5  -6  143.49    4.20
  -8  -5  -6  139.29    4.20
   8   5  -6  138.39    4.70
  -8  -5  -6  135.99    5.40
  -8   5  -6  135.59    5.60
  -8  -5   6  145.69    5.60
  -9  -5  -6   77.99    3.90
   9   5  -6   74.99    3.10
  -9   5  -6   80.49    4.10
  -9  -5   6   75.39    3.90
  10   5  -6  110.59    4.00
 -10  -5  -6  105.99    4.90
 -10   5  -6  110.39    5.00
 -10  -5   6  111.19    4.90
  11   5  -6   12.20    1.30
 -11  -5  -6   14.40    2.20
 -11   5  -6   15.20    2.20
 -11  -5   6   11.00    2.10
  12   5  -6   39.60    2.30
 -12  -5  -6   41.70    3.20
 -12  -5   6   39.40    3.30
 -12   5  -6   42.10    3.50
 -13  -5  -6   57.39    3.80
 -13  -5   6   62.99    4.10
 -13   5  -6   60.39    4.10
 -14  -5  -6   12.80    2.40
 -14  -5   6   14.50    2.60
 -14   5  -6   12.70    2.30
 -15  -5  -6   19.80    2.70
 -15  -5   6   21.10    3.00
 -15   5  -6   20.80    2.90
 -16  -5  -6    0.30    1.80
 -16   5  -6    3.20    2.20
 -16  -5   6   -0.20    1.90
   0  -6  -6  256.77    8.00
   0  -6   6  266.77    8.00
   0   6  -6  252.87    8.00
   0  -6  -6  266.07    7.40
   0  -6   6  270.67    8.00
  -1  -6  -6  467.95   13.70
   1   6  -6  480.95   13.70
  -1  -6  -6  480.15   13.90
   1  -6   6  477.65   13.70
   1  -6   6  469.05   13.60
   1  -6  -6  469.15   13.30
  -1  -6   6  490.15   13.70
  -1  -6   6  483.75   13.80
  -1   6  -6  459.25   13.70
  -2  -6  -6  117.99    4.40
   2   6  -6  118.09    4.20
  -2  -6  -6  116.69    4.10
   2  -6   6  123.89    4.20
  -2   6  -6  111.89    4.10
   2  -6  -6  115.79    3.90
  -2  -6   6  126.99    4.10
  -2  -6   6  116.19    4.30
  -3  -6  -6   43.80    2.40
   3   6  -6   44.90    2.20
  -3  -6  -6   42.10    2.10
   3  -6   6   39.10    2.10
  -3   6  -6   41.30    2.00
   3  -6  -6   40.30    2.10
  -3  -6   6   46.00    2.40
  -3  -6   6   45.30    2.10
  -4  -6  -6  217.88    6.80
  -4  -6  -6  210.78    6.80
   4   6  -6  224.18    6.90
  -4  -6  -6  227.78    7.30
  -4  -6   6  214.58    6.60
   4  -6  -6  220.38    6.90
  -4  -6   6  212.78    7.10
  -4   6  -6  212.58    6.60
  -5  -6  -6   51.49    2.30
  -5  -6  -6   47.90    2.20
   5   6  -6   51.69    2.40
  -5  -6  -6   51.19    2.80
  -5  -6   6   46.90    2.10
  -5  -6   6   51.29    2.80
  -5   6  -6   49.70    2.10
   5  -6  -6   51.39    2.60
  -6  -6  -6  111.09    3.80
   6   6  -6  107.79    4.00
  -6  -6  -6  108.79    3.80
  -6  -6  -6  103.39    4.50
  -6  -6   6  100.49    4.30
   6  -6  -6  105.99    4.30
  -6  -6   6  109.49    3.60
  -6   6  -6  103.09    4.40
  -6   6  -6  107.69    3.50
   7   6  -6   73.99    3.20
  -7  -6  -6   85.49    3.00
  -7  -6  -6   74.39    3.80
  -7  -6  -6   79.29    2.90
  -7   6  -6   70.39    3.60
  -7  -6   6   77.39    3.80
  -7  -6   6   75.49    2.70
  -7   6  -6   75.29    2.50
  -8  -6  -6  225.58    6.70
   8   6  -6  221.98    7.20
  -8  -6  -6  229.78    6.70
  -8  -6  -6  225.38    8.00
  -8  -6   6  215.88    6.20
  -8  -6   6  212.28    7.70
  -8   6  -6  211.98    7.60
   9   6  -6   33.30    2.20
  -9  -6  -6   34.80    2.90
  -9  -6  -6   36.10    1.40
  -9  -6  -6   39.20    1.40
  -9   6  -6   37.00    3.00
  -9  -6   6   35.90    2.90
 -10  -6  -6   33.10    3.00
  10   6  -6   31.90    2.10
 -10   6  -6   29.60    2.80
 -10  -6   6   33.80    3.00
 -11  -6  -6    3.20    1.60
  11   6  -6    2.80    1.10
 -11  -6   6    2.00    1.50
 -11   6  -6    6.00    1.80
 -12  -6  -6   10.50    2.10
  12   6  -6   14.60    1.60
 -12  -6   6    8.30    2.00
 -12   6  -6   10.70    2.10
 -13  -6  -6    2.80    1.70
 -13   6  -6   -3.10    1.40
 -13  -6   6    0.90    1.70
 -14  -6  -6    2.00    1.70
 -14  -6   6    1.20    1.60
 -14   6  -6    2.00    1.70
 -15  -6  -6   13.70    2.50
 -15  -6   6   11.90    2.50
 -15   6  -6   15.70    2.70
 -16  -6  -6    5.20    2.10
 -16  -6   6    5.10    2.20
   0  -7   6    3.90    0.90
   0   7  -6    3.30    1.00
   0  -7  -6    3.00    0.90
   1  -7   6    1.60    0.70
  -1  -7  -6    1.20    0.90
   1   7  -6    1.40    0.90
  -1  -7   6    0.50    0.70
   1  -7  -6    1.10    0.50
   1  -7  -6    0.20    0.80
  -1   7  -6    1.20    0.80
  -1  -7   6    2.00    0.90
  -2  -7  -6  175.88    5.70
   2   7  -6  163.08    5.60
  -2  -7  -6  175.08    5.90
  -2  -7   6  170.18    5.60
  -2  -7   6  168.08    5.80
  -2   7  -6  171.78    5.60
   2  -7  -6  167.08    5.30
  -3  -7  -6   13.30    1.60
   3   7  -6    9.40    1.20
  -3  -7  -6   14.00    1.30
  -3  -7   6   14.00    1.30
   3  -7  -6   11.20    1.10
  -3  -7   6   12.70    1.50
  -3   7  -6   10.90    1.20
  -4  -7  -6   41.50    2.20
  -4   7   6   42.20    2.30
  -4  -7  -6   45.70    2.60
   4   7  -6   41.90    2.30
  -4  -7  -6   44.90    2.30
  -4  -7   6   36.90    2.40
   4  -7  -6   44.40    2.20
  -4   7  -6   44.40    2.10
  -4  -7   6   43.20    2.10
  -5  -7  -6    9.10    1.10
  -5  -7  -6    9.90    1.50
   5   7  -6    6.80    1.10
  -5  -7  -6    7.60    1.00
  -5   7   6    6.20    1.20
  -5  -7   6    7.50    1.00
   5  -7  -6    6.70    1.10
  -5  -7   6    4.80    1.20
  -5   7  -6    7.00    0.90
  -5   7  -6    7.10    1.30
  -6  -7  -6   19.30    2.00
  -6  -7  -6   24.50    1.60
  -6   7   6   25.30    2.20
   6   7  -6   23.90    1.90
  -6  -7  -6   27.00    1.70
  -6   7  -6   20.90    1.40
  -6   7  -6   21.40    2.00
  -6  -7   6   18.70    2.00
  -6  -7   6   25.70    1.50
  -7  -7  -6  129.59    4.40
   7   7  -6  127.09    4.70
  -7  -7  -6  122.89    4.30
  -7  -7  -6  129.19    5.30
  -7   7   6  132.99    5.30
  -7   7  -6  128.09    4.00
  -7  -7   6  123.89    4.10
  -7  -7   6  119.09    5.20
  -7   7  -6  119.79    5.20
   8   7  -6   16.90    1.70
  -8  -7  -6   22.80    1.40
  -8  -7  -6   15.70    2.10
  -8  -7  -6   20.80    1.50
  -8  -7   6   19.40    2.30
  -8   7  -6   25.10    2.40
  -8  -7   6   20.20    1.20
   9   7  -6   37.60    2.40
  -9  -7  -6   40.60    1.70
  -9  -7  -6   35.60    2.90
  -9  -7  -6   37.70    1.60
  -9  -7   6   34.30    1.30
  -9  -7   6   45.20    3.20
  -9   7  -6   36.20    3.10
 -10  -7  -6   89.29    4.60
  10   7  -6   81.29    3.60
 -10  -7   6   82.99    4.50
 -10   7  -6   80.09    4.30
  11   7  -6   22.40    1.90
 -11  -7  -6   21.80    2.70
 -11   7  -6   20.50    2.50
 -11  -7   6   22.60    2.80
 -12  -7  -6   11.80    2.20
  12   7  -6    9.90    1.50
 -12   7  -6    9.80    2.10
 -12  -7   6    7.40    2.10
 -13  -7  -6   18.40    2.70
 -13   7  -6   20.30    2.70
 -13  -7   6   23.90    3.10
 -14  -7  -6   15.10    2.80
 -14   7  -6   16.60    2.60
 -14  -7   6    9.40    2.40
 -15  -7  -6   17.50    2.90
 -15  -7   6   14.20    2.70
 -15   7  -6   17.50    2.90
   0   8  -6  255.97    8.00
   0  -8  -6  253.87    8.00
   0  -8   6  250.97    7.90
   1   8  -6  100.19    4.00
   1  -8   6  105.39    3.70
  -1  -8  -6  103.09    4.10
  -1  -8   6  101.39    3.90
   1  -8  -6  105.09    3.90
  -1   8  -6   96.49    3.90
  -2  -8  -6  124.99    4.70
   2  -8   6  123.29    4.20
   2   8  -6  115.89    4.50
  -2   8   6  125.89    4.20
   2  -8  -6  123.89    4.10
  -2   8  -6  120.59    4.40
  -2  -8   6  117.69    4.60
   2  -8  -6  123.59    4.30
   3   8  -6   15.20    1.60
  -3  -8  -6   17.90    1.90
  -3   8   6   15.30    1.40
   3  -8  -6   16.50    1.40
  -3  -8   6   14.80    1.70
   3  -8  -6   15.50    1.40
  -3   8  -6   14.10    1.40
  -4  -8  -6    4.90    1.30
   4   8  -6    5.20    1.20
  -4   8   6    5.90    1.10
  -4   8  -6    7.00    1.00
  -4  -8   6    7.40    1.40
   4  -8  -6    6.40    1.00
  -4  -8   6    8.90    1.20
  -5  -8  -6   44.10    2.40
  -5  -8  -6   39.40    2.60
  -5   8   6   41.70    2.60
  -5  -8  -6   43.50    2.40
   5   8  -6   43.90    2.50
  -5  -8   6   38.80    2.70
   5  -8  -6   38.50    2.30
  -5  -8   6   39.20    2.10
  -5   8  -6   38.20    2.00
  -5   8  -6   37.40    2.50
  -6  -8  -6    1.10    0.90
  -6   8   6    2.90    1.30
   6   8  -6    3.80    1.10
  -6  -8  -6    1.80    1.40
  -6  -8  -6    1.70    0.80
  -6  -8   6    4.50    1.50
  -6   8  -6    1.00    0.70
  -6   8  -6    1.20    1.20
  -6  -8   6    2.00    0.80
   7   8  -6  167.88    5.90
  -7  -8  -6  173.68    5.60
  -7  -8  -6  169.98    5.50
  -7  -8  -6  155.28    6.40
  -7   8   6  166.58    6.30
  -7   8  -6  162.18    5.00
  -7  -8   6  150.98    6.10
  -7   8  -6  161.98    6.30
  -7  -8   6  154.78    5.10
  -8   8   6   60.89    3.80
  -8  -8  -6   58.39    2.50
  -8  -8  -6   57.99    3.70
   8   8  -6   63.99    3.20
  -8  -8  -6   63.69    2.70
  -8   8  -6   56.79    3.50
  -8  -8   6   59.99    3.70
  -8  -8   6   56.59    2.30
   9   8  -6   37.30    2.60
  -9  -8  -6   43.80    2.00
  -9  -8  -6   44.80    3.40
  -9  -8  -6   44.40    2.20
  -9   8  -6   48.50    3.40
  -9  -8   6   35.90    3.00
  -9  -8   6   41.30    1.70
 -10  -8  -6    2.30    0.50
  10   8  -6    2.90    1.20
 -10  -8  -6    3.50    1.60
 -10  -8   6    1.60    1.60
 -10   8  -6    2.90    1.50
 -11  -8  -6    2.90    1.90
  11   8  -6    3.20    1.30
 -11  -8   6    3.50    1.70
 -11   8  -6    3.40    1.70
 -12  -8  -6    0.30    1.70
  12   8  -6    4.60    1.30
 -12   8  -6    2.90    1.80
 -12  -8   6    2.00    1.70
 -13  -8  -6    2.90    1.90
 -13   8  -6    4.90    1.90
 -13  -8   6    4.60    2.10
 -14  -8  -6    1.90    2.10
 -14  -8   6    2.50    2.10
 -14   8  -6    0.20    1.60
 -15  -8  -6    1.60    2.00
 -15   8  -6    5.70    3.20
 -15  -8   6    1.00    2.20
   0   9  -6   -0.10    1.00
   0  -9   6    2.70    1.00
   0  -9  -6    0.10    1.00
   1   9  -6  104.89    4.20
   1  -9   6   99.69    3.80
  -1  -9  -6  101.59    4.20
  -1   9   6  103.59    3.50
   1  -9  -6   99.19    3.90
  -1   9  -6   98.99    4.00
  -1  -9   6  100.09    4.00
   2  -9   6   67.69    2.80
  -2  -9  -6   68.89    3.30
  -2   9   6   71.89    2.90
   2   9  -6   68.79    3.30
  -2   9  -6   60.79    3.00
   2  -9  -6   70.29    3.00
  -2  -9   6   69.79    3.30
   3   9  -6   11.20    1.50
  -3   9   6    9.30    1.20
  -3  -9  -6    7.70    1.50
  -3   9  -6    9.40    1.30
  -3  -9   6    8.30    1.40
   3  -9  -6    9.90    1.20
   3  -9  -6    8.20    1.10
   4   9  -6    3.30    1.20
  -4   9   6    3.10    1.10
  -4  -9  -6    3.70    1.30
  -4   9  -6    3.90    1.00
   4  -9  -6    1.80    0.90
  -4  -9   6    2.50    1.30
   4  -9  -6    3.30    0.90
  -5  -9  -6    6.40    1.50
   5   9  -6    7.40    1.40
  -5   9   6    6.20    1.30
   5  -9  -6    5.20    1.20
  -5   9  -6    7.40    1.10
  -5  -9   6    5.90    1.60
  -5   9  -6    6.00    1.50
   5  -9  -6    8.00    1.10
  -6   9   6    0.20    1.20
   6   9  -6    0.50    1.20
  -6  -9  -6    2.80    1.50
  -6  -9  -6    1.50    1.00
  -6  -9   6    1.20    0.80
  -6   9  -6    1.50    0.90
  -6   9  -6   -0.10    1.20
   6  -9  -6    2.10    0.80
  -6  -9   6    2.60    1.50
  -7  -9  -6    1.10    1.60
  -7  -9  -6    3.90    1.00
  -7   9   6    2.20    1.50
  -7  -9  -6    4.10    1.10
   7   9  -6    0.70    1.20
  -7  -9   6    4.00    0.90
  -7   9  -6    2.60    0.90
  -7   9  -6    2.90    1.30
  -7  -9   6    4.50    1.70
  -8  -9  -6   70.29    3.00
   8   9  -6   71.19    3.60
  -8   9   6   71.79    4.10
  -8  -9  -6   65.79    2.90
  -8  -9  -6   68.89    4.20
  -8  -9   6   67.79    2.70
  -8   9  -6   62.79    3.80
  -8  -9   6   67.49    4.00
  -9  -9  -6   18.30    1.60
  -9   9   6   22.00    2.50
   9   9  -6   20.40    2.00
  -9  -9  -6   19.60    2.70
  -9   9  -6   20.10    2.50
  -9  -9   6   16.20    2.60
  10   9  -6   17.50    2.00
 -10  -9  -6   14.10    1.20
 -10  -9  -6   14.20    2.50
 -10  -9   6    8.70    2.20
 -10   9  -6   10.40    2.10
 -11  -9  -6   45.40    3.80
  11   9  -6   39.60    2.80
 -11  -9   6   40.30    3.70
 -11   9  -6   42.00    3.70
 -12  -9  -6   33.70    3.60
  12   9  -6   32.10    2.60
 -12   9  -6   25.70    3.00
 -12  -9   6   30.40    3.40
 -13  -9  -6   19.60    3.00
 -13  -9   6   24.60    3.30
 -13   9  -6   16.20    2.70
 -14  -9  -6    4.60    2.30
 -14  -9   6    1.70    2.10
 -14   9  -6    1.20    1.90
 -15  -9  -6    8.80    2.60
 -15  -9   6    9.10    2.80
   0 -10  -6   11.20    1.60
   0  10  -6    9.30    1.60
   0 -10   6   14.30    1.60
   1  10  -6  312.57    9.90
  -1  10   6  310.07    9.20
  -1 -10  -6  315.07   10.00
   1 -10   6  317.47    9.70
   1 -10  -6  323.07    9.80
  -1 -10   6  308.77    9.90
  -1  10  -6  305.07    9.80
   2  10  -6   57.69    3.20
  -2  10   6   59.09    2.70
  -2 -10  -6   59.69    3.20
   2 -10   6   60.89    2.70
  -2  10  -6   60.19    3.00
   2 -10  -6   57.69    2.80
  -2 -10   6   55.79    3.10
  -3 -10  -6   85.49    4.00
   3  10  -6   80.89    3.80
  -3  10   6   82.89    3.50
  -3  10  -6   86.89    3.70
   3 -10  -6   90.39    3.50
  -3 -10   6   85.09    4.10
  -4 -10  -6   37.20    2.90
   4  10  -6   37.00    2.60
  -4  10   6   41.10    2.50
   4 -10  -6   40.10    2.10
  -4 -10   6   38.20    2.80
  -4  10  -6   39.50    2.40
  -5  10   6   29.60    2.50
   5  10  -6   32.00    2.50
  -5 -10  -6   29.40    2.70
  -5 -10   6   31.10    2.70
  -5  10  -6   27.70    2.60
   5 -10  -6   30.50    1.80
  -5  10  -6   31.70    2.10
  -6  10   6   35.00    2.80
  -6 -10  -6   35.20    3.00
   6  10  -6   38.10    2.70
  -6 -10  -6   40.80    2.50
  -6  10  -6   36.20    2.80
  -6  10  -6   37.90    2.20
  -6 -10   6   35.80    3.00
  -7  10   6   12.70    1.90
  -7 -10  -6   14.80    2.40
   7  10  -6   12.80    1.70
  -7 -10  -6   12.90    1.60
  -7 -10   6   11.80    2.00
  -7  10  -6   14.20    1.40
  -7  10  -6   10.80    1.80
  -8 -10  -6  208.38    6.90
  -8  10   6  217.88    8.00
   8  10  -6  214.18    7.40
  -8 -10  -6  207.08    8.20
  -8 -10   6  188.98    7.70
  -8  10  -6  197.08    7.60
   9  10  -6   25.60    2.30
  -9 -10  -6   30.30    2.00
  -9 -10  -6   30.50    3.20
  -9  10   6   32.70    3.10
  -9 -10   6   20.00    2.70
  -9  10  -6   24.70    2.60
 -10 -10  -6   18.00    1.40
 -10 -10  -6   11.30    2.40
 -10  10   6   13.60    2.20
  10  10  -6   13.90    1.90
 -10  10  -6   17.40    2.40
 -10 -10   6   11.40    2.60
  11  10  -6    6.70    1.60
 -11 -10  -6    6.10    2.00
 -11 -10   6    4.60    2.00
 -11  10  -6    6.50    2.10
  12  10  -6    2.80    1.50
 -12 -10  -6    7.00    2.30
 -12 -10   6    4.30    2.20
 -12  10  -6    4.40    2.00
 -13 -10  -6   17.40    3.00
 -13  10  -6   10.30    2.50
 -13 -10   6   10.40    2.50
 -14 -10  -6    0.40    2.00
 -14 -10   6   -0.10    2.10
   0 -11   6   20.60    1.90
   0  11  -6   13.90    1.80
   0 -11  -6   19.30    2.00
   1  11  -6  105.09    4.60
  -1 -11  -6  108.69    4.60
   1 -11   6  109.99    4.20
  -1  11   6  108.29    3.80
  -1  11  -6  110.49    4.60
   1 -11  -6  110.29    4.50
  -1 -11   6  118.59    4.70
   2  11  -6   45.50    3.00
  -2  11   6   48.20    2.40
   2 -11   6   46.50    2.40
  -2 -11  -6   45.30    3.00
  -2  11  -6   46.00    2.80
  -2 -11   6   51.79    3.00
   2 -11  -6   50.19    2.60
  -3  11   6   12.20    1.40
   3 -11   6   18.90    1.50
   3  11  -6   11.40    1.80
  -3 -11  -6   15.50    2.10
   3 -11  -6   13.10    1.50
  -3 -11   6   14.40    2.00
  -3  11  -6   13.70    1.70
  -4 -11  -6   -1.40    1.30
  -4  11   6    0.10    1.00
   4  11  -6   -0.30    1.30
   4 -11  -6   -1.10    0.90
  -4  11  -6    0.90    1.00
  -4 -11   6    1.40    1.30
  -5 -11  -6    6.30    1.90
   5  11  -6    9.60    1.80
  -5  11   6    7.40    1.50
  -5 -11   6   11.20    2.00
   5 -11  -6    9.50    1.30
  -5  11  -6    9.00    1.80
  -5  11  -6    7.30    1.30
  -6 -11  -6    8.70    2.10
   6  11  -6    9.50    1.70
  -6  11   6    9.50    1.70
  -6 -11   6    8.50    2.00
  -6  11  -6    8.80    1.30
  -6  11  -6    8.60    1.80
  -7 -11  -6   29.40    2.30
  -7 -11  -6   29.10    3.20
  -7  11   6   32.50    2.90
   7  11  -6   31.20    2.70
  -7  11  -6   27.10    2.00
  -7 -11   6   27.80    3.00
  -7  11  -6   26.40    2.70
  -8  11   6   60.49    3.90
   8  11  -6   61.89    3.50
  -8 -11  -6   62.09    4.20
  -8 -11  -6   60.29    3.00
  -8 -11   6   62.99    4.20
  -8  11  -6   66.29    4.10
  -9 -11  -6    9.50    2.20
  -9  11   6    8.80    2.10
  -9 -11  -6   10.50    1.40
   9  11  -6    9.30    1.80
  -9  11  -6   10.00    2.10
  -9 -11   6   12.20    2.50
 -10  11   6   27.00    2.90
  10  11  -6   25.10    2.40
 -10 -11  -6   21.80    2.90
 -10 -11  -6   22.90    1.80
 -10 -11   6   20.00    3.00
 -10  11  -6   23.50    2.80
  11  11  -6   20.10    2.40
 -11 -11  -6   22.50    3.20
 -11 -11   6   17.30    2.80
 -11  11  -6   25.90    3.10
  12  11  -6   16.10    2.20
 -12 -11  -6   19.70    3.00
 -12 -11   6   17.70    3.10
 -12  11  -6   15.90    2.70
 -13 -11  -6    7.00    2.60
 -13  11  -6    8.50    2.40
 -13 -11   6    7.70    2.60
   0  12  -6  158.48    6.00
   0 -12   6  163.98    5.80
   0 -12  -6  145.69    5.80
  -1  12   6   23.80    1.70
  -1 -12  -6   27.50    2.50
   1  12  -6   23.60    2.20
   1 -12   6   26.40    2.10
  -1 -12   6   25.90    2.30
  -1  12  -6   22.70    2.10
   1 -12  -6   24.90    2.10
   2  12  -6   40.50    2.90
   2 -12   6   38.20    2.30
  -2  12   6   37.40    2.20
  -2 -12  -6   32.90    2.80
  -2  12  -6   33.80    2.60
   2 -12  -6   43.30    2.60
  -2 -12   6   37.00    2.80
   3  12  -6   17.20    2.10
  -3  12   6   22.20    2.00
  -3 -12  -6   19.30    2.30
   3 -12   6   20.60    1.70
  -3  12  -6   24.00    2.10
   3 -12  -6   25.80    2.00
  -3 -12   6   17.00    2.20
   4  12  -6    4.50    1.60
  -4 -12  -6    4.60    1.70
  -4  12   6    4.40    1.30
  -4  12  -6    5.00    1.40
  -4 -12   6    6.10    1.90
  -4  12  -6    2.60    1.40
   4 -12  -6    7.80    1.20
  -5 -12  -6    3.50    1.80
  -5  12   6    0.50    1.20
   5  12  -6    0.40    1.50
  -5  12  -6    1.00    1.10
  -5  12  -6    2.30    1.40
  -5 -12   6    0.80    1.40
   6  12  -6    3.10    1.50
  -6 -12  -6    4.50    1.80
  -6  12   6    3.50    1.40
  -6  12  -6    2.80    1.10
  -6  12  -6    5.80    1.70
  -6 -12   6    1.50    1.70
  -7 -12  -6   25.80    2.30
  -7 -12  -6   22.10    2.90
   7  12  -6   27.50    2.60
  -7  12   6   29.50    2.60
  -7 -12   6   21.20    2.70
  -7  12  -6   21.70    2.50
  -7  12  -6   21.70    1.90
  -8 -12  -6    6.70    1.40
   8  12  -6    5.00    1.70
  -8 -12  -6    6.50    2.10
  -8  12   6    4.90    1.70
  -8 -12   6    5.80    2.10
  -8  12  -6    6.80    1.90
  -9 -12  -6   45.50    3.80
   9  12  -6   49.40    3.40
  -9  12   6   48.50    3.80
  -9 -12  -6   51.89    2.80
  -9 -12   6   47.20    3.80
  -9  12  -6   47.90    3.80
 -10  12   6   11.40    2.30
  10  12  -6   15.30    2.20
 -10 -12  -6   13.20    2.60
 -10 -12  -6   15.70    1.50
 -10 -12   6   10.80    2.50
 -10  12  -6   18.60    2.60
  11  12  -6   14.30    2.20
 -11 -12  -6   14.00    2.70
 -11 -12   6   14.40    2.90
 -11  12  -6   17.40    2.70
 -12 -12  -6    6.80    2.50
  12  12  -6    5.90    1.80
 -12 -12   6    4.00    2.30
 -12  12  -6    5.10    2.10
 -13 -12  -6    5.20    2.60
 -13 -12   6    5.90    2.50
   0 -13  -6   49.60    3.10
   0 -13   6   45.80    2.90
   0  13  -6   52.69    3.30
   1  13  -6    9.00    1.80
  -1  13   6   14.70    1.30
   1 -13   6   12.30    1.60
  -1 -13  -6   11.70    2.00
  -1  13  -6   13.80    1.90
   1 -13  -6   15.10    1.90
  -1 -13   6   13.90    1.90
  -2  13   6   19.70    1.70
   2 -13   6   20.80    1.90
  -2 -13  -6   17.00    2.30
   2  13  -6   21.20    2.30
  -2  13  -6   19.70    2.10
  -2 -13   6   17.50    2.20
   2 -13  -6   19.70    2.00
  -3  13   6    6.80    1.30
  -3 -13  -6    9.20    2.10
   3  13  -6    6.50    1.70
   3 -13  -6    5.50    1.30
  -3 -13   6    5.00    1.70
  -3  13  -6    3.50    1.40
  -4  13   6   13.40    1.70
  -4 -13  -6   10.60    2.20
   4  13  -6   12.90    1.90
  -4  13  -6   15.70    1.90
  -4 -13   6   12.80    2.20
   4 -13  -6   15.70    1.90
  -4  13  -6   12.50    1.90
  -5  13   6   11.30    1.70
   5  13  -6    9.50    1.80
  -5 -13  -6    8.10    2.10
  -5  13  -6    9.30    1.90
  -5  13  -6   10.00    1.60
  -5 -13   6    6.10    1.80
   6  13  -6   28.10    2.70
  -6 -13  -6   21.70    2.80
  -6  13   6   27.00    2.50
  -6 -13   6   24.90    2.90
  -6  13  -6   26.80    2.30
  -6  13  -6   30.20    2.80
  -7 -13  -6   21.20    2.90
   7  13  -6   16.80    2.20
  -7  13   6   20.80    2.30
  -7 -13  -6   18.90    2.10
  -7 -13   6   17.40    2.60
  -7  13  -6   18.20    2.40
  -8 -13  -6    4.00    1.40
  -8  13   6    3.50    1.70
   8  13  -6    5.80    1.80
  -8 -13  -6    0.80    1.90
  -8  13  -6    3.80    1.80
  -8 -13   6    1.30    1.90
  -9 -13  -6   21.40    3.20
  -9  13   6   18.10    2.70
  -9 -13  -6   18.70    1.90
   9  13  -6   23.60    2.50
  -9 -13   6   16.60    2.90
  -9  13  -6   14.30    2.40
  10  13  -6    8.90    2.10
 -10  13   6    5.30    2.00
 -10 -13  -6    3.20    2.20
 -10 -13  -6    7.10    1.30
 -10  13  -6    4.00    1.80
 -10 -13   6    7.20    2.50
 -11 -13  -6    4.40    2.30
  11  13  -6    7.00    2.00
 -11 -13   6    3.70    2.30
 -11  13  -6    3.20    2.00
 -12 -13  -6    8.10    2.80
  12  13  -6   12.50    2.30
 -12 -13   6    3.90    2.60
   0  14  -6    9.20    1.90
   0 -14   6    7.40    1.70
   0 -14  -6    8.10    1.80
   1 -14   6   62.19    3.20
   1  14  -6   61.59    3.70
  -1  14   6   60.39    3.20
  -1 -14  -6   60.19    3.70
  -1 -14   6   65.59    3.60
  -1  14  -6   65.89    3.70
   1 -14  -6   63.19    3.60
   2  14  -6   26.60    2.70
   2 -14   6   25.20    2.10
  -2  14   6   23.30    2.00
  -2 -14  -6   23.90    2.80
   2 -14  -6   27.20    2.50
  -2 -14   6   28.90    2.90
  -2  14  -6   23.80    2.40
  -3  14   6    1.30    1.10
  -3 -14  -6    1.30    1.80
   3  14  -6    0.40    1.50
   3 -14  -6    1.20    1.30
  -3 -14   6    3.10    1.60
  -3  14  -6    2.50    1.40
  -4 -14  -6   10.80    2.30
  -4  14   6   11.20    1.70
   4  14  -6   12.70    2.00
  -4 -14   6   11.10    2.20
  -4  14  -6   14.50    2.20
  -4  14  -6   13.80    1.80
  -5 -14  -6   16.40    2.50
  -5  14   6   15.70    2.00
   5  14  -6   18.60    2.30
  -5  14  -6   17.10    2.30
  -5  14  -6   16.50    1.90
  -5 -14   6   16.10    2.60
  -6 -14  -6   21.20    3.10
  -6  14   6   24.70    2.50
   6  14  -6   28.90    2.80
  -6  14  -6   30.50    3.00
  -6 -14   6   26.90    3.20
  -6  14  -6   26.80    2.30
  -7 -14  -6    3.50    2.30
  -7 -14  -6    3.70    1.40
   7  14  -6    0.80    1.60
  -7  14   6    0.10    1.50
  -7 -14   6    0.80    2.00
  -7  14  -6    3.80    1.60
  -8 -14  -6   29.60    2.50
  -8  14   6   23.50    2.80
   8  14  -6   28.80    2.90
  -8 -14  -6   21.30    3.30
  -8 -14   6   26.40    3.40
  -8  14  -6   18.40    2.70
  -9  14   6    1.20    1.80
   9  14  -6    0.80    1.80
  -9 -14  -6    0.30    1.10
  -9 -14  -6    2.90    2.20
  -9 -14   6    2.10    2.10
  -9  14  -6    0.20    1.80
 -10 -14  -6    7.30    1.40
 -10 -14  -6   10.50    2.80
 -10  14   6    8.50    2.40
  10  14  -6    5.30    2.00
 -10 -14   6    9.30    2.70
 -10  14  -6    8.90    2.50
  11  14  -6    3.00    2.00
 -11 -14  -6    2.30    2.60
 -11 -14   6    1.40    2.30
 -11  14  -6    4.40    2.30
   0 -15  -6    3.10    1.70
   0  15  -6    3.70    1.60
   0 -15   6    1.50    1.50
  -1 -15  -6   10.60    2.20
   1  15  -6    8.70    2.10
   1 -15   6   12.10    1.70
  -1  15  -6   10.70    2.10
   1 -15  -6   11.10    2.00
  -1 -15   6   11.80    2.10
   2  15  -6    5.30    1.80
  -2 -15  -6    3.00    1.90
  -2  15  -6    1.90    1.50
   2 -15  -6    3.20    1.60
  -2 -15   6    0.10    1.60
   3  15  -6    7.20    1.90
  -3 -15  -6   11.70    2.40
  -3  15  -6    8.60    1.90
  -3  15  -6    8.60    1.80
  -3 -15   6   10.60    2.10
  -4 -15  -6   27.10    3.20
   4  15  -6   23.80    2.60
  -4  15   6   23.70    2.20
  -4  15  -6   18.30    2.40
  -4 -15   6   26.30    3.10
  -4  15  -6   22.40    2.30
   5  15  -6    7.60    2.00
  -5 -15  -6    3.60    2.20
  -5  15   6    6.50    1.60
  -5  15  -6    9.50    1.70
  -5  15  -6    7.70    2.00
  -5 -15   6    6.30    2.20
  -6 -15  -6    8.80    2.40
  -6  15   6    9.50    1.90
   6  15  -6    9.40    2.20
  -6  15  -6    5.60    1.50
  -6  15  -6    5.40    1.80
  -6 -15   6    6.90    2.30
   7  15  -6    6.00    2.10
  -7  15   6    5.30    1.80
  -7 -15  -6    4.70    2.50
  -7 -15  -6    6.10    1.70
  -7  15  -6    2.20    1.70
  -7 -15   6   -1.00    2.10
  -8  15   6    6.90    2.10
  -8 -15  -6    6.50    1.60
   8  15  -6    7.10    2.10
  -8 -15  -6    8.70    2.70
  -8 -15   6    6.40    2.60
  -8  15  -6   11.80    2.40
   9  15  -6    7.90    2.20
  -9  15   6    6.90    2.20
  -9 -15  -6    9.30    2.90
  -9 -15  -6    6.60    1.60
  -9 -15   6    5.40    2.60
  -9  15  -6    7.00    2.30
  10  15  -6   -1.70    1.80
 -10 -15  -6   -2.40    2.40
 -10 -15   6   -1.90    2.00
 -10  15  -6    0.70    2.10
   0 -16   6    6.10    1.80
   0 -16  -6    9.90    2.20
   0  16  -6    6.70    1.80
  -1 -16  -6   24.60    2.90
   1 -16   6   20.70    2.30
   1  16  -6   21.20    2.50
  -1  16  -6   20.50    2.60
  -1 -16   6   22.20    2.70
   1 -16  -6   23.00    2.70
   2  16  -6   10.00    2.10
  -2 -16  -6    8.70    2.30
  -2  16  -6   10.50    2.00
  -2 -16   6    7.00    2.00
  -2  16  -6   10.90    2.00
   2 -16  -6   11.80    2.10
   3  16  -6   18.90    2.50
  -3 -16  -6   18.70    2.70
  -3  16  -6   14.60    2.30
  -3 -16   6   17.70    2.70
  -3  16  -6   17.50    2.30
   4  16  -6   32.70    3.20
  -4 -16  -6   32.40    3.50
  -4 -16   6   36.40    3.60
  -4  16  -6   34.70    2.90
  -4  16  -6   29.30    3.00
  -5 -16  -6    9.90    2.60
   5  16  -6    9.20    2.30
  -5 -16   6    5.80    2.20
  -5  16  -6    6.50    2.00
  -5  16  -6    5.20    1.60
  -6 -16  -6   18.00    3.10
   6  16  -6   19.20    2.60
  -6 -16   6   15.30    2.80
  -6  16  -6   16.20    2.50
  -7 -16  -6   12.50    3.00
  -7 -16  -6   11.50    2.10
   7  16  -6   15.50    2.50
  -7 -16   6   12.40    2.90
  -7  16  -6   11.60    2.30
  -8 -16  -6    3.40    1.60
  -8 -16  -6    9.50    2.90
   8  16  -6    7.40    2.20
  -8  16   6    3.10    2.10
  -8  16  -6    2.80    2.00
  -8 -16   6    5.70    2.80
  -9 -16  -6   13.50    2.00
   9  16  -6   17.20    2.80
  -9 -16   6   13.40    3.10
   0  17  -6    1.40    1.60
   0 -17   6    5.50    1.70
   0 -17  -6    3.10    1.90
  -1 -17  -6    3.50    1.90
   1  17  -6    2.90    1.80
  -1 -17   6    6.40    2.00
  -1  17  -6    3.90    1.80
   1 -17  -6    3.70    1.90
  -2 -17  -6    3.40    2.10
   2  17  -6    1.20    1.70
  -2 -17   6    2.00    1.90
  -2  17  -6    0.40    1.60
  -2  17  -6    4.20    1.80
   3  17  -6    3.00    1.70
  -3 -17  -6    2.90    2.10
  -3  17  -6   -0.70    1.50
  -3  17  -6    2.60    1.50
  -3 -17   6    2.80    2.10
  -4 -17  -6    5.70    2.30
   4  17  -6    0.10    1.70
  -4 -17   6    2.90    2.20
  -4  17  -6    0.20    1.50
  -4  17  -6    0.80    1.60
   5  17  -6   19.90    2.70
  -5 -17  -6   17.40    3.10
  -5 -17   6   17.30    3.10
  -5  17  -6   15.20    2.20
  -5  17  -6   20.50    2.60
  -6 -17  -6    3.50    2.20
   6  17  -6    0.50    1.90
  -6 -17   6    1.70    2.20
  -6  17  -6    3.00    1.90
  -7 -17  -6   -1.40    2.00
  -7 -17  -6    0.00    1.60
   7  17  -6    1.00    1.90
  -7 -17   6   -1.60    2.30
  -7  17  -6    4.00    1.90
   0  18  -6    1.00    1.60
   0 -18  -6   -2.50    1.80
  -1 -18  -6    0.60    2.00
   1  18  -6    0.50    1.80
  -1  18  -6   -0.10    1.50
  -1  18  -6    1.60    1.80
  -1 -18   6    0.10    1.80
   2  18  -6   15.60    2.50
  -2 -18  -6   20.20    3.00
  -2 -18   6   12.40    2.70
  -2  18  -6   15.90    2.40
  -2  18  -6   18.30    2.70
   3  18  -6    0.90    1.80
  -3 -18  -6    3.00    2.20
  -3  18  -6    3.90    1.90
  -3  18  -6    1.40    1.70
  -3 -18   6    4.30    2.20
   4  18  -6    3.10    1.90
  -4 -18  -6    2.40    2.20
  -4  18  -6   -1.10    1.60
  -4  18  -6    0.60    1.60
  -4 -18   6    0.10    2.20
   5  18  -6    7.40    2.20
  -5 -18   6   -1.30    2.20
   0   0   7   -0.10    0.50
   0   0  -7   -0.40    0.50
   1   0   7 4760.42  123.79
  -1   0  -7 4514.05  123.69
  -1   0   7 4725.93  123.69
   1   0  -7 4348.86  123.69
  -2   0  -7  175.18    5.40
  -2   0   7  179.18    5.40
   2   0   7  173.08    5.40
   2   0  -7  185.18    5.50
   3   0  -7  316.37    9.00
   3   0   7  305.97    9.00
  -3   0  -7  306.27    8.90
  -3   0   7  306.47    8.80
   4   0  -7   20.00    1.30
  -4   0  -7   19.40    1.20
   4   0   7   18.40    1.30
  -5   0  -7   11.70    1.10
   5   0  -7   11.40    1.00
   5   0   7   10.20    1.00
  -5   0  -7   12.70    0.90
   6   0   7   14.60    1.20
   6   0  -7   14.20    1.20
  -6   0  -7   16.50    1.50
  -6   0  -7   15.50    1.40
  -6   0   7   16.10    1.50
  -6   0  -7   16.00    0.90
  -7   0   7    2.50    0.90
   7   0  -7    2.80    0.70
  -7   0  -7    3.20    0.90
  -7   0  -7    1.80    0.90
   7   0   7    3.60    0.70
  -8   0   7   62.09    3.00
   8   0  -7   58.39    2.40
   8   0   7   62.79    2.50
  -8   0  -7   66.79    3.20
  -8   0  -7   63.29    2.80
   9   0   7   41.40    2.10
  -9   0  -7   49.30    2.50
  -9   0   7   45.90    2.60
  -9   0  -7   45.50    2.90
   9   0  -7   46.00    2.00
 -10   0   7    2.30    1.20
 -10   0  -7    3.60    1.20
  10   0  -7    2.80    0.80
 -10   0  -7   -0.80    1.20
 -11   0  -7  106.59    4.40
  11   0  -7  109.69    3.70
 -11   0   7  111.19    4.60
 -11   0  -7  109.99    4.90
 -12   0  -7   20.70    2.30
 -12   0   7   21.00    2.20
 -12   0  -7   19.00    1.90
 -13   0   7   10.20    1.80
 -13   0  -7    6.70    1.80
 -13   0  -7    7.40    1.50
 -14   0  -7   15.00    1.90
 -14   0   7   20.10    2.40
 -14   0  -7   15.50    2.40
 -15   0  -7    4.60    1.60
 -15   0   7    5.00    1.80
 -15   0  -7    6.80    2.00
 -16   0  -7    3.60    2.00
 -16   0   7    2.20    1.80
 -16   0  -7    6.10    1.70
   0   1   7   54.39    2.10
   0   1  -7   53.29    2.20
   0  -1   7   55.39    2.20
   0  -1  -7   53.59    2.20
   1   1  -7  957.50   26.50
  -1   1   7  987.50   26.50
   1  -1   7  926.21   26.40
  -1  -1  -7  973.80   26.50
   1   1   7 1001.80   27.20
   1  -1  -7  958.20   27.20
  -1   1  -7  974.10   27.20
  -1  -1   7 1023.20   27.20
  -2   1   7  212.28    6.40
   2  -1   7  218.28    6.50
  -2  -1  -7  215.28    6.50
   2   1  -7  214.78    6.50
  -2   1  -7  204.58    6.40
   2   1   7  214.28    6.50
   2  -1  -7  213.68    6.50
  -2  -1   7  227.58    6.40
   3  -1   7    4.70    0.70
  -3  -1  -7    6.10    0.80
   3   1  -7    6.90    0.80
  -3   1  -7    5.50    0.80
   3  -1  -7    8.20    0.90
   3   1   7    5.10    0.70
  -3  -1   7    7.40    0.80
   4   1  -7   87.59    3.00
  -4  -1  -7   82.49    2.90
   4  -1   7   82.79    3.00
   4   1   7   79.19    2.90
   4  -1  -7   88.89    2.90
  -4  -1   7   79.89    2.70
  -4  -1   7   84.69    3.30
  -4   1  -7   80.49    2.80
  -5  -1  -7  211.78    6.20
  -5  -1  -7  204.58    6.50
  -5  -1  -7  204.98    6.60
   5   1  -7  213.78    6.30
   5  -1   7  204.98    6.30
   5   1   7  212.38    6.40
  -5  -1   7  211.18    6.80
  -5   1  -7  209.68    6.70
  -5   1  -7  211.08    6.20
   5  -1  -7  214.58    6.40
  -6  -1  -7  117.49    4.20
  -6  -1  -7  116.39    3.50
  -6  -1  -7  113.39    3.50
  -6  -1  -7  112.39    4.10
   6   1  -7  112.19    3.70
   6  -1   7  109.79    3.80
   6  -1  -7  104.39    4.30
  -6  -1   7  113.09    4.20
  -6   1  -7  117.59    4.30
   6   1   7  108.89    3.80
  -6   1  -7  114.69    4.00
   6  -1  -7  118.89    3.70
  -6   1  -7  114.39    3.50
  -7  -1  -7   37.80    2.10
   7  -1   7   34.20    1.70
   7   1  -7   35.40    1.70
  -7  -1  -7   36.80    1.30
  -7  -1  -7   36.10    1.30
  -7  -1  -7   35.60    2.10
  -7   1  -7   34.50    2.00
  -7  -1   7   37.70    2.20
   7  -1  -7   37.60    1.70
  -7   1  -7   37.00    2.20
   7   1   7   34.90    1.80
   8   1  -7  278.57    8.20
  -8   1   7  286.07    8.80
   8  -1   7  277.17    8.30
  -8  -1  -7  277.17    8.90
  -8  -1  -7  281.77    8.90
   8  -1  -7  263.17    8.00
  -8   1  -7  279.27    8.50
  -8  -1   7  282.17    8.80
   8   1   7  268.77    8.20
  -8   1  -7  277.57    8.90
  -9  -1  -7   73.59    3.30
  -9   1   7   74.89    3.30
   9  -1   7   68.19    2.70
  -9  -1  -7   70.39    3.40
   9   1  -7   73.19    2.70
  -9   1  -7   80.59    3.80
  -9   1  -7   72.69    3.10
   9   1   7   73.29    2.90
   9  -1  -7   70.49    2.70
  -9  -1   7   75.99    3.50
  10  -1   7  225.38    7.80
  10   1  -7  236.78    7.10
 -10  -1  -7  242.28    8.00
 -10  -1  -7  247.08    8.10
 -10   1   7  239.48    7.90
  10  -1  -7  225.68    7.00
 -10   1  -7  245.08    8.30
 -10  -1   7  233.98    8.00
 -10   1  -7  243.18    7.70
 -11   1   7   33.30    2.40
 -11  -1  -7   32.00    2.70
 -11  -1  -7   32.20    2.40
  11   1  -7   33.00    1.80
 -11   1  -7   34.00    2.20
 -11   1  -7   35.40    3.00
  11  -1  -7   32.30    1.70
 -11  -1   7   34.60    2.60
 -12  -1  -7   25.20    2.20
 -12  -1  -7   25.90    2.50
 -12   1   7   25.50    2.30
 -12  -1   7   29.40    2.50
 -12   1  -7   26.90    2.10
 -12   1  -7   31.20    2.80
 -13  -1  -7   22.50    2.30
 -13  -1  -7   20.80    2.40
 -13   1   7   20.40    2.20
 -13   1  -7   20.60    2.50
 -13   1  -7   21.70    2.00
 -13  -1   7   20.90    2.30
 -14  -1  -7    1.10    1.50
 -14   1   7   -0.20    1.30
 -14  -1  -7    0.90    1.20
 -14   1  -7   -0.40    1.10
 -14  -1   7    0.20    1.50
 -14   1  -7    3.70    1.80
 -15  -1  -7   51.49    3.30
 -15  -1  -7   46.60    3.90
 -15   1  -7   50.19    3.30
 -15   1  -7   57.59    4.30
 -15  -1   7   56.19    3.80
 -16  -1  -7    6.20    1.80
 -16  -1   7    3.30    1.90
 -16   1  -7    3.10    1.90
   0   2  -7  899.11   26.20
   0   2   7  969.10   26.20
   0  -2   7  941.51   26.20
   0  -2  -7  990.30   26.30
   1  -2   7  164.08    4.90
  -1  -2  -7  159.98    5.00
   1   2  -7  142.89    4.80
   1  -2  -7  159.98    5.00
  -1   2  -7  158.98    5.00
   1   2   7  156.08    5.00
  -1  -2   7  162.58    5.00
   2   2  -7 1116.09   30.80
   2  -2   7 1115.79   30.80
  -2  -2  -7 1135.39   30.80
  -2   2  -7 1145.09   31.30
  -2  -2   7 1135.69   31.30
   2  -2  -7 1128.19   31.40
   2   2   7 1162.68   31.40
   3  -2   7  101.69    3.40
  -3  -2  -7  104.09    3.50
   3   2  -7   97.29    3.40
  -3  -2   7  103.69    3.50
   3   2   7  106.29    3.60
  -3  -2   7  106.79    3.80
   3  -2  -7  105.69    3.60
  -3   2  -7  106.59    3.50
  -4  -2  -7  395.56   11.20
  -4  -2  -7  397.06   11.20
   4  -2   7  384.86   11.20
   4   2  -7  391.86   11.20
  -4   2  -7  371.46   11.00
  -4  -2   7  392.36   11.50
   4   2   7  401.56   11.20
   4  -2  -7  399.56   11.10
  -4  -2   7  379.86   11.00
   5  -2   7   36.00    1.80
  -5  -2  -7   42.00    2.20
  -5  -2  -7   40.90    1.90
  -5  -2  -7   42.00    1.70
  -5  -2  -7   38.10    1.70
   5   2  -7   40.80    1.90
  -5  -2   7   38.30    2.20
   5   2   7   41.30    1.90
  -5   2  -7   39.90    1.70
  -5  -2   7   38.20    1.60
   5  -2  -7   39.80    2.30
   5  -2  -7   42.10    1.80
  -6  -2  -7  204.78    6.80
   6   2  -7  214.38    6.30
  -6  -2  -7  207.48    6.40
  -6  -2  -7  201.98    6.00
  -6  -2  -7  206.48    6.00
   6  -2   7  197.08    6.20
   6  -2  -7  206.78    6.20
  -6   2  -7  200.98    5.90
  -6  -2   7  203.78    6.80
  -6   2  -7  211.88    6.80
   6   2   7  210.98    6.40
   6  -2  -7  202.18    6.90
  -7  -2  -7   46.30    1.60
  -7  -2  -7   48.70    1.70
   7   2  -7   44.70    2.00
   7  -2   7   46.00    2.00
  -7  -2  -7   46.00    2.50
  -7  -2  -7   47.50    2.40
   7  -2  -7   42.90    2.00
  -7   2  -7   45.30    1.40
   7   2   7   49.30    2.20
  -7  -2   7   49.40    2.60
  -7   2  -7   47.80    2.70
  -7   2  -7   47.30    2.10
  -8  -2  -7   16.00    1.70
   8  -2   7   14.10    1.20
  -8  -2  -7   14.20    1.40
   8   2  -7   13.60    1.20
  -8   2  -7   13.80    1.30
   8   2   7   12.70    1.20
  -8  -2   7   13.30    1.60
   8  -2  -7   13.40    1.10
  -8   2  -7   12.80    1.60
  -9  -2  -7   39.20    2.40
   9  -2   7   36.80    1.90
  -9  -2  -7   41.80    2.50
   9   2  -7   36.90    1.90
  -9   2  -7   39.00    2.10
   9  -2  -7   40.10    1.90
  -9   2  -7   41.40    2.90
  -9  -2   7   40.70    2.70
  10   2  -7   95.09    3.40
 -10  -2  -7   97.59    4.20
 -10  -2  -7   93.59    4.20
  10  -2  -7   90.79    3.30
 -10   2  -7   96.59    3.70
 -10  -2   7   91.79    4.20
 -10   2  -7   92.69    4.30
 -11  -2  -7   -0.40    1.20
  11   2  -7    1.80    0.80
 -11  -2  -7    3.80    1.30
  11  -2  -7    1.40    0.70
 -11   2  -7    1.30    0.90
 -11  -2   7    0.30    1.30
 -11   2  -7    2.50    1.40
 -12  -2  -7   42.00    2.80
 -12  -2  -7   39.70    3.10
 -12   2  -7   37.60    2.30
 -12   2  -7   38.20    3.20
 -12  -2   7   40.10    3.00
 -13  -2  -7    4.10    1.50
 -13  -2  -7    4.60    1.50
 -13   2  -7    1.90    1.60
 -13   2  -7    3.00    1.10
 -13  -2   7    3.30    1.60
 -14  -2  -7   22.30    2.50
 -14  -2  -7   23.20    2.60
 -14   2  -7   17.60    2.60
 -14  -2   7   23.50    2.80
 -15  -2  -7   -0.50    1.40
 -15   2  -7   -1.70    1.70
 -15  -2   7    3.80    1.70
 -16  -2  -7   21.20    2.60
 -16   2  -7   20.90    2.90
 -16  -2   7   17.60    2.60
   0   3  -7    1.40    0.70
   0  -3   7    2.10    0.60
   0  -3  -7    1.60    0.80
   1  -3   7   41.10    1.90
   1   3  -7   39.30    1.90
  -1  -3  -7   36.90    1.90
  -1  -3   7   41.30    1.90
   1  -3  -7   41.40    2.00
  -1   3  -7   37.00    1.90
   2  -3   7    9.10    1.00
   2   3  -7    6.30    0.90
  -2  -3  -7    5.40    0.90
  -2  -3   7    5.60    0.80
  -2   3  -7    5.20    0.90
   2  -3  -7    5.10    0.80
  -2  -3   7    6.90    1.00
   3  -3   7   42.70    2.00
  -3  -3  -7   45.90    2.10
   3   3  -7   44.60    2.00
  -3  -3   7   44.00    2.20
   3  -3  -7   46.80    2.20
  -3   3  -7   45.10    2.00
  -3  -3   7   44.60    1.90
   3   3   7   44.50    2.00
  -4  -3  -7   97.79    3.20
  -4  -3  -7   95.49    3.70
   4  -3   7   96.79    3.40
   4   3  -7   96.99    3.40
  -4  -3  -7   98.49    3.40
   4   3   7   97.69    3.40
  -4   3  -7   92.99    3.20
   4  -3  -7   89.99    3.60
  -4  -3   7   98.29    3.70
  -4  -3   7   92.49    3.20
  -5  -3  -7   36.40    1.70
   5  -3   7   37.20    1.80
  -5  -3  -7   36.80    1.80
   5   3  -7   39.00    1.90
  -5  -3  -7   38.90    1.70
  -5  -3  -7   36.10    2.10
  -5  -3   7   34.90    2.10
  -5   3  -7   35.60    1.60
   5  -3  -7   35.70    2.20
   5   3   7   36.60    1.80
  -5  -3   7   37.20    1.60
  -6  -3  -7    3.70    0.80
  -6  -3  -7    4.40    1.10
   6   3  -7    2.50    0.80
  -6  -3  -7    3.80    0.70
   6  -3   7    3.40    0.70
  -6  -3  -7    4.10    0.60
  -6   3  -7    3.40    0.60
  -6  -3   7    4.80    1.10
  -6  -3   7    2.90    0.50
  -6   3  -7    3.50    1.10
   6  -3  -7    2.20    1.00
   6   3   7    3.70    0.80
  -7  -3  -7  156.28    5.10
  -7  -3  -7  151.38    5.50
   7  -3   7  143.39    4.80
  -7  -3  -7  152.08    4.50
  -7  -3  -7  153.18    4.60
   7   3  -7  152.98    4.90
  -7  -3   7  153.08    5.50
   7   3   7  141.99    4.90
  -7   3  -7  140.29    4.70
  -7   3  -7  151.78    4.20
  -7   3  -7  141.39    5.40
   8  -3   7   31.70    1.80
  -8  -3  -7   34.20    1.10
   8   3  -7   31.30    1.80
  -8  -3  -7   31.20    1.10
  -8  -3  -7   37.60    2.40
  -8  -3  -7   35.40    2.10
  -8   3  -7   36.30    1.80
  -8  -3   7   31.10    2.40
  -8   3  -7   34.00    2.60
  -9  -3  -7   99.29    3.90
  -9  -3  -7   93.29    4.20
   9   3  -7   89.79    3.40
  -9   3  -7   88.49    3.30
  -9  -3   7   92.29    4.10
  -9   3  -7   90.89    4.30
 -10  -3  -7   13.30    1.90
 -10  -3  -7   15.80    1.70
  10   3  -7   12.60    1.30
 -10   3  -7   14.20    1.40
 -10  -3   7   14.10    2.00
 -10   3  -7   11.90    1.90
  11   3  -7  168.78    5.60
 -11  -3  -7  178.18    6.40
 -11  -3  -7  174.28    6.60
 -11   3  -7  162.78    6.50
 -11   3  -7  165.38    5.50
 -11  -3   7  163.88    6.50
 -12  -3  -7    8.90    1.80
  12   3  -7    9.10    1.50
 -12  -3  -7   10.00    1.70
 -12  -3   7    7.20    1.80
 -12   3  -7    8.60    1.90
 -12   3  -7   10.20    1.30
 -13  -3  -7   17.20    2.20
 -13   3  -7   13.40    2.10
 -13  -3   7   20.20    2.50
 -14  -3  -7    7.20    1.80
 -14  -3   7    5.50    1.90
 -14   3  -7    5.80    2.10
 -15  -3  -7   17.20    2.40
 -15  -3   7   15.90    2.60
 -15   3  -7   23.90    3.00
 -16  -3  -7   20.20    2.70
 -16   3  -7   13.30    2.70
 -16  -3   7   16.90    2.80
   0   4  -7  169.98    5.50
   0  -4  -7  183.18    5.60
   0  -4   7  174.58    5.50
   1  -4   7 1013.30   28.50
  -1  -4  -7 1039.50   28.50
   1   4  -7 1041.10   28.50
  -1   4  -7 1054.39   29.40
  -1  -4   7 1065.79   29.40
  -1  -4   7 1073.69   29.50
  -2  -4  -7   55.29    2.40
   2  -4   7   50.39    2.30
   2   4  -7   50.79    2.30
   2  -4  -7   49.50    2.20
  -2  -4   7   53.99    2.50
  -2  -4   7   53.09    2.20
  -2   4  -7   46.60    2.20
  -3  -4  -7    7.70    1.20
   3  -4   7    4.70    0.80
   3   4  -7    6.70    1.00
  -3  -4  -7    5.50    0.90
  -3  -4  -7    6.80    0.60
  -3  -4   7    6.70    0.80
   3  -4  -7    7.10    1.00
  -3  -4   7    7.40    1.10
  -3   4  -7    5.50    0.80
  -4  -4  -7  705.53   20.10
   4   4  -7  728.73   20.20
  -4  -4  -7  733.63   19.70
  -4  -4  -7  706.23   20.10
   4  -4   7  727.43   20.20
  -4  -4  -7  718.23   20.60
  -4  -4   7  712.73   20.40
  -4   4  -7  718.03   19.80
  -4  -4   7  693.23   19.80
   4  -4  -7  720.53   20.20
  -5  -4  -7   55.29    2.20
   5   4  -7   51.89    2.40
  -5  -4  -7   53.09    2.30
  -5  -4  -7   59.69    2.80
  -5  -4  -7   55.39    2.10
   5  -4   7   53.89    2.30
  -5  -4   7   52.39    2.10
  -5  -4   7   55.19    2.80
  -5   4  -7   56.99    2.20
   5  -4  -7   54.49    2.70
   6   4  -7  158.78    5.20
  -6  -4  -7  161.68    5.00
  -6  -4  -7  157.58    5.70
  -6  -4  -7  160.78    5.00
   6  -4   7  148.59    5.10
  -6  -4  -7  167.18    5.00
  -6   4  -7  159.68    4.70
  -6  -4   7  151.18    4.70
  -6   4  -7  157.38    5.70
  -6  -4   7  153.48    5.60
   6  -4  -7  153.08    5.50
  -7  -4  -7   66.69    2.50
   7  -4   7   73.59    3.00
   7   4  -7   66.09    2.80
  -7  -4  -7   69.79    2.50
  -7  -4  -7   67.59    3.40
  -7  -4  -7   74.39    2.80
  -7  -4   7   71.69    3.40
  -7  -4   7   71.99    2.30
  -7   4  -7   71.99    3.50
  -7   4  -7   67.29    2.30
  -8  -4  -7   44.50    1.60
  -8  -4  -7   44.20    2.30
   8   4  -7   42.70    2.20
  -8  -4  -7   43.00    1.60
  -8  -4  -7   43.20    2.80
  -8  -4   7   39.40    2.70
  -8   4  -7   43.60    1.90
  -8   4  -7   38.60    2.80
   9   4  -7   14.10    1.40
  -9  -4  -7   13.70    2.00
  -9  -4  -7   13.10    1.50
  -9  -4   7   13.00    1.90
  -9   4  -7   11.70    1.80
  -9   4  -7   12.40    1.10
 -10  -4  -7   45.40    2.70
  10   4  -7   42.40    2.20
 -10  -4  -7   43.80    3.00
 -10   4  -7   42.20    2.00
 -10  -4   7   39.30    2.80
 -10   4  -7   41.10    3.00
 -11  -4  -7    9.80    1.50
 -11  -4  -7    8.20    1.80
  11   4  -7   10.10    1.20
 -11  -4   7    8.80    1.80
 -11   4  -7    7.50    1.80
 -11   4  -7    9.80    1.20
 -12  -4  -7   20.30    2.40
  12   4  -7   21.70    1.80
 -12   4  -7   20.50    2.40
 -12  -4   7   18.40    2.40
 -13  -4  -7    0.50    1.40
 -13  -4   7    2.10    1.70
 -13   4  -7    0.90    1.60
 -14  -4  -7    1.80    1.60
 -14   4  -7    2.20    1.70
 -14  -4   7    3.70    1.70
 -15  -4  -7    4.70    1.90
 -15   4  -7    4.10    2.20
 -15  -4   7    4.80    2.00
 -16  -4  -7    2.00    1.80
 -16  -4   7    3.10    2.10
 -16   4  -7    4.70    2.30
   0  -5   7   67.79    2.70
   0  -5  -7   69.19    2.30
   0  -5   7   69.79    2.80
   0   5  -7   69.59    2.80
   1  -5   7   79.99    3.00
   1   5  -7   75.19    3.00
  -1  -5  -7   72.29    3.00
  -1  -5  -7   77.79    2.40
  -1   5  -7   74.99    3.10
  -1  -5   7   83.29    3.10
  -1  -5   7   78.29    3.20
   1  -5  -7   80.69    2.80
   2  -5   7   62.19    2.60
  -2  -5  -7   60.39    2.60
   2   5  -7   59.79    2.60
   2  -5  -7   59.09    2.40
  -2   5  -7   58.29    2.50
  -2  -5   7   60.09    2.70
  -2  -5   7   58.79    2.50
   3   5  -7  205.88    6.50
  -3  -5  -7  204.98    6.50
   3  -5   7  202.98    6.40
  -3  -5  -7  210.58    6.80
  -3  -5  -7  208.88    6.50
  -3  -5   7  193.48    6.60
   3  -5  -7  197.08    6.30
  -3   5  -7  203.28    6.30
  -3  -5   7  210.98    6.30
  -4  -5  -7  174.68    4.90
  -4  -5  -7  168.78    5.60
  -4  -5  -7  171.98    5.50
  -4  -5  -7  180.08    6.00
   4   5  -7  174.78    5.60
   4  -5   7  164.78    5.50
  -4  -5   7  162.38    5.70
   4  -5  -7  169.88    5.60
  -4  -5   7  166.18    5.30
  -4   5  -7  164.48    5.30
  -5  -5  -7   46.00    2.10
  -5  -5  -7   47.60    2.20
   5   5  -7   45.80    2.20
  -5  -5  -7   47.90    2.60
  -5  -5  -7   47.70    1.70
  -5   5  -7   48.20    2.10
  -5  -5   7   43.60    2.50
  -5  -5   7   48.30    2.10
   5  -5  -7   46.80    2.50
  -6  -5  -7   21.10    1.40
   6   5  -7   19.60    1.60
  -6  -5  -7   21.60    2.10
  -6  -5  -7   21.50    1.40
  -6  -5  -7   19.30    1.20
  -6  -5   7   20.00    2.00
  -6   5  -7   15.00    1.80
  -6  -5   7   17.90    1.20
   6  -5  -7   21.60    1.90
  -6   5  -7   20.50    1.30
   7   5  -7   46.70    2.30
  -7  -5  -7   47.10    2.10
  -7  -5  -7   50.99    2.10
  -7  -5  -7   45.40    2.00
  -7  -5  -7   45.20    2.80
  -7  -5   7   53.49    3.00
  -7   5  -7   45.60    2.80
  -7  -5   7   44.60    1.80
  -7   5  -7   47.10    1.80
  -8  -5  -7   68.39    2.50
   8   5  -7   72.09    3.10
  -8  -5  -7   70.99    3.60
  -8  -5  -7   74.99    2.60
  -8   5  -7   74.69    3.70
  -8  -5   7   71.69    3.60
  -8  -5   7   67.89    2.20
  -9  -5  -7   20.80    0.90
   9   5  -7   26.40    1.90
  -9  -5  -7   19.30    2.20
  -9  -5  -7   25.20    0.90
  -9  -5   7   21.80    2.30
  -9   5  -7   22.60    2.40
 -10  -5  -7   39.60    3.00
  10   5  -7   37.10    2.20
 -10  -5   7   42.40    3.10
 -10   5  -7   38.30    3.10
  11   5  -7   48.50    2.50
 -11  -5  -7   42.90    3.10
 -11  -5   7   45.10    3.20
 -11   5  -7   49.10    3.60
 -12  -5  -7   24.00    2.70
  12   5  -7   26.70    2.00
 -12   5  -7   32.20    3.10
 -12  -5   7   25.70    2.90
 -13  -5  -7   14.60    2.40
 -13   5  -7   16.20    2.50
 -13  -5   7   15.20    2.60
 -14  -5  -7   13.40    2.30
 -14  -5   7   20.20    2.80
 -14   5  -7   16.70    2.60
 -15  -5  -7   33.80    3.50
 -15  -5   7   31.40    3.40
 -15   5  -7   23.10    3.00
 -16  -5  -7    2.10    1.90
 -16   5  -7   -0.10    2.00
 -16  -5   7    1.40    1.90
   0  -6   7  730.63   20.20
   0  -6   7  726.73   20.20
   0  -6  -7  703.63   19.60
   0   6  -7  696.63   20.20
   1   6  -7  417.96   12.70
   1  -6   7  444.76   12.80
  -1  -6  -7  442.16   11.90
  -1  -6  -7  431.56   12.70
  -1  -6   7  422.46   12.60
  -1  -6   7  447.16   12.50
  -1   6  -7  416.26   12.50
   1  -6  -7  429.86   12.10
  -2  -6  -7   71.39    2.90
  -2  -6  -7   71.89    3.20
   2   6  -7   69.69    3.00
  -2   6  -7   70.39    2.90
  -2  -6   7   75.39    2.90
   2  -6  -7   71.49    2.70
  -2  -6   7   68.19    3.00
  -3  -6  -7   75.19    3.00
   3   6  -7   74.89    3.10
  -3  -6  -7   69.09    3.30
  -3  -6  -7   73.29    3.00
  -3   6  -7   74.59    3.00
  -3  -6   7   74.79    3.30
   3  -6  -7   75.59    3.00
  -3  -6   7   82.79    3.10
   4   6  -7   15.30    1.40
  -4  -6  -7   14.20    1.70
  -4  -6  -7   16.30    1.40
  -4  -6  -7   14.80    1.30
   4  -6  -7   14.10    1.30
  -4   6  -7   13.10    1.20
  -4  -6   7   12.20    1.50
  -4  -6   7   16.60    1.40
  -5  -6  -7  121.09    4.00
   5   6  -7  115.09    4.20
  -5  -6  -7  111.99    4.10
  -5  -6  -7  109.29    4.50
  -5  -6   7  114.29    4.00
  -5   6  -7  113.09    3.90
  -5  -6   7  116.39    4.60
   5  -6  -7  120.79    4.40
  -6  -6  -7   78.09    3.80
   6   6  -7   76.49    3.20
  -6  -6  -7   76.29    3.00
  -6  -6  -7   77.59    3.00
  -6   6  -7   75.99    2.80
  -6  -6   7   75.49    2.80
   6  -6  -7   83.49    4.80
  -6   6  -7   75.69    3.70
  -6  -6   7   71.59    3.50
  -7  -6  -7  112.09    5.00
  -7  -6  -7  129.79    4.20
   7   6  -7  125.49    4.50
  -7  -6  -7  128.39    4.20
  -7  -6   7  121.29    5.00
  -7   6  -7  124.89    3.80
  -7   6  -7  113.49    5.00
  -7  -6   7  114.59    3.90
  -8  -6  -7   83.29    3.00
   8   6  -7   78.69    3.40
  -8  -6  -7   84.79    4.10
  -8  -6  -7   85.49    3.00
  -8  -6   7   79.89    2.70
  -8  -6   7   81.29    4.00
  -8   6  -7   85.89    4.20
  -9  -6  -7   20.40    2.30
   9   6  -7   20.60    1.70
  -9  -6  -7   20.20    1.10
  -9  -6  -7   21.70    1.20
  -9  -6   7   19.80    2.30
  -9   6  -7   19.00    2.10
  10   6  -7    3.70    1.10
 -10  -6  -7    2.10    1.50
 -10  -6   7    3.10    1.50
 -10   6  -7    3.50    1.40
  11   6  -7    8.50    1.30
 -11  -6  -7    7.40    1.90
 -11  -6   7    6.40    1.90
 -11   6  -7    8.30    2.00
 -12  -6  -7   12.00    2.10
  12   6  -7   12.40    1.50
 -12   6  -7   14.10    2.40
 -12  -6   7   10.40    2.10
 -13  -6  -7    4.40    1.90
 -13  -6   7    2.20    1.70
 -13   6  -7    3.20    1.80
 -14  -6  -7   -0.30    1.70
 -14  -6   7    0.00    1.80
 -14   6  -7    0.20    1.70
 -15  -6  -7    2.60    2.00
 -15  -6   7    5.10    2.10
 -15   6  -7    4.80    2.10
 -16  -6  -7    4.00    2.20
 -16  -6   7    4.50    2.20
   0  -7  -7   89.09    2.70
   0   7  -7   78.29    3.40
   0  -7   7   81.59    3.30
   0  -7  -7   83.49    3.40
   1  -7   7   29.90    1.70
   1   7  -7   27.70    1.80
  -1  -7  -7   26.60    2.00
   1  -7  -7   28.80    1.50
  -1   7  -7   28.70    1.90
  -1  -7   7   27.50    1.80
  -2  -7  -7   25.60    1.90
   2   7  -7   26.30    1.90
   2  -7  -7   24.70    1.50
  -2  -7   7   26.50    1.80
  -2   7  -7   25.00    1.80
  -3  -7  -7    7.40    1.30
   3   7  -7   11.10    1.30
  -3  -7  -7    6.50    1.10
  -3  -7   7    7.60    1.30
  -3  -7   7    7.40    1.00
   3  -7  -7    9.70    1.10
  -3   7  -7   10.50    1.20
   4   7  -7   41.30    2.30
  -4  -7  -7   40.50    2.50
  -4  -7  -7   35.70    2.10
  -4  -7  -7   36.30    2.10
  -4  -7   7   38.60    2.00
  -4   7  -7   40.40    2.10
  -4  -7   7   39.70    2.40
   4  -7  -7   41.20    2.20
   5   7  -7   27.70    2.00
  -5  -7  -7   23.50    2.20
  -5  -7  -7   23.80    1.80
  -5  -7  -7   24.80    1.70
  -5  -7   7   24.70    2.20
   5  -7  -7   22.90    1.90
  -5   7  -7   26.30    1.60
  -5  -7   7   25.00    1.60
   6   7  -7   26.60    2.00
  -6  -7  -7   25.20    2.20
  -6  -7  -7   25.40    1.80
  -6  -7  -7   27.70    1.70
  -6   7  -7   30.90    1.70
  -6  -7   7   29.30    2.50
  -6   7  -7   27.40    2.40
  -6  -7   7   28.80    1.70
  -7  -7  -7    7.60    1.70
  -7  -7  -7    4.30    0.90
   7   7  -7    2.40    1.10
  -7  -7  -7    5.10    1.00
  -7   7  -7    5.50    0.80
  -7  -7   7    5.50    1.50
  -7  -7   7    4.20    0.80
  -7   7  -7    5.30    1.40
  -8  -7  -7    4.90    1.70
  -8  -7  -7    7.90    1.00
  -8  -7  -7    5.20    0.90
   8   7  -7    7.50    1.30
  -8  -7   7    4.90    1.70
  -8  -7   7    5.70    0.80
  -8   7  -7   10.90    1.70
  -9  -7  -7   21.20    2.60
   9   7  -7   26.20    2.10
  -9  -7  -7   26.10    1.50
  -9  -7  -7   23.80    1.40
  -9  -7   7   18.90    2.30
  -9  -7   7   22.80    1.00
  -9   7  -7   23.40    2.40
 -10  -7  -7   47.20    1.60
  10   7  -7   44.50    2.60
 -10  -7  -7   46.20    3.40
 -10  -7   7   41.90    3.20
 -10   7  -7   45.20    3.30
  11   7  -7   17.50    1.80
 -11  -7  -7   19.20    2.60
 -11  -7   7   12.20    2.30
 -11   7  -7   13.40    2.30
 -12  -7  -7    8.70    2.20
  12   7  -7   10.80    1.50
 -12   7  -7    5.90    1.80
 -12  -7   7    9.40    2.10
 -13  -7  -7    4.00    2.00
 -13   7  -7    2.10    1.80
 -13  -7   7    0.30    1.60
 -14  -7  -7   17.90    2.90
 -14  -7   7   20.40    3.10
 -14   7  -7   14.10    2.50
 -15  -7  -7   19.70    3.00
 -15  -7   7   22.80    3.10
 -15   7  -7   22.60    3.00
   0  -8  -7    3.20    1.10
   0  -8   7    4.70    1.00
   0   8  -7    4.20    1.10
   1   8  -7   46.00    2.60
   1  -8   7   50.29    2.40
  -1  -8  -7   51.09    2.70
  -1  -8   7   51.89    2.60
   1  -8  -7   51.59    2.60
  -1   8  -7   50.79    2.60
   1  -8  -7   49.20    2.00
  -2  -8  -7  123.49    4.80
   2   8  -7  127.69    4.70
   2  -8  -7  134.89    4.30
  -2  -8   7  123.59    4.80
  -2   8  -7  125.69    4.60
   3   8  -7   25.70    2.00
  -3  -8  -7   22.60    2.00
  -3   8  -7   26.60    1.90
  -3  -8   7   25.60    2.00
   3  -8  -7   27.50    1.70
   4   8  -7   62.39    3.00
  -4  -8  -7   62.69    3.20
  -4  -8  -7   59.99    2.90
  -4  -8   7   66.19    3.30
  -4   8  -7   55.99    2.70
   4  -8  -7   59.59    2.70
  -5  -8  -7   36.20    2.60
   5   8  -7   43.40    2.50
  -5  -8  -7   43.50    2.40
  -5   8  -7   42.00    2.20
  -5  -8   7   41.20    2.20
   5  -8  -7   48.30    2.60
  -5  -8   7   41.30    2.80
  -6  -8  -7   40.80    2.30
  -6  -8  -7   42.30    2.20
  -6  -8  -7   40.70    2.90
   6   8  -7   35.20    2.50
  -6   8  -7   38.40    2.00
  -6  -8   7   39.60    2.10
  -6  -8   7   39.10    2.80
  -6   8  -7   36.10    2.70
  -7  -8  -7  113.59    4.10
  -7  -8  -7  107.29    5.00
   7   8  -7  110.09    4.40
  -7  -8  -7  107.69    4.10
  -7   8  -7  107.69    3.70
  -7  -8   7  101.19    4.70
  -7   8  -7   94.39    4.70
  -7  -8   7  107.29    3.80
  -8  -8  -7   23.40    1.60
   8   8  -7   24.20    2.00
  -8  -8  -7   21.70    1.70
  -8  -8  -7   20.60    2.50
  -8  -8   7   18.00    2.30
  -8   8  -7   22.30    2.40
  -8  -8   7   21.50    1.40
   9   8  -7   36.10    2.60
  -9  -8  -7   33.90    1.80
  -9  -8  -7   32.10    3.10
  -9  -8   7   33.00    3.10
  -9   8  -7   39.20    3.20
  10   8  -7    7.30    1.40
 -10  -8  -7    9.10    0.80
 -10  -8  -7    3.50    1.80
 -10   8  -7    7.00    1.90
 -10  -8   7    7.90    2.10
  11   8  -7    6.60    1.50
 -11  -8  -7    8.10    2.00
 -11   8  -7    6.90    2.10
 -11  -8   7    7.80    2.00
 -12  -8  -7    1.40    1.90
  12   8  -7   -0.90    1.20
 -12  -8   7    2.50    1.90
 -12   8  -7   -2.40    1.30
 -13  -8  -7   -0.30    1.70
 -13  -8   7    1.30    2.00
 -13   8  -7    2.10    1.80
 -14  -8  -7    6.70    2.40
 -14  -8   7    8.50    2.50
 -14   8  -7    7.30    2.20
 -15  -8  -7    1.70    1.90
 -15  -8   7    1.30    2.10
   0   9  -7   -0.80    1.00
   0  -9   7    1.70    1.00
   0  -9  -7    0.00    1.00
   1   9  -7   33.40    2.40
  -1  -9  -7   35.20    2.40
   1  -9   7   38.10    2.10
  -1  -9   7   38.10    2.40
  -1   9  -7   38.20    2.40
   1  -9  -7   32.60    2.30
   2   9  -7    4.00    1.20
  -2  -9  -7    6.40    1.50
   2  -9   7   10.70    1.20
  -2  -9   7    6.70    1.40
  -2   9  -7    6.10    1.20
   2  -9  -7    7.60    1.30
  -3  -9  -7   98.99    4.40
   3   9  -7   97.59    4.10
  -3   9  -7   96.79    3.90
  -3  -9   7   98.39    4.30
   3  -9  -7   99.49    3.80
   3  -9  -7   97.29    3.70
   4   9  -7   23.00    2.00
  -4  -9  -7   25.70    2.20
  -4   9  -7   30.90    2.10
  -4  -9   7   24.20    2.30
   4  -9  -7   30.60    1.90
   4  -9  -7   25.80    1.90
  -5  -9  -7   29.10    2.10
   5   9  -7   30.50    2.40
  -5  -9  -7   29.40    2.50
  -5   9  -7   27.50    1.90
  -5  -9   7   25.70    2.30
   5  -9  -7   28.30    2.50
   6   9  -7   17.30    1.90
  -6  -9  -7   18.80    1.80
  -6  -9  -7   15.40    2.30
  -6   9  -7   12.00    1.90
  -6   9  -7   18.30    1.50
  -6  -9   7   12.70    2.00
  -7  -9  -7    0.90    1.60
   7   9  -7   -0.80    1.20
  -7  -9  -7   -0.60    0.90
  -7  -9   7   -0.60    1.30
  -7   9  -7    2.20    1.30
  -7   9  -7    1.80    0.80
  -7  -9   7    1.00    0.80
   8   9  -7    2.80    1.40
  -8  -9  -7    3.50    1.00
  -8  -9  -7    2.70    1.00
  -8  -9  -7    3.20    1.90
  -8  -9   7    2.00    1.10
  -8  -9   7    2.40    1.60
  -8   9  -7    3.70    1.50
   9   9  -7    0.10    1.20
  -9  -9  -7    1.20    0.80
  -9  -9  -7    4.10    1.70
  -9  -9   7    0.70    1.80
  -9   9  -7   -1.30    1.40
 -10  -9  -7    7.90    2.00
  10   9  -7   12.20    1.80
 -10  -9  -7   10.50    1.00
 -10  -9   7   11.40    2.30
 -10   9  -7    7.90    1.90
  11   9  -7    6.20    1.50
 -11  -9  -7    5.70    2.00
 -11   9  -7    6.00    1.90
 -11  -9   7    4.70    1.90
 -12  -9  -7    6.80    2.30
  12   9  -7    7.20    1.60
 -12  -9   7    7.50    2.40
 -12   9  -7    4.50    2.00
 -13  -9  -7   16.60    2.90
 -13   9  -7   11.60    2.40
 -13  -9   7   15.30    3.00
 -14  -9  -7   21.70    3.20
 -14  -9   7   22.90    3.30
 -14   9  -7   17.40    2.80
   0 -10   7    8.10    1.30
   0 -10  -7    7.40    1.50
   0  10  -7    9.70    1.50
   1 -10   7   22.60    1.80
   1  10  -7   20.30    2.10
  -1 -10  -7   21.80    2.20
  -1  10  -7   21.80    2.00
   1 -10  -7   18.90    1.80
  -1 -10   7   18.50    1.90
   2  10  -7    2.60    1.30
  -2 -10  -7    0.20    1.30
   2 -10   7    1.40    0.90
  -2  10  -7   -0.70    1.00
  -2 -10   7   -0.50    1.10
   2 -10  -7    0.20    1.00
   3  10  -7  159.78    5.90
  -3 -10  -7  161.98    6.20
  -3  10  -7  173.68    6.10
   3 -10  -7  182.08    6.10
  -3 -10   7  174.78    6.60
  -4 -10  -7   55.89    3.40
   4  10  -7   53.99    3.10
   4 -10  -7   53.29    2.80
   4 -10  -7   57.89    2.70
  -4  10  -7   61.89    2.90
  -4 -10   7   60.09    3.50
  -5 -10  -7    4.20    1.30
   5  10  -7    2.60    1.40
  -5 -10  -7    3.90    1.70
  -5 -10   7    4.80    1.70
   5 -10  -7    4.40    1.10
  -5  10  -7    2.20    1.00
  -5  10  -7    2.40    1.30
   6  10  -7   85.09    4.10
  -6 -10  -7   94.39    3.90
  -6 -10  -7   86.89    4.50
   6 -10  -7   90.09    3.40
  -6  10  -7   86.99    4.40
  -6  10  -7   91.09    3.60
  -6 -10   7   83.39    4.40
   7  10  -7    1.80    1.40
  -7 -10  -7    3.40    1.20
  -7 -10  -7    1.70    1.80
  -7 -10   7    1.10    1.60
  -7  10  -7    3.30    1.00
  -7  10  -7    3.10    1.40
  -8 -10  -7  137.79    6.30
  -8 -10  -7  134.89    5.00
   8  10  -7  148.29    5.60
[truncated: 1,638,020 more chars]
