# Supplementary material for: Crystal structures of two 1,2,3,4-tetra­hydro­naphthalenes obtained during efforts towards the total synthesis of elisabethin A
Source: Acta Crystallogr E Crystallogr Commun. 2023 Feb 17;79(Pt 3):177–81. doi: 10.1107/S2056989023001226 (PMC9993920; doi:10.1107/S2056989023001226)
Supplement: Supplementary file 2 [file e-79-00177-2sup2.hkl]

data_2                                                                          
_shelx_title ' (2)'                                                             
_shelx_refln_list_code          4                                               
_shelx_F_calc_maximum      264.47                                               
_exptl_crystal_F_000      1400.00                                               
_reflns_d_resolution_high  0.7534                                               
                                                                                
loop_                                                                           
 _space_group_symop_operation_xyz                                               
 'x, y, z'                                                                      
 '-x+1/2, -y, z+1/2'                                                            
 '-x, y+1/2, -z+1/2'                                                            
 'x+1/2, -y+1/2, -z'                                                            
                                                                                
_cell_length_a    13.2385                                                       
_cell_length_b    14.5713                                                       
_cell_length_c    20.3505                                                       
_cell_angle_alpha  90.000                                                       
_cell_angle_beta   90.000                                                       
_cell_angle_gamma  90.000                                                       
                                                                                
_shelx_F_squared_multiplier     1.000                                           
                                                                                
loop_                                                                           
 _refln_index_h                                                                 
 _refln_index_k                                                                 
 _refln_index_l                                                                 
 _refln_F_squared_calc                                                          
 _refln_F_squared_meas                                                          
 _refln_F_squared_sigma                                                         
 _refln_observed_status                                                         
   2   0   0       4263.61       3532.90       101.06 o                         
   4   0   0         98.22         66.62         6.74 o                         
   6   0   0       1036.11        874.53        21.96 o                         
   8   0   0       9894.83      11983.54       191.03 o                         
  10   0   0         92.35         74.31         7.55 o                         
  12   0   0        460.70        522.44        24.70 o                         
  14   0   0         40.89         39.68        11.23 o                         
  16   0   0        141.06        171.43        18.71 o                         
   1   1   0      12132.27      11825.58       376.42 o                         
   2   1   0       8802.16       8503.62       102.91 o                         
   3   1   0      19998.77      20428.40       224.90 o                         
   4   1   0       5183.40       5234.84        72.80 o                         
   5   1   0         13.35         14.65         3.01 o                         
   6   1   0        261.65        250.03         6.47 o                         
   7   1   0          3.35          5.60         2.85 o                         
   8   1   0         20.81         22.50         3.22 o                         
   9   1   0       2309.28       2658.41        46.77 o                         
  10   1   0        348.62        361.29         7.05 o                         
  11   1   0          3.29         21.13         2.55 o                         
  12   1   0         58.97         43.83         7.49 o                         
  13   1   0          0.25         -5.21         5.21 o                         
  14   1   0         15.57          9.67         6.29 o                         
  15   1   0         14.81         15.42         7.13 o                         
  16   1   0          7.94          5.99        11.98 o                         
  17   1   0         28.67         18.71        11.98 o                         
   0   2   0      20267.55      19447.99      1690.93 o                         
   1   2   0      69944.09      71749.05       863.50 o                         
   2   2   0        565.43        436.99         6.45 o                         
   3   2   0       6563.17       6923.12       115.87 o                         
   4   2   0       2626.81       2345.96        33.75 o                         
   5   2   0        362.00        413.47         7.47 o                         
   6   2   0        729.01        749.29        11.89 o                         
   7   2   0        192.16        254.52         6.10 o                         
   8   2   0       2004.85       2415.09        38.97 o                         
   9   2   0        170.50        191.97         5.40 o                         
  10   2   0         16.93         12.88         2.78 o                         
  11   2   0        155.23        132.22         5.44 o                         
  12   2   0          0.11         -1.87         4.40 o                         
  13   2   0         76.94         79.98         7.60 o                         
  14   2   0          7.04          6.87         5.75 o                         
  15   2   0          9.65          8.23        11.23 o                         
  16   2   0          0.14         -9.73        11.23 o                         
  17   2   0         57.49         63.63        15.72 o                         
   1   3   0      10541.59      10742.41       130.23 o                         
   2   3   0      11097.21      11622.98       128.51 o                         
   3   3   0       2966.26       3524.33        43.92 o                         
   4   3   0         39.60         40.32         1.81 o                         
   5   3   0         55.73         55.39         1.63 o                         
   6   3   0        219.50        229.36         6.32 o                         
   7   3   0          0.60          1.00         2.52 o                         
   8   3   0         37.28         61.83         3.83 o                         
   9   3   0          5.10          8.88         2.08 o                         
  10   3   0       2456.94       2551.28        34.00 o                         
  11   3   0        910.07        892.95        14.10 o                         
  12   3   0        130.55        114.59         5.94 o                         
  13   3   0         16.86         16.78         8.09 o                         
  14   3   0         38.88         26.74         8.98 o                         
  15   3   0         40.60         44.92        14.22 o                         
  16   3   0          5.75         17.97        11.98 o                         
  17   3   0          0.24          0.75        12.73 o                         
   0   4   0         37.09         48.10         3.71 o                         
   1   4   0        820.18        848.53        13.38 o                         
   2   4   0       5159.63       5625.92        69.23 o                         
   3   4   0        695.47        654.89        10.54 o                         
   4   4   0         23.92         20.57         1.89 o                         
   5   4   0       2861.64       2867.04        31.17 o                         
   6   4   0        151.11        119.59         4.28 o                         
   7   4   0        558.95        538.39         8.93 o                         
   8   4   0       2596.19       2610.81        34.91 o                         
   9   4   0        226.19        240.09         6.23 o                         
  10   4   0         37.63         54.14         3.69 o                         
  11   4   0         22.74         36.01         3.29 o                         
  12   4   0         76.41         74.59         6.64 o                         
  13   4   0          2.94         -0.75         7.13 o                         
  14   4   0         14.85         -3.40         8.63 o                         
  15   4   0        121.59        119.78        18.71 o                         
  16   4   0         24.93         36.68        14.97 o                         
  17   4   0          3.14         -3.74        12.73 o                         
   1   5   0       4142.78       4430.20        61.76 o                         
   2   5   0       5510.84       5922.44        66.88 o                         
   3   5   0       3819.89       4137.06        52.08 o                         
   4   5   0        542.47        603.92         9.97 o                         
   5   5   0       2155.46       2122.58        25.93 o                         
   6   5   0         10.01          8.09         1.79 o                         
   7   5   0        391.81        356.04         5.69 o                         
   8   5   0        139.83        124.88         5.16 o                         
   9   5   0       1538.24       1568.92        22.98 o                         
  10   5   0         16.11         11.06         3.51 o                         
  11   5   0       1935.51       1861.38        44.66 o                         
  12   5   0          3.11         -4.64         4.64 o                         
  13   5   0          7.87          3.74         7.94 o                         
  14   5   0        220.27        221.09        16.84 o                         
  15   5   0          7.67          6.61         9.25 o                         
  16   5   0        167.75        166.94        22.46 o                         
   0   6   0        212.90        138.69         6.88 o                         
   1   6   0       2788.00       2856.21        36.83 o                         
   2   6   0          2.13         -2.12         2.12 o                         
   3   6   0        107.75        110.78         5.91 o                         
   4   6   0        583.69        528.16         9.40 o                         
   5   6   0        360.19        296.80         6.66 o                         
   6   6   0        628.27        620.40         9.79 o                         
   7   6   0       1884.12       1855.05        21.51 o                         
   8   6   0        184.87        168.42         9.08 o                         
   9   6   0        535.39        540.05        11.79 o                         
  10   6   0        120.87        136.52        10.16 o                         
  11   6   0        601.59        606.49        20.95 o                         
  12   6   0        101.73        101.12         7.84 o                         
  13   6   0         78.86         55.02        10.84 o                         
  14   6   0         76.99         61.25        16.47 o                         
  15   6   0          0.03         -0.47        10.02 o                         
  16   6   0          0.93         -0.22        11.98 o                         
   1   7   0       1381.05       1551.73        21.69 o                         
   2   7   0        756.64        883.56        13.72 o                         
   3   7   0        812.85        736.89        14.73 o                         
   4   7   0        141.83        115.59         4.57 o                         
   5   7   0        480.26        472.02        17.99 o                         
   6   7   0         73.81         63.61         3.77 o                         
   7   7   0         33.82         22.93         2.95 o                         
   8   7   0        582.75        562.86         9.37 o                         
   9   7   0        760.34        703.60        15.37 o                         
  10   7   0        230.10        217.90        10.78 o                         
  11   7   0         22.88         20.55         6.15 o                         
  12   7   0          5.21         13.40         5.82 o                         
  13   7   0         21.81         12.06         9.25 o                         
  14   7   0         42.92         38.95        10.55 o                         
  15   7   0        176.38        227.99        18.79 o                         
  16   7   0         23.63         16.47        15.72 o                         
   0   8   0       2230.92       2314.07        42.08 o                         
   1   8   0          0.01          0.37         2.41 o                         
   2   8   0          0.20         -0.35         2.19 o                         
   3   8   0         64.09         40.80         3.63 o                         
   4   8   0        286.10        312.80         8.65 o                         
   5   8   0          1.49          1.01         3.10 o                         
   6   8   0       1807.56       1755.34        55.20 o                         
   7   8   0         10.17          5.55         3.25 o                         
   8   8   0        385.85        369.11         7.65 o                         
   9   8   0        428.87        435.62         8.10 o                         
  10   8   0         16.68          7.69         5.81 o                         
  11   8   0         14.01         12.64         6.16 o                         
  12   8   0          6.90         -0.03         5.81 o                         
  13   8   0         26.93         22.38        10.31 o                         
  14   8   0          0.28          2.62        10.06 o                         
  15   8   0          0.07          1.61        10.31 o                         
   1   9   0         60.88         76.74         4.32 o                         
   2   9   0        851.16        822.55        17.68 o                         
   3   9   0        551.78        565.39        12.24 o                         
   4   9   0         15.02         24.64         5.03 o                         
   5   9   0        129.13         82.72         5.43 o                         
   6   9   0         16.30         11.67         3.96 o                         
   7   9   0        655.13        584.94        15.68 o                         
   8   9   0        178.45        181.69         9.78 o                         
   9   9   0        432.47        394.21         9.92 o                         
  10   9   0          2.13          2.89         5.72 o                         
  11   9   0         46.35         62.50         9.61 o                         
  12   9   0          3.89         -6.26         6.26 o                         
  13   9   0          6.77          2.25         9.53 o                         
  14   9   0         83.57         86.36        12.96 o                         
  15   9   0          5.71          7.28        12.23 o                         
   0  10   0          0.09         -3.06         7.11 o                         
   1  10   0        112.90        105.25         5.07 o                         
   2  10   0        697.56        684.82        13.62 o                         
   3  10   0       1359.18       1289.55        22.54 o                         
   4  10   0        678.21        668.90        17.13 o                         
   5  10   0       2155.87       1949.93        37.30 o                         
   6  10   0        284.97        257.73        11.78 o                         
   7  10   0       3651.72       3643.31        74.77 o                         
   8  10   0         16.43          9.37         3.72 o                         
   9  10   0         14.63         11.77         4.40 o                         
  10  10   0          9.18         10.33         3.95 o                         
  11  10   0          1.47          7.25         6.36 o                         
  12  10   0          7.08          2.35         6.79 o                         
  13  10   0         40.48         42.08        12.14 o                         
  14  10   0          0.67        -10.02        10.02 o                         
   1  11   0         31.63         36.32         4.12 o                         
   2  11   0          0.33         -3.25         3.25 o                         
   3  11   0        217.94        201.63         7.90 o                         
   4  11   0       1862.64       1903.13        37.00 o                         
   5  11   0          1.72          7.03         5.75 o                         
   6  11   0         22.32         20.16         6.56 o                         
   7  11   0         35.90         43.89         7.25 o                         
   8  11   0         91.17         58.64         8.01 o                         
   9  11   0         97.43         82.05         8.92 o                         
  10  11   0         12.26         10.50         4.20 o                         
  11  11   0         31.23         35.42         7.70 o                         
  12  11   0        126.70        133.36        11.34 o                         
  13  11   0         74.43         56.16        13.11 o                         
  14  11   0          2.66        -10.51        12.42 o                         
   0  12   0        823.81        899.40        19.98 o                         
   1  12   0        355.39        305.91         8.73 o                         
   2  12   0         86.16         87.19         5.24 o                         
   3  12   0        995.12       1032.89        19.65 o                         
   4  12   0        605.57        594.19        17.41 o                         
   5  12   0        104.19        104.27         8.85 o                         
   6  12   0        937.45        992.99        28.31 o                         
   7  12   0          6.73         -5.39         7.09 o                         
   8  12   0         96.87        107.01        13.42 o                         
   9  12   0        116.54        124.78        13.99 o                         
  10  12   0         83.28         95.71         6.93 o                         
  11  12   0        151.58        163.82        12.15 o                         
  12  12   0         13.04         19.12         8.75 o                         
  13  12   0          2.82        -14.22        14.22 o                         
   1  13   0         27.88         21.05         4.23 o                         
   2  13   0          1.69         11.59         3.91 o                         
   3  13   0        280.54        283.84        10.04 o                         
   4  13   0          0.66         -1.59         5.69 o                         
   5  13   0         13.32         19.45        11.82 o                         
   6  13   0          0.80         -0.01         6.37 o                         
   7  13   0        303.18        300.61        14.38 o                         
   8  13   0        121.98        115.27        12.00 o                         
   9  13   0        238.28        237.88        13.78 o                         
  10  13   0         54.59         50.88         6.15 o                         
  11  13   0          1.55         -7.42         7.42 o                         
  12  13   0         15.38         16.34         8.69 o                         
   0  14   0        433.47        424.13        13.78 o                         
   1  14   0        316.45        326.14         8.68 o                         
   2  14   0         71.18         59.20         6.09 o                         
   3  14   0        808.00        856.26        28.07 o                         
   4  14   0        145.96        158.11        10.35 o                         
   5  14   0          0.57          0.58         6.27 o                         
   6  14   0         40.04         39.34        13.51 o                         
   7  14   0        171.56        149.39        11.02 o                         
   8  14   0        113.96        129.51        11.23 o                         
   9  14   0         14.17          5.72        11.41 o                         
  10  14   0         52.65         62.71        10.86 o                         
  11  14   0        170.70        191.68        13.80 o                         
  12  14   0         23.62          7.34        14.26 o                         
   1  15   0         42.34         51.08         4.78 o                         
   2  15   0        432.54        460.39        11.66 o                         
   3  15   0         25.51         24.53         6.94 o                         
   4  15   0        135.80        151.21        10.74 o                         
   5  15   0          0.14          9.49         7.14 o                         
   6  15   0         10.26         18.91         7.63 o                         
   7  15   0        358.56        373.06        17.06 o                         
   8  15   0        105.67        108.68        11.32 o                         
   9  15   0        286.50        265.80        15.22 o                         
  10  15   0          0.15          6.05        12.51 o                         
  11  15   0         84.10        122.65        15.83 o                         
   0  16   0        485.20        532.07        16.95 o                         
   1  16   0        168.76        161.94         8.98 o                         
   2  16   0        792.45        827.28        22.41 o                         
   3  16   0          0.07          3.45         6.46 o                         
   4  16   0         29.50         19.97        13.00 o                         
   5  16   0          0.16         -7.12         7.12 o                         
   6  16   0         23.23         26.70         8.70 o                         
   7  16   0        232.78        237.38        14.21 o                         
   8  16   0         40.62         39.34         9.30 o                         
   9  16   0         26.62         28.35        13.39 o                         
   1  17   0         30.69         31.56        10.31 o                         
   2  17   0         16.32          7.86        11.60 o                         
   3  17   0         18.25         11.35         7.68 o                         
   4  17   0          5.85         -4.08         7.01 o                         
   5  17   0          0.64          8.86         7.42 o                         
   6  17   0          0.10          5.78         7.94 o                         
   7  17   0        125.78        140.89        12.64 o                         
   8  17   0         64.24         77.73        13.91 o                         
   0  18   0          0.00         14.97        13.47 o                         
   1  18   0        242.88        282.22        26.20 o                         
   2  18   0         27.18         35.18        16.47 o                         
   3  18   0          9.16         -9.48         9.48 o                         
   4  18   0          1.00         -1.32         9.89 o                         
   5  18   0          0.61         -1.55         9.83 o                         
   6  18   0          2.40         31.14        11.83 o                         
   1  19   0          9.82          8.98        15.72 o                         
   2  19   0          2.77          0.00        15.72 o                         
   3  19   0         17.20        -15.72        15.72 o                         
   3   0   1      25221.64      25330.46       438.85 o                         
   4   0   1        449.06        526.39         9.63 o                         
   5   0   1      29837.70      31331.19       423.48 o                         
   6   0   1         26.65         15.07         3.78 o                         
   7   0   1       4917.63       4989.98        57.91 o                         
   8   0   1       8121.58       8997.01       155.15 o                         
   9   0   1         86.58         59.89         5.43 o                         
  10   0   1         34.15         18.08         5.44 o                         
  11   0   1         24.47         11.87         6.55 o                         
  12   0   1         24.93         45.86         6.88 o                         
  13   0   1          2.20         13.08         8.98 o                         
  14   0   1        188.92        202.92        25.83 o                         
  15   0   1         90.09         86.14         9.78 o                         
  16   0   1        273.49        224.23        14.82 o                         
 -17   1   1         86.77         86.09        15.72 o                         
 -16   1   1        180.94        200.62        20.96 o                         
 -15   1   1         66.69         71.22         9.25 o                         
 -14   1   1         82.71         86.82        11.23 o                         
 -13   1   1          5.39         13.70         6.07 o                         
 -12   1   1         92.99        113.97         8.95 o                         
 -11   1   1         40.02         30.60         4.57 o                         
 -10   1   1        295.30        283.58        10.07 o                         
  -9   1   1        357.81        394.83        10.14 o                         
  -8   1   1        378.43        421.25        10.84 o                         
  -7   1   1        627.30        794.63        12.36 o                         
  -6   1   1       1703.09       1781.42        24.63 o                         
  -5   1   1       6566.96       7321.50       101.43 o                         
  -4   1   1       1141.90       1158.10        17.75 o                         
  -3   1   1      19974.09      20038.79       239.61 o                         
  -2   1   1       5547.30       5447.90        55.86 o                         
  -1   1   1       3852.96       3827.99        85.71 o                         
   1   1   1       3848.28       3803.82        59.64 o                         
   2   1   1       5584.66       5525.20        61.32 o                         
   3   1   1      20060.86      20158.62       261.41 o                         
   4   1   1       1131.90       1172.96        17.22 o                         
   5   1   1       6579.82       7288.88        89.37 o                         
   6   1   1       1692.49       1789.08        21.64 o                         
   7   1   1        645.09        797.45        10.96 o                         
   8   1   1        370.43        414.93         8.87 o                         
   9   1   1        358.11        373.63         9.52 o                         
  10   1   1        298.19        281.65         5.70 o                         
  11   1   1         39.31         38.09         3.06 o                         
  12   1   1         93.66        105.81         5.69 o                         
  13   1   1          5.26          1.42         9.16 o                         
  14   1   1         81.13         99.44         9.70 o                         
  15   1   1         68.01         63.22         9.25 o                         
  16   1   1        182.66        186.40        20.21 o                         
  17   1   1         84.89         93.57        16.47 o                         
 -17   2   1        111.65        112.29        17.97 o                         
 -16   2   1         55.55         56.14        14.22 o                         
 -15   2   1        355.53        320.40        23.96 o                         
 -14   2   1         72.68         71.76        13.47 o                         
 -13   2   1         62.44         68.29         7.73 o                         
 -12   2   1         13.75         18.94         3.81 o                         
 -11   2   1        107.83         95.78         3.57 o                         
 -10   2   1         37.82         49.27         5.94 o                         
  -9   2   1        206.03        231.36         6.27 o                         
  -8   2   1        274.85        250.55         9.88 o                         
  -7   2   1       3293.55       3895.31        50.16 o                         
  -6   2   1       1797.94       1966.00        23.74 o                         
  -5   2   1        908.80        981.92        12.67 o                         
  -4   2   1       3127.62       3406.23        35.70 o                         
  -3   2   1       6639.15       6722.18        74.72 o                         
  -2   2   1       1706.53       1846.53        26.01 o                         
  -1   2   1       3279.89       3281.32        45.01 o                         
   0   2   1       3698.58       3658.75        44.79 o                         
   1   2   1       3288.93       3316.94        45.57 o                         
   2   2   1       1719.32       1882.96        21.59 o                         
   3   2   1       6608.03       6752.14        82.42 o                         
   4   2   1       3125.96       3378.02        47.61 o                         
   5   2   1        910.06        956.47        13.97 o                         
   6   2   1       1807.83       2033.81        27.32 o                         
   7   2   1       3276.68       3741.03        48.29 o                         
   8   2   1        273.59        261.88         6.68 o                         
   9   2   1        211.15        225.93         6.05 o                         
  10   2   1         37.50         46.17         5.51 o                         
  11   2   1        106.09         92.56         4.86 o                         
  12   2   1         14.13         14.25         3.30 o                         
  13   2   1         61.32         57.39         6.59 o                         
  14   2   1         73.41         81.76         7.78 o                         
  15   2   1        353.52        415.40        26.95 o                         
  16   2   1         54.98         70.37        14.97 o                         
  17   2   1        112.43        150.47        20.21 o                         
 -17   3   1        186.47        177.42        22.46 o                         
 -16   3   1         37.92         23.96        12.73 o                         
 -15   3   1        238.17        249.28        23.21 o                         
 -14   3   1         24.51          2.99         9.73 o                         
 -13   3   1         35.39         40.99         7.35 o                         
 -12   3   1         52.46         59.47         4.65 o                         
 -11   3   1        625.03        676.30        11.43 o                         
 -10   3   1         21.59         20.25         3.44 o                         
  -9   3   1         90.86         87.48         3.60 o                         
  -8   3   1         96.51         93.57         3.72 o                         
  -7   3   1       1234.60       1178.08        15.67 o                         
  -6   3   1        387.87        436.63         8.21 o                         
  -5   3   1         78.22         45.25         1.94 o                         
  -4   3   1       1037.59       1131.69        13.08 o                         
  -3   3   1       4892.15       4907.12        69.51 o                         
  -2   3   1        251.69        300.76         7.13 o                         
  -1   3   1       1273.06       1254.17        18.34 o                         
   0   3   1        858.22        943.11        14.22 o                         
   1   3   1       1296.55       1267.32        20.95 o                         
   2   3   1        246.84        295.33         5.97 o                         
   3   3   1       4940.89       4785.14        65.68 o                         
   4   3   1       1057.39       1171.26        14.72 o                         
   5   3   1         84.24         56.45         1.75 o                         
   6   3   1        392.77        442.79         8.43 o                         
   7   3   1       1242.53       1179.10        17.76 o                         
   8   3   1         91.22         88.68         4.56 o                         
   9   3   1         91.23         77.00         4.66 o                         
  10   3   1         20.43         27.12         4.32 o                         
  11   3   1        631.64        674.68        13.73 o                         
  12   3   1         51.31         63.48         6.01 o                         
  13   3   1         35.51         41.58         9.00 o                         
  14   3   1         25.21         18.05         8.95 o                         
  15   3   1        239.17        262.26        17.44 o                         
  16   3   1         37.13         44.17        14.22 o                         
  17   3   1        186.45        181.91        22.46 o                         
 -17   4   1         31.76          5.99        13.47 o                         
 -16   4   1        208.43        236.56        24.70 o                         
 -15   4   1         38.89         50.16        14.97 o                         
 -14   4   1        254.30        265.00        23.96 o                         
 -13   4   1         21.58         12.92         8.19 o                         
 -12   4   1        125.75        120.26         7.84 o                         
 -11   4   1        114.02        111.56         4.69 o                         
 -10   4   1        210.21        199.75         8.36 o                         
  -9   4   1        422.25        394.17         8.85 o                         
  -8   4   1        810.11        777.34        12.72 o                         
  -7   4   1       2028.98       1988.84        24.92 o                         
  -6   4   1        573.14        637.27         7.92 o                         
  -5   4   1        792.70        780.40         9.94 o                         
  -4   4   1        243.94        326.85         6.25 o                         
  -3   4   1       1123.28       1212.69        16.65 o                         
  -2   4   1        228.65        310.51         6.45 o                         
  -1   4   1       1813.40       1846.75        23.84 o                         
   0   4   1       3026.77       3027.23        42.67 o                         
   1   4   1       1831.49       1876.01        27.13 o                         
   2   4   1        228.51        306.15         5.23 o                         
   3   4   1       1122.01       1197.58        13.92 o                         
   4   4   1        230.25        291.25         4.83 o                         
   5   4   1        795.03        771.45         9.88 o                         
   6   4   1        563.87        625.11         8.34 o                         
   7   4   1       2016.79       2000.19        27.79 o                         
   8   4   1        818.13        840.54        15.73 o                         
   9   4   1        422.69        374.85         7.95 o                         
  10   4   1        216.45        213.20        12.43 o                         
  11   4   1        111.95         98.53         5.09 o                         
  12   4   1        123.74        125.09        10.60 o                         
  13   4   1         22.66         25.45         9.00 o                         
  14   4   1        254.39        251.88        16.91 o                         
  15   4   1         39.01         32.34        10.55 o                         
  16   4   1        207.97        244.79        24.70 o                         
  17   4   1         32.09         29.20        15.72 o                         
 -16   5   1        270.79        351.84        29.20 o                         
 -15   5   1          2.77          5.24        12.73 o                         
 -14   5   1        143.14        165.14        15.32 o                         
 -13   5   1         35.73         26.24         9.16 o                         
 -12   5   1        432.04        443.21        14.14 o                         
 -11   5   1        696.83        680.68        17.48 o                         
 -10   5   1         65.78         67.57         4.54 o                         
  -9   5   1        701.95        639.46        11.91 o                         
  -8   5   1       1091.54       1073.13        19.19 o                         
  -7   5   1        311.58        296.09         5.10 o                         
  -6   5   1        675.28        620.95         9.13 o                         
  -5   5   1       1215.50       1246.11        17.74 o                         
  -4   5   1        598.93        651.09        14.31 o                         
  -3   5   1       1411.80       1637.85        22.22 o                         
  -2   5   1       1074.07       1151.43        16.26 o                         
  -1   5   1        396.34        414.72         8.14 o                         
   0   5   1       2121.08       2383.77        34.44 o                         
   1   5   1        396.75        407.03         9.36 o                         
   2   5   1       1060.14       1112.64        15.59 o                         
   3   5   1       1401.36       1602.34        18.34 o                         
   4   5   1        611.54        662.42         9.74 o                         
   5   5   1       1232.16       1277.09        18.84 o                         
   6   5   1        676.17        635.17         8.98 o                         
   7   5   1        308.95        295.96         4.88 o                         
   8   5   1       1092.80       1054.15        16.42 o                         
   9   5   1        696.57        635.34        11.65 o                         
  10   5   1         67.88         69.52         5.62 o                         
  11   5   1        699.53        704.49        18.04 o                         
  12   5   1        438.23        416.84        13.68 o                         
  13   5   1         34.93         27.20         9.48 o                         
  14   5   1        142.40        143.24        23.58 o                         
  15   5   1          2.68          1.75         8.72 o                         
  16   5   1        271.66        285.84        43.79 o                         
 -16   6   1         42.17         71.87        17.97 o                         
 -15   6   1         80.77         78.77        13.20 o                         
 -14   6   1         97.75         96.72        13.23 o                         
 -13   6   1         29.32         24.21         9.25 o                         
 -12   6   1         85.08         87.89         7.71 o                         
 -11   6   1        157.04        162.92        18.59 o                         
 -10   6   1        200.15        202.75        14.80 o                         
  -9   6   1        878.10        852.79        14.83 o                         
  -8   6   1        438.15        426.29         6.64 o                         
  -7   6   1        779.12        699.51         9.76 o                         
  -6   6   1       1580.11       1545.83        22.01 o                         
  -5   6   1        775.81        820.81        13.04 o                         
  -4   6   1        231.70        271.61         9.52 o                         
  -3   6   1        485.14        457.89         9.52 o                         
  -2   6   1       2329.63       2559.21        33.48 o                         
  -1   6   1       1706.10       1640.33        20.17 o                         
   0   6   1       1056.14        977.63        16.09 o                         
   1   6   1       1690.93       1613.23        22.03 o                         
   2   6   1       2339.42       2532.17        33.07 o                         
   3   6   1        488.43        458.36         7.66 o                         
   4   6   1        231.57        271.95         6.31 o                         
   5   6   1        759.65        802.81        10.73 o                         
   6   6   1       1580.98       1543.80        18.59 o                         
   7   6   1        774.08        712.00        10.80 o                         
   8   6   1        442.88        433.56         7.46 o                         
   9   6   1        877.79        861.40        14.72 o                         
  10   6   1        202.71        196.42         7.76 o                         
  11   6   1        158.98        161.35        10.86 o                         
  12   6   1         84.64         81.43         7.24 o                         
  13   6   1         28.67          2.25        11.60 o                         
  14   6   1         99.81         97.29        13.20 o                         
  15   6   1         80.43         96.20        36.68 o                         
  16   6   1         43.00         30.15        18.34 o                         
 -16   7   1          6.05         -8.23        14.22 o                         
 -15   7   1         35.50         55.91        12.70 o                         
 -14   7   1         92.91        103.21        16.47 o                         
 -13   7   1         55.02         73.62        11.90 o                         
 -12   7   1        140.84        139.37        11.08 o                         
 -11   7   1        105.38        122.21         8.63 o                         
 -10   7   1        598.50        631.17        19.63 o                         
  -9   7   1         30.91         22.23         4.65 o                         
  -8   7   1        192.86        183.05         5.07 o                         
  -7   7   1         10.02         10.04         2.95 o                         
  -6   7   1        490.36        450.67         9.31 o                         
  -5   7   1         67.44         78.98         5.35 o                         
  -4   7   1         44.23         60.71         4.41 o                         
  -3   7   1        535.34        529.55        13.18 o                         
  -2   7   1         95.86         91.68         3.85 o                         
  -1   7   1        272.08        245.59         5.33 o                         
   0   7   1        234.56        150.31         5.58 o                         
   1   7   1        258.83        228.66         5.95 o                         
   2   7   1         97.90        107.62         4.41 o                         
   3   7   1        545.44        544.28         8.95 o                         
   4   7   1         45.03         60.32         3.10 o                         
   5   7   1         66.06         89.03         4.36 o                         
   6   7   1        489.98        441.53         8.00 o                         
   7   7   1         10.15         11.39         2.81 o                         
   8   7   1        185.56        169.90         7.09 o                         
   9   7   1         29.21         24.54         4.76 o                         
  10   7   1        597.56        614.48        23.14 o                         
  11   7   1        109.29        110.80         9.17 o                         
  12   7   1        141.12        136.15        10.21 o                         
  13   7   1         56.13         55.80        11.08 o                         
  14   7   1         90.52         93.54        13.23 o                         
  15   7   1         35.62         28.05        11.37 o                         
  16   7   1          5.59         -7.49        14.22 o                         
 -15   8   1         68.77         79.61        14.02 o                         
 -14   8   1          0.52          0.67        14.22 o                         
 -13   8   1          1.19          9.30        14.97 o                         
 -12   8   1         44.18         52.22         7.63 o                         
 -11   8   1         42.42         29.64         9.99 o                         
 -10   8   1          4.75          0.00         5.72 o                         
  -9   8   1        215.69        199.22         5.50 o                         
  -8   8   1        677.14        691.22        11.40 o                         
  -7   8   1        141.83        127.53         6.24 o                         
  -6   8   1        615.33        585.12        12.74 o                         
  -5   8   1          3.75          1.91         4.43 o                         
  -4   8   1         51.76         50.45         4.11 o                         
  -3   8   1        192.97        188.27         6.60 o                         
  -2   8   1        108.47        101.01         4.29 o                         
  -1   8   1       2446.77       2397.91        29.23 o                         
   0   8   1        156.77        146.55         8.03 o                         
   1   8   1       2473.98       2451.84        44.43 o                         
   2   8   1        109.21        109.62         5.58 o                         
   3   8   1        200.71        194.06         6.00 o                         
   4   8   1         49.91         44.40         3.52 o                         
   5   8   1          3.98          0.05         3.89 o                         
   6   8   1        612.70        555.60        10.57 o                         
   7   8   1        143.07        129.91         5.46 o                         
   8   8   1        677.73        691.31        12.79 o                         
   9   8   1        220.07        203.45         5.35 o                         
  10   8   1          3.50         -2.22         4.49 o                         
  11   8   1         41.27         44.56         6.81 o                         
  12   8   1         44.40         48.23         7.26 o                         
  13   8   1          0.94         -0.18        28.45 o                         
  14   8   1          0.44        -10.01        12.73 o                         
  15   8   1         69.25         69.91        13.20 o                         
 -15   9   1          0.83          1.70        15.72 o                         
 -14   9   1         11.65          5.53        10.23 o                         
 -13   9   1         46.74         38.93        11.12 o                         
 -12   9   1         90.09         94.05        10.88 o                         
 -11   9   1        251.63        249.64        12.77 o                         
 -10   9   1          5.72          3.10         2.66 o                         
  -9   9   1        286.89        288.02         7.13 o                         
  -8   9   1        274.67        257.39        12.11 o                         
  -7   9   1         76.18         62.40         5.94 o                         
  -6   9   1         14.14          8.29         3.90 o                         
  -5   9   1         62.50         56.53         4.99 o                         
  -4   9   1        211.79        212.05         9.21 o                         
  -3   9   1          6.83         11.20         4.06 o                         
  -2   9   1       1282.11       1211.06        18.54 o                         
  -1   9   1       2160.31       2027.53        27.98 o                         
   0   9   1       2753.31       2872.71        37.96 o                         
   1   9   1       2155.43       2046.43        31.71 o                         
   2   9   1       1278.09       1219.10        18.45 o                         
   3   9   1          6.18          9.08         3.34 o                         
   4   9   1        211.43        216.27         7.84 o                         
   5   9   1         63.30         62.70         5.06 o                         
   6   9   1         13.23          6.35         3.63 o                         
   7   9   1         80.18         69.67         5.98 o                         
   8   9   1        268.87        251.15         7.87 o                         
   9   9   1        284.14        281.34         7.09 o                         
  10   9   1          5.64          1.90         5.72 o                         
  11   9   1        254.07        228.17        17.22 o                         
  12   9   1         88.55        100.07         9.42 o                         
  13   9   1         45.26         63.28        11.65 o                         
  14   9   1         11.64         26.03        11.37 o                         
  15   9   1          0.77          5.53        13.26 o                         
 -14  10   1          2.25         -2.84        18.34 o                         
 -13  10   1          3.79          1.42         9.78 o                         
 -12  10   1         95.56         97.04        15.77 o                         
 -11  10   1         30.47         24.59         7.26 o                         
 -10  10   1        113.23        108.74         6.07 o                         
  -9  10   1        313.66        287.55         9.80 o                         
  -8  10   1         21.49         13.84         3.85 o                         
  -7  10   1       1323.21       1388.20        25.19 o                         
  -6  10   1         30.49         32.88         6.19 o                         
  -5  10   1         81.44         91.49        10.62 o                         
  -4  10   1        371.29        375.29        13.80 o                         
  -3  10   1        339.02        338.99        11.34 o                         
  -2  10   1       2462.93       2489.07        38.15 o                         
  -1  10   1        630.97        614.53        17.44 o                         
   0  10   1       7610.98       7799.03        97.48 o                         
   1  10   1        630.81        634.41        13.45 o                         
   2  10   1       2476.40       2479.73        34.07 o                         
   3  10   1        342.95        334.18         8.32 o                         
   4  10   1        372.23        350.38        12.09 o                         
   5  10   1         80.54         91.06         7.28 o                         
   6  10   1         30.27         36.12         8.51 o                         
   7  10   1       1329.81       1345.87        21.25 o                         
   8  10   1         21.90         13.13         5.20 o                         
   9  10   1        309.20        292.27        18.28 o                         
  10  10   1        116.68        109.43         6.15 o                         
  11  10   1         28.69         25.26         6.94 o                         
  12  10   1         94.30        116.24        14.95 o                         
  13  10   1          3.79          8.22        10.31 o                         
  14  10   1          2.06         -7.66        10.31 o                         
 -14  11   1         17.54         38.97        13.84 o                         
 -13  11   1         75.10         76.10        13.49 o                         
 -12  11   1        149.49        157.97        11.85 o                         
 -11  11   1         46.88         60.20         8.48 o                         
 -10  11   1         75.72         70.82         5.98 o                         
  -9  11   1        239.11        228.89         9.44 o                         
  -8  11   1        221.26        195.83        21.98 o                         
  -7  11   1         88.24         77.27         8.19 o                         
  -6  11   1        434.66        418.41        25.04 o                         
  -5  11   1        454.57        493.19        15.70 o                         
  -4  11   1         22.89         24.49         6.02 o                         
  -3  11   1        110.36        119.80         6.30 o                         
  -2  11   1       1164.68       1194.77        21.20 o                         
  -1  11   1        518.98        515.83        10.89 o                         
   0  11   1       2001.27       1893.44        32.89 o                         
   1  11   1        518.52        515.33        14.38 o                         
   2  11   1       1157.03       1161.32        18.72 o                         
   3  11   1        109.84        121.18         5.76 o                         
   4  11   1         24.05         11.94         5.75 o                         
   5  11   1        455.59        457.64        14.97 o                         
   6  11   1        433.92        391.86        14.25 o                         
   7  11   1         87.22         75.92         8.62 o                         
   8  11   1        223.14        223.50        24.07 o                         
   9  11   1        238.86        257.36        22.19 o                         
  10  11   1         74.65         68.90         5.98 o                         
  11  11   1         49.10         39.70         7.87 o                         
  12  11   1        148.40        153.13        20.57 o                         
  13  11   1         74.96         54.25        12.96 o                         
  14  11   1         17.72         35.59        15.78 o                         
 -13  12   1         14.00         -2.17        11.08 o                         
 -12  12   1         40.38         39.17         9.25 o                         
 -11  12   1         16.12          4.96         7.38 o                         
 -10  12   1         93.46         85.19         6.81 o                         
  -9  12   1         41.23         43.70         5.81 o                         
  -8  12   1        191.54        209.10        12.10 o                         
  -7  12   1         32.99         31.26         7.05 o                         
  -6  12   1         43.91         44.33         7.44 o                         
  -5  12   1        126.70        109.00         8.85 o                         
  -4  12   1        807.97        840.70        21.15 o                         
  -3  12   1         81.28         88.82         6.12 o                         
  -2  12   1        396.33        401.21        10.96 o                         
  -1  12   1        399.48        401.31        13.18 o                         
   0  12   1          9.53          7.12         3.39 o                         
   1  12   1        391.65        367.00         8.39 o                         
   2  12   1        389.31        400.60         9.99 o                         
   3  12   1         80.24         85.21         5.85 o                         
   4  12   1        820.96        778.61        19.98 o                         
   5  12   1        125.16        102.72        14.51 o                         
   6  12   1         46.27         41.65         7.83 o                         
   7  12   1         32.99         16.84         6.90 o                         
   8  12   1        191.35        197.32        11.72 o                         
   9  12   1         40.20         36.20         8.15 o                         
  10  12   1         93.45         88.18         6.87 o                         
  11  12   1         17.44         21.72         7.71 o                         
  12  12   1         40.15         54.76         9.43 o                         
  13  12   1         13.24         22.44        11.90 o                         
 -12  13   1        116.12        107.58        11.32 o                         
 -11  13   1         34.04         52.85         9.67 o                         
 -10  13   1        119.83        113.39        10.26 o                         
  -9  13   1         25.22         25.83         7.87 o                         
  -8  13   1         65.44         63.31         8.62 o                         
  -7  13   1         17.23         18.80         7.03 o                         
  -6  13   1        203.48        200.04        13.80 o                         
  -5  13   1        399.15        369.24        14.52 o                         
  -4  13   1        287.12        272.22        24.64 o                         
  -3  13   1        217.32        220.84        10.26 o                         
  -2  13   1         99.79         94.84         6.33 o                         
  -1  13   1        139.79        158.48        12.21 o                         
   0  13   1          0.73          1.29         3.99 o                         
   1  13   1        144.49        171.87         6.31 o                         
   2  13   1        100.63        117.75         6.19 o                         
   3  13   1        211.66        207.48         7.80 o                         
   4  13   1        283.54        266.84        12.79 o                         
   5  13   1        398.85        408.52        15.24 o                         
   6  13   1        204.28        225.62        15.07 o                         
   7  13   1         17.51         16.53         7.05 o                         
   8  13   1         65.01         46.57         8.26 o                         
   9  13   1         24.63         13.43         8.48 o                         
  10  13   1        121.11        124.19         8.28 o                         
  11  13   1         33.00         44.01         9.49 o                         
  12  13   1        118.64        107.03        11.71 o                         
 -12  14   1         35.45         31.78        10.44 o                         
 -11  14   1         85.23         95.52        16.66 o                         
 -10  14   1         23.26         16.20         8.32 o                         
  -9  14   1         70.74         61.97        13.62 o                         
  -8  14   1        122.16        115.41        10.79 o                         
  -7  14   1         47.34         53.37         8.94 o                         
  -6  14   1         51.82         73.94         8.69 o                         
  -5  14   1        102.78        101.95         9.28 o                         
  -4  14   1        391.69        391.72        15.39 o                         
  -3  14   1        349.49        369.57        14.52 o                         
  -2  14   1        233.48        233.75        13.72 o                         
  -1  14   1        107.86        116.67         6.85 o                         
   0  14   1          2.78          0.13         3.41 o                         
   1  14   1        103.73        104.59         5.38 o                         
   2  14   1        232.74        244.05         7.64 o                         
   3  14   1        356.65        409.78        14.91 o                         
   4  14   1        390.90        424.76        15.98 o                         
   5  14   1        105.52         86.40         9.02 o                         
   6  14   1         51.46         55.02         8.31 o                         
   7  14   1         49.32         40.62         8.34 o                         
   8  14   1        121.53        135.86        11.46 o                         
   9  14   1         72.83         74.94        10.08 o                         
  10  14   1         22.96         30.84         9.19 o                         
  11  14   1         85.06        103.01        11.50 o                         
  12  14   1         34.48         31.69        10.34 o                         
 -11  15   1        106.20        118.54        23.21 o                         
 -10  15   1          7.62         16.60         9.10 o                         
  -9  15   1        104.46         97.59        11.06 o                         
  -8  15   1         97.30         98.27        12.40 o                         
  -7  15   1         99.14        116.89        12.50 o                         
  -6  15   1         84.20         84.01         9.67 o                         
  -5  15   1        109.62        112.80         9.87 o                         
  -4  15   1        210.72        226.97        12.59 o                         
  -3  15   1         77.59         71.08        10.77 o                         
  -2  15   1         71.96         76.77         7.14 o                         
  -1  15   1        187.10        184.72         7.79 o                         
   0  15   1         31.90         32.80         6.27 o                         
   1  15   1        187.43        201.84         7.37 o                         
   2  15   1         70.17         72.47         6.27 o                         
   3  15   1         75.94         48.44         7.58 o                         
   4  15   1        208.29        203.79        16.72 o                         
   5  15   1        109.89        109.81        10.09 o                         
   6  15   1         84.20         74.20         9.56 o                         
   7  15   1         96.77         85.56        10.04 o                         
   8  15   1         97.83        109.02        11.19 o                         
   9  15   1        103.78         89.51        10.93 o                         
  10  15   1          7.28          4.59         8.56 o                         
  11  15   1        107.14         87.59        14.60 o                         
  -9  16   1          5.98          7.91         9.10 o                         
  -8  16   1         42.42         43.77         9.63 o                         
  -7  16   1        123.92        133.21        12.71 o                         
  -6  16   1         38.11         37.37         8.84 o                         
  -5  16   1        266.97        291.42        39.40 o                         
  -4  16   1        131.78        132.76        10.78 o                         
  -3  16   1        119.77        115.65         9.82 o                         
  -2  16   1        199.83        220.29        12.44 o                         
  -1  16   1        113.90        111.77         7.15 o                         
   0  16   1         61.16         50.67         6.55 o                         
   1  16   1        114.12        123.95         9.08 o                         
   2  16   1        203.68        243.55        14.71 o                         
   3  16   1        120.19        119.87         9.82 o                         
   4  16   1        130.79        151.37        11.02 o                         
   5  16   1        266.05        282.84        14.95 o                         
   6  16   1         37.74         25.19        10.82 o                         
   7  16   1        124.90        137.95        11.89 o                         
   8  16   1         43.51         53.18         9.45 o                         
   9  16   1          5.94         -8.49         8.49 o                         
  -8  17   1         13.80         16.87         8.94 o                         
  -7  17   1         83.33         92.64        11.40 o                         
  -6  17   1         48.34         70.94        16.19 o                         
  -5  17   1         13.91         11.75         7.92 o                         
  -4  17   1         31.42         25.10         8.58 o                         
  -3  17   1         54.55         66.82        11.50 o                         
  -2  17   1         25.87         34.87        10.02 o                         
  -1  17   1        138.19        154.42        35.93 o                         
   0  17   1        176.77        197.09        12.22 o                         
   1  17   1        136.36        195.12        16.52 o                         
   2  17   1         25.28         20.74         8.81 o                         
   3  17   1         54.13         64.41         8.92 o                         
   4  17   1         32.20         26.35         8.86 o                         
   5  17   1         14.12          2.57         7.63 o                         
   6  17   1         48.23         58.16         9.82 o                         
   7  17   1         81.61        105.12        11.30 o                         
   8  17   1         13.11         15.05         9.38 o                         
  -6  18   1         60.74         87.24        14.03 o                         
  -5  18   1          2.84         -2.28        10.43 o                         
  -4  18   1         27.59         36.49        11.61 o                         
  -3  18   1         11.81          5.64         9.70 o                         
  -2  18   1         71.93         92.11        16.84 o                         
  -1  18   1         24.65          4.65        16.47 o                         
   0  18   1         77.79         82.26        12.17 o                         
   1  18   1         24.77         37.43        15.72 o                         
   2  18   1         71.26         62.88        17.97 o                         
   3  18   1         10.91         -8.23        14.97 o                         
   4  18   1         27.06         11.98        16.47 o                         
   5  18   1          2.82        -15.72        15.72 o                         
   6  18   1         60.58         71.38        10.59 o                         
  -3  19   1         14.16         18.64        11.08 o                         
  -2  19   1         24.73         10.63        10.76 o                         
  -1  19   1         31.90         35.93        17.22 o                         
   1  19   1         32.47         43.42        17.22 o                         
   2  19   1         25.58         -6.74        15.72 o                         
   3  19   1         13.78         -4.49        16.47 o                         
   1   0   2       3206.22       3252.51       217.84 o                         
   2   0   2       9649.30       9939.15       134.18 o                         
   3   0   2       2615.22       2794.17        39.10 o                         
   4   0   2        398.63        420.64        10.16 o                         
   5   0   2        251.66        220.26         4.32 o                         
   6   0   2         79.74        121.98         2.73 o                         
   7   0   2       1578.94       1694.23        19.32 o                         
   8   0   2       2308.51       2287.88        25.72 o                         
   9   0   2       4722.79       5078.01        71.79 o                         
  10   0   2        365.09        380.50         8.58 o                         
  11   0   2        319.29        317.82         8.20 o                         
  12   0   2         11.27          1.81         8.01 o                         
  13   0   2         12.81         16.09         6.35 o                         
  14   0   2         18.06         14.91         6.60 o                         
  15   0   2          9.03          5.99         6.88 o                         
  16   0   2         48.04         24.96         8.42 o                         
  17   0   2          8.11         -6.74        11.23 o                         
 -17   1   2         33.63         53.90        14.22 o                         
 -16   1   2        134.12        171.43        19.46 o                         
 -15   1   2        110.14        134.62        22.83 o                         
 -14   1   2         44.18         38.82         7.35 o                         
 -13   1   2        151.27        174.72        13.47 o                         
 -12   1   2         65.33         71.57         7.66 o                         
 -11   1   2          6.75          8.06         3.39 o                         
 -10   1   2         33.05         36.89         1.97 o                         
  -9   1   2         17.91         20.94         1.48 o                         
  -8   1   2       1334.24       1550.46        18.10 o                         
  -7   1   2        406.13        399.45         5.72 o                         
  -6   1   2       3330.33       3536.84        37.98 o                         
  -5   1   2       2243.18       2468.55        28.88 o                         
  -4   1   2       1025.24       1062.74        13.18 o                         
  -3   1   2        836.50        796.46         9.04 o                         
  -2   1   2       3131.42       3243.16        39.57 o                         
  -1   1   2       7971.75       7725.44       147.69 o                         
   0   1   2      58427.68      59434.07      1601.84 o                         
   1   1   2       7936.77       7526.56       141.64 o                         
   2   1   2       3083.31       3169.35        40.71 o                         
   3   1   2        839.72        789.16        10.94 o                         
   4   1   2       1014.56       1037.64        14.20 o                         
   5   1   2       2230.81       2417.41        28.47 o                         
   6   1   2       3322.88       3496.53        40.50 o                         
   7   1   2        412.29        410.14         6.86 o                         
   8   1   2       1335.26       1557.30        18.42 o                         
   9   1   2         16.74         18.57         2.06 o                         
  10   1   2         34.13         37.03         2.51 o                         
  11   1   2          8.11         11.36         2.87 o                         
  12   1   2         66.99         76.40         6.74 o                         
  13   1   2        150.86        160.82         9.43 o                         
  14   1   2         43.94         33.78         6.22 o                         
  15   1   2        111.72        137.63        11.61 o                         
  16   1   2        133.90        174.42        20.21 o                         
  17   1   2         34.31         20.96        12.73 o                         
 -17   2   2         16.31         20.21        13.47 o                         
 -16   2   2         15.25          6.74        11.23 o                         
 -15   2   2         63.16         53.90        14.22 o                         
 -14   2   2         14.90         17.28         6.82 o                         
 -13   2   2         37.38         48.59         9.36 o                         
 -12   2   2         33.77         41.66         4.67 o                         
 -11   2   2         79.44         83.99         3.85 o                         
 -10   2   2       1705.39       1813.31        25.09 o                         
  -9   2   2        506.29        554.56         8.77 o                         
  -8   2   2       1705.55       1802.23        19.72 o                         
  -7   2   2       2277.64       2335.31        36.81 o                         
  -6   2   2        166.32        159.76         3.65 o                         
  -5   2   2        746.30        754.49         9.59 o                         
  -4   2   2        144.27        155.28         2.77 o                         
  -3   2   2        330.65        356.88         5.10 o                         
  -2   2   2       5843.86       5915.40        65.76 o                         
  -1   2   2       2746.86       2779.63        54.77 o                         
   0   2   2       2599.53       2351.99        37.74 o                         
   1   2   2       2737.90       2793.59        44.52 o                         
   2   2   2       5865.25       6144.72        74.79 o                         
   3   2   2        337.82        369.52         5.29 o                         
   4   2   2        150.67        158.27         3.39 o                         
   5   2   2        732.98        727.71        10.09 o                         
   6   2   2        172.07        159.03         4.22 o                         
   7   2   2       2285.29       2320.62        28.14 o                         
   8   2   2       1693.71       1771.25        24.43 o                         
   9   2   2        505.35        550.21        10.07 o                         
  10   2   2       1705.91       1810.25        28.79 o                         
  11   2   2         81.85         89.98         4.87 o                         
  12   2   2         34.16         37.75         3.87 o                         
  13   2   2         38.80         40.01         5.89 o                         
  14   2   2         14.59         12.42         6.10 o                         
  15   2   2         62.75         59.96        12.73 o                         
  16   2   2         14.75         17.22        12.73 o                         
  17   2   2         15.62          4.49        11.98 o                         
 -17   3   2         98.37        122.02        20.21 o                         
 -16   3   2         60.98         79.35        16.47 o                         
 -15   3   2         15.80         25.45        12.73 o                         
 -14   3   2         82.95         83.09        14.22 o                         
 -13   3   2         59.31         63.61         7.73 o                         
 -12   3   2          2.34          2.27         3.29 o                         
 -11   3   2         45.83         62.34         4.85 o                         
 -10   3   2        151.32        134.32         4.59 o                         
  -9   3   2          1.75          1.14         1.91 o                         
  -8   3   2        398.59        401.14         8.45 o                         
  -7   3   2        312.31        320.26         6.28 o                         
  -6   3   2        502.82        493.60         8.02 o                         
  -5   3   2       4464.96       4925.04        55.64 o                         
  -4   3   2         71.09         76.49         4.69 o                         
  -3   3   2      18139.42      18463.44       249.52 o                         
  -2   3   2        304.75        321.81         7.32 o                         
  -1   3   2       1207.20       1290.67        18.99 o                         
   0   3   2       1136.01       1229.27        15.85 o                         
   1   3   2       1158.58       1248.67        19.67 o                         
   2   3   2        304.43        331.70         5.43 o                         
   3   3   2      18048.21      18390.89       202.84 o                         
   4   3   2         67.70         72.88         2.90 o                         
   5   3   2       4468.97       4828.32        55.14 o                         
   6   3   2        509.34        504.09         9.22 o                         
   7   3   2        310.10        310.54         7.11 o                         
   8   3   2        402.53        407.03         9.61 o                         
   9   3   2          1.94         -2.60         2.60 o                         
  10   3   2        155.44        143.37         8.87 o                         
  11   3   2         45.46         52.42         4.31 o                         
  12   3   2          2.87         10.53         3.44 o                         
  13   3   2         58.63         45.01         9.48 o                         
  14   3   2         84.13         85.36        11.83 o                         
  15   3   2         15.76         13.47         9.53 o                         
  16   3   2         62.78         54.65        14.97 o                         
  17   3   2         99.87         97.32        18.71 o                         
 -17   4   2         38.39         23.21        14.97 o                         
 -16   4   2         69.39         43.42        15.72 o                         
 -15   4   2        134.06        161.70        20.96 o                         
 -14   4   2        236.91        248.53        22.46 o                         
 -13   4   2        223.12        226.82        20.96 o                         
 -12   4   2        148.01        160.23         8.55 o                         
 -11   4   2       1269.73       1182.01        20.60 o                         
 -10   4   2        806.15        790.00        22.58 o                         
  -9   4   2       1236.68       1181.66        19.96 o                         
  -8   4   2       1000.86       1041.12        16.12 o                         
  -7   4   2       1568.22       1573.57        20.47 o                         
  -6   4   2       1319.92       1383.57        17.26 o                         
  -5   4   2        233.18        252.14         4.87 o                         
  -4   4   2       1751.27       1945.80        25.75 o                         
  -3   4   2       3626.18       3860.72        48.47 o                         
  -2   4   2      10956.33      11712.62       191.45 o                         
  -1   4   2       3078.22       3181.80        44.63 o                         
   0   4   2       4376.19       4870.02        67.09 o                         
   1   4   2       3091.14       3170.69        39.77 o                         
   2   4   2      10969.21      11921.79       144.83 o                         
   3   4   2       3684.56       3895.11        41.22 o                         
   4   4   2       1738.09       1927.04        21.47 o                         
   5   4   2        241.34        258.05         5.20 o                         
   6   4   2       1331.74       1379.70        17.76 o                         
   7   4   2       1563.71       1549.45        22.42 o                         
   8   4   2        995.80       1030.66        18.36 o                         
   9   4   2       1235.42       1223.54        37.06 o                         
  10   4   2        809.59        794.14        18.48 o                         
  11   4   2       1274.62       1225.32        25.67 o                         
  12   4   2        152.26        159.26        13.99 o                         
  13   4   2        224.08        251.74        16.38 o                         
  14   4   2        237.94        228.32        16.41 o                         
  15   4   2        133.77        178.94        15.61 o                         
  16   4   2         69.55         80.02        12.90 o                         
  17   4   2         37.52         37.43        16.47 o                         
 -16   5   2         18.83          0.00        13.47 o                         
 -15   5   2         23.08          2.99        11.98 o                         
 -14   5   2        156.69        149.72        19.46 o                         
 -13   5   2          9.14         11.82         8.72 o                         
 -12   5   2         53.98         60.64        12.18 o                         
 -11   5   2        204.29        214.66        11.34 o                         
 -10   5   2        154.88        142.59         6.41 o                         
  -9   5   2        691.40        675.87        15.24 o                         
  -8   5   2        293.13        269.43         6.88 o                         
  -7   5   2       1648.86       1573.70        18.45 o                         
  -6   5   2        379.12        330.63         6.70 o                         
  -5   5   2       1736.59       1826.66        24.79 o                         
  -4   5   2       1617.59       1610.91        22.06 o                         
  -3   5   2       6349.89       7141.00        88.25 o                         
  -2   5   2       4226.38       4657.77        58.25 o                         
  -1   5   2        112.99        136.03         4.47 o                         
   0   5   2        799.05        689.52        11.57 o                         
   1   5   2        111.49        129.67         5.19 o                         
   2   5   2       4234.56       4577.77        93.48 o                         
   3   5   2       6304.33       6936.84        72.43 o                         
   4   5   2       1617.64       1586.39        17.01 o                         
   5   5   2       1762.33       1821.25        21.26 o                         
   6   5   2        378.75        343.30         6.00 o                         
   7   5   2       1666.79       1600.37        20.08 o                         
   8   5   2        295.18        269.65        11.02 o                         
   9   5   2        689.66        640.42        11.85 o                         
  10   5   2        150.19        128.95         6.94 o                         
  11   5   2        203.89        200.02        13.38 o                         
  12   5   2         50.59         54.80         7.09 o                         
  13   5   2          8.69         -8.61         8.61 o                         
  14   5   2        156.46        149.48        25.83 o                         
  15   5   2         23.72         27.70        10.59 o                         
  16   5   2         18.70         28.07        11.12 o                         
 -16   6   2        194.10        211.10        25.45 o                         
 -15   6   2         55.62         73.36        17.22 o                         
 -14   6   2        620.18        661.37        27.46 o                         
 -13   6   2         39.37         41.23        10.23 o                         
 -12   6   2         41.88         35.12         6.37 o                         
 -11   6   2        275.47        245.96        11.17 o                         
 -10   6   2         55.58         54.05         9.39 o                         
  -9   6   2        822.48        806.51        15.94 o                         
  -8   6   2        384.26        399.57         7.24 o                         
  -7   6   2         84.20         77.56         3.53 o                         
  -6   6   2       2005.42       2114.73        32.53 o                         
  -5   6   2       1915.07       2016.24        27.47 o                         
  -4   6   2        752.76        752.83        12.19 o                         
  -3   6   2       1438.23       1553.59        21.61 o                         
  -2   6   2       2544.26       2586.60        35.36 o                         
  -1   6   2       2197.82       2494.98        32.47 o                         
   0   6   2        429.88        388.16         8.27 o                         
   1   6   2       2201.98       2486.00        32.47 o                         
   2   6   2       2565.06       2524.30        45.34 o                         
   3   6   2       1452.86       1550.73        18.17 o                         
   4   6   2        748.56        732.27         9.23 o                         
   5   6   2       1902.08       1999.50        22.96 o                         
   6   6   2       2011.33       2108.93        25.82 o                         
   7   6   2         83.59         78.75         3.39 o                         
   8   6   2        384.41        391.10         7.07 o                         
   9   6   2        825.16        798.64        14.10 o                         
  10   6   2         56.56         45.09         4.66 o                         
  11   6   2        281.73        242.41        11.43 o                         
  12   6   2         41.00         26.69         6.06 o                         
  13   6   2         37.47         31.09        10.02 o                         
  14   6   2        623.34        743.81        29.35 o                         
  15   6   2         56.05         62.48        12.67 o                         
  16   6   2        193.72        226.32        19.03 o                         
 -16   7   2         57.33         53.90        17.22 o                         
 -15   7   2         78.42         56.14        17.22 o                         
 -14   7   2          1.40         -2.73         8.81 o                         
 -13   7   2          0.34         19.84         9.48 o                         
 -12   7   2         42.18         38.03         6.70 o                         
 -11   7   2        174.73        171.35         9.92 o                         
 -10   7   2         36.28         36.52         6.22 o                         
  -9   7   2        151.23        122.27         8.08 o                         
  -8   7   2       1173.24       1109.28        18.23 o                         
  -7   7   2        806.88        803.60        13.33 o                         
  -6   7   2        939.92        955.42        17.28 o                         
  -5   7   2       1266.81       1297.84        19.30 o                         
  -4   7   2        560.64        570.11        13.94 o                         
  -3   7   2       1011.11       1087.36        18.42 o                         
  -2   7   2       1561.03       1767.82        35.45 o                         
  -1   7   2        591.26        563.97         9.82 o                         
   0   7   2        249.14        253.07         5.42 o                         
   1   7   2        595.01        555.91         9.77 o                         
   2   7   2       1546.92       1755.00        24.23 o                         
   3   7   2       1009.34       1005.08        13.99 o                         
   4   7   2        542.47        517.57         8.87 o                         
   5   7   2       1284.76       1294.07        16.02 o                         
   6   7   2        968.90       1002.57        15.79 o                         
   7   7   2        795.18        778.88        13.17 o                         
   8   7   2       1162.11       1118.96        17.46 o                         
   9   7   2        146.12        123.08         9.51 o                         
  10   7   2         36.73         36.57         5.13 o                         
  11   7   2        173.60        180.65        10.33 o                         
  12   7   2         42.42         52.39         9.17 o                         
  13   7   2          0.40          7.27         9.25 o                         
  14   7   2          1.27         -4.87         9.53 o                         
  15   7   2         78.13         68.13        12.43 o                         
  16   7   2         56.86         38.93        16.47 o                         
 -15   8   2         84.49         83.46        13.73 o                         
 -14   8   2         63.28         49.57        21.71 o                         
 -13   8   2        138.67        144.86        14.82 o                         
 -12   8   2         14.69         16.14         6.36 o                         
 -11   8   2        136.65        139.11         9.43 o                         
 -10   8   2        129.26        120.78         8.75 o                         
  -9   8   2         93.99         87.74         8.03 o                         
  -8   8   2         65.38         66.64         4.03 o                         
  -7   8   2       1457.87       1560.52        23.03 o                         
  -6   8   2        644.82        653.71        13.81 o                         
  -5   8   2        172.34        180.15         7.13 o                         
  -4   8   2        162.11        150.54         6.21 o                         
  -3   8   2        594.11        622.43        12.80 o                         
  -2   8   2        214.31        212.82         6.90 o                         
  -1   8   2        155.89        166.50         5.55 o                         
   0   8   2        364.32        335.67         7.18 o                         
   1   8   2        158.35        162.49         5.47 o                         
   2   8   2        211.64        196.19         6.54 o                         
   3   8   2        570.93        565.35        10.44 o                         
   4   8   2        162.00        149.34         5.50 o                         
   5   8   2        165.23        160.72         6.41 o                         
   6   8   2        639.55        634.19        11.59 o                         
   7   8   2       1461.99       1557.51        23.01 o                         
   8   8   2         67.02         64.88         4.30 o                         
   9   8   2         96.58         84.08         3.64 o                         
  10   8   2        130.02        131.18         9.14 o                         
  11   8   2        136.02        140.68        12.69 o                         
  12   8   2         14.46         14.64         6.34 o                         
  13   8   2        138.60        145.24        14.29 o                         
  14   8   2         61.89         58.56        12.96 o                         
  15   8   2         86.13         85.36        14.55 o                         
 -15   9   2          7.50         20.85        13.09 o                         
 -14   9   2         10.83         28.07        11.65 o                         
 -13   9   2         21.86          5.93        10.31 o                         
 -12   9   2          1.78         -0.64         8.27 o                         
 -11   9   2        100.70         96.89         8.69 o                         
 -10   9   2        119.05        113.47         6.16 o                         
  -9   9   2          3.09          2.36         2.93 o                         
  -8   9   2        767.39        727.03        13.51 o                         
  -7   9   2       1835.93       1798.53        29.89 o                         
  -6   9   2        396.07        360.53        10.17 o                         
  -5   9   2        930.44        855.43        16.79 o                         
  -4   9   2       1083.89       1052.64        22.58 o                         
  -3   9   2        372.11        348.91        11.09 o                         
  -2   9   2        141.15        138.42         6.11 o                         
  -1   9   2        855.38        870.46        17.96 o                         
   0   9   2        496.00        495.99        13.36 o                         
   1   9   2        855.95        846.96        15.46 o                         
   2   9   2        140.97        147.08         6.17 o                         
   3   9   2        368.93        347.77         9.32 o                         
   4   9   2       1090.34       1019.56        18.67 o                         
   5   9   2        925.75        833.85        16.56 o                         
   6   9   2        401.52        353.75         8.46 o                         
   7   9   2       1824.69       1703.05        25.23 o                         
   8   9   2        756.67        678.02        16.91 o                         
   9   9   2          3.63          2.72         3.61 o                         
  10   9   2        118.68        117.28        13.29 o                         
  11   9   2        100.12        100.52         8.80 o                         
  12   9   2          2.15         -5.00         6.26 o                         
  13   9   2         22.97         31.07        10.11 o                         
  14   9   2         10.57         22.70        10.76 o                         
  15   9   2          7.22         -1.50        14.22 o                         
 -14  10   2         53.86         49.82        13.85 o                         
 -13  10   2         12.52          2.58        10.55 o                         
 -12  10   2         73.23         77.29        14.51 o                         
 -11  10   2         37.19         46.52        14.14 o                         
 -10  10   2         87.90         75.44         5.27 o                         
  -9  10   2        138.70        121.86         9.46 o                         
  -8  10   2        265.05        232.99        10.50 o                         
  -7  10   2         47.81         33.58         5.18 o                         
  -6  10   2        959.28        893.80        21.58 o                         
  -5  10   2        212.57        207.64        10.48 o                         
  -4  10   2        785.46        840.17        19.85 o                         
  -3  10   2        180.91        187.33         9.21 o                         
  -2  10   2       1401.93       1410.17        23.54 o                         
  -1  10   2        635.78        642.86        13.25 o                         
   0  10   2         24.35         12.16         8.25 o                         
   1  10   2        630.69        629.42        11.48 o                         
   2  10   2       1408.72       1381.95        33.66 o                         
   3  10   2        180.57        176.53         6.39 o                         
   4  10   2        770.81        814.40        16.42 o                         
   5  10   2        209.96        190.33         9.79 o                         
   6  10   2        954.48        856.64        16.88 o                         
   7  10   2         49.03         42.19         4.37 o                         
   8  10   2        262.82        227.63         9.94 o                         
   9  10   2        136.30        117.39        16.62 o                         
  10  10   2         88.34         82.37         9.52 o                         
  11  10   2         36.20         34.76         7.63 o                         
  12  10   2         72.90         75.00         9.14 o                         
  13  10   2         12.64          1.46        10.02 o                         
  14  10   2         55.02         55.79        13.64 o                         
 -14  11   2          8.15          2.05        12.14 o                         
 -13  11   2         50.08         58.47        13.20 o                         
 -12  11   2         38.29         26.71         8.15 o                         
 -11  11   2          6.88          7.54         8.48 o                         
 -10  11   2        126.65        124.56         7.38 o                         
  -9  11   2        141.83        145.50         7.92 o                         
  -8  11   2        355.47        380.79        23.57 o                         
  -7  11   2        867.95        900.80        23.01 o                         
  -6  11   2       1382.84       1467.24        31.23 o                         
  -5  11   2        708.17        661.91        21.76 o                         
  -4  11   2        284.86        254.13        11.49 o                         
  -3  11   2       1114.66       1059.26        21.07 o                         
  -2  11   2        342.09        329.01         9.63 o                         
  -1  11   2        167.29        182.41         7.53 o                         
   0  11   2        407.00        423.78         9.72 o                         
   1  11   2        167.84        188.52         6.68 o                         
   2  11   2        338.87        332.70        10.06 o                         
   3  11   2       1118.50       1066.81        17.60 o                         
   4  11   2        280.40        261.96        12.05 o                         
   5  11   2        703.21        691.81        19.80 o                         
   6  11   2       1376.16       1379.09        24.50 o                         
   7  11   2        867.54        878.12        35.84 o                         
   8  11   2        359.65        357.69        16.89 o                         
   9  11   2        138.97        128.68         9.97 o                         
  10  11   2        126.68        133.41         7.47 o                         
  11  11   2          7.01         -1.07         7.86 o                         
  12  11   2         39.95         48.23         8.69 o                         
  13  11   2         49.70         42.30        19.46 o                         
  14  11   2          7.90         -6.74        14.97 o                         
 -13  12   2         29.08         24.33        12.17 o                         
 -12  12   2         98.03        102.75        10.97 o                         
 -11  12   2          6.39         -3.98         8.70 o                         
 -10  12   2         57.59         54.40         5.97 o                         
  -9  12   2         44.48         43.09         5.96 o                         
  -8  12   2        220.05        219.46        12.33 o                         
  -7  12   2        102.67        120.48         9.49 o                         
  -6  12   2         26.74         30.70         6.93 o                         
  -5  12   2        450.49        463.78        15.68 o                         
  -4  12   2         57.10         46.09         8.19 o                         
  -3  12   2        546.57        535.32        12.79 o                         
  -2  12   2         19.55         18.31         4.24 o                         
  -1  12   2        279.32        273.50         9.07 o                         
   0  12   2        182.23        200.08         8.59 o                         
   1  12   2        273.23        273.40         8.03 o                         
   2  12   2         18.81         11.60         3.35 o                         
   3  12   2        559.36        558.24        11.87 o                         
   4  12   2         56.88         58.84         5.92 o                         
   5  12   2        443.30        433.08        15.40 o                         
   6  12   2         25.61         30.92         6.93 o                         
   7  12   2        101.46        112.14         9.63 o                         
   8  12   2        219.22        236.78        18.05 o                         
   9  12   2         43.61         51.41        10.11 o                         
  10  12   2         56.48         51.41         8.45 o                         
  11  12   2          6.30         -7.25         7.25 o                         
  12  12   2         97.23        100.27        13.22 o                         
  13  12   2         28.40         27.03        11.69 o                         
 -12  13   2          5.94         -5.58         8.22 o                         
 -11  13   2         57.06         69.23        10.24 o                         
 -10  13   2          1.07         -2.15         4.66 o                         
  -9  13   2        149.59        142.36         8.86 o                         
  -8  13   2         85.01        103.23         9.91 o                         
  -7  13   2        150.34        132.46        10.35 o                         
  -6  13   2        119.77        143.46        13.70 o                         
  -5  13   2         65.77         68.46         7.89 o                         
  -4  13   2        215.87        187.57        10.65 o                         
  -3  13   2         14.34         19.84         6.16 o                         
  -2  13   2         88.32         85.44         6.10 o                         
  -1  13   2        164.18        144.44         7.31 o                         
   0  13   2         81.95         82.96         5.91 o                         
   1  13   2        164.60        153.83         7.59 o                         
   2  13   2         90.09         88.22         6.47 o                         
   3  13   2         15.06         17.66         4.24 o                         
   4  13   2        219.08        177.01         8.74 o                         
   5  13   2         65.33         65.21         8.19 o                         
   6  13   2        115.87        119.22         9.65 o                         
   7  13   2        151.22        134.59        10.69 o                         
   8  13   2         86.29         83.87         9.32 o                         
   9  13   2        150.07        132.18        11.22 o                         
  10  13   2          1.03         -2.16        10.04 o                         
  11  13   2         57.47         78.53        14.28 o                         
  12  13   2          6.10          1.57         8.22 o                         
 -12  14   2          9.07         11.06        11.69 o                         
 -11  14   2         60.38         49.56        10.16 o                         
 -10  14   2         72.68         70.52         7.38 o                         
  -9  14   2        127.51        130.79         8.86 o                         
  -8  14   2        127.30        120.47        13.40 o                         
  -7  14   2        410.85        423.91        26.16 o                         
  -6  14   2         44.01         57.64         8.51 o                         
  -5  14   2         25.61         26.45         7.14 o                         
  -4  14   2         11.16          5.83         6.59 o                         
  -3  14   2         44.18         35.08         7.14 o                         
  -2  14   2         95.91         96.35         7.24 o                         
  -1  14   2          2.61          7.15         4.37 o                         
   0  14   2        216.17        211.22         8.90 o                         
   1  14   2          2.61         -2.33         3.59 o                         
   2  14   2         95.42         95.59         5.15 o                         
   3  14   2         44.13         37.44         6.17 o                         
   4  14   2         11.40         10.80         6.45 o                         
   5  14   2         26.00         26.39         7.28 o                         
   6  14   2         43.22         39.92         7.76 o                         
   7  14   2        411.35        420.64        17.05 o                         
   8  14   2        130.36        128.49        10.93 o                         
   9  14   2        127.21        115.52        10.94 o                         
  10  14   2         72.99         80.08        10.35 o                         
  11  14   2         58.53         47.49        10.26 o                         
  12  14   2          8.88         -3.57        11.08 o                         
 -10  15   2         81.74         82.37         9.22 o                         
  -9  15   2         73.52         80.88        10.62 o                         
  -8  15   2         32.46         22.37         8.58 o                         
  -7  15   2        297.77        304.46        18.47 o                         
  -6  15   2         46.66         51.44         8.89 o                         
  -5  15   2         56.30         54.90         8.41 o                         
  -4  15   2         26.97         25.96         7.10 o                         
  -3  15   2         82.46         79.47        10.09 o                         
  -2  15   2        365.98        415.77        18.09 o                         
  -1  15   2         36.56         46.11         5.88 o                         
   0  15   2        412.24        409.96        10.84 o                         
   1  15   2         35.80         41.32         9.62 o                         
   2  15   2        366.10        414.93        16.53 o                         
   3  15   2         84.05         74.02         7.34 o                         
   4  15   2         26.65         21.17        10.71 o                         
   5  15   2         56.29         63.53         8.66 o                         
   6  15   2         46.79         40.17         8.41 o                         
   7  15   2        296.20        362.22        17.10 o                         
   8  15   2         32.56         40.69         8.94 o                         
   9  15   2         72.77         80.28        12.66 o                         
  10  15   2         82.19         89.33        11.36 o                         
  -9  16   2        128.12        137.75        12.27 o                         
  -8  16   2         86.18         96.32        12.82 o                         
  -7  16   2        149.24        172.65        12.69 o                         
  -6  16   2         26.52         46.44         8.85 o                         
  -5  16   2         26.21         29.57         8.36 o                         
  -4  16   2         48.67         54.96         8.56 o                         
  -3  16   2         27.38         33.78         7.34 o                         
  -2  16   2        164.41        155.39        21.95 o                         
  -1  16   2         68.80         84.45         7.22 o                         
   0  16   2         18.72         23.26         6.00 o                         
   1  16   2         68.92         81.65         7.61 o                         
   2  16   2        165.60        176.58        14.49 o                         
   3  16   2         27.45         31.33         8.98 o                         
   4  16   2         48.53         39.49         8.14 o                         
   5  16   2         26.06         29.03         8.39 o                         
   6  16   2         27.08         27.16        10.18 o                         
   7  16   2        148.64        115.23        11.46 o                         
   8  16   2         86.53         99.38        11.32 o                         
   9  16   2        128.19        144.82        12.73 o                         
  -8  17   2         31.43         24.33         9.71 o                         
  -7  17   2         11.25          3.34         8.31 o                         
  -6  17   2         18.78         38.05        11.44 o                         
  -5  17   2         19.79         21.01        25.83 o                         
  -4  17   2         10.29          0.24         9.53 o                         
  -3  17   2         21.81         17.06         9.70 o                         
  -2  17   2         24.21         28.15        17.22 o                         
  -1  17   2        304.24        339.05        19.32 o                         
   0  17   2         44.94         63.82         8.47 o                         
   1  17   2        300.41        320.55        12.53 o                         
   2  17   2         23.59          6.13         8.27 o                         
   3  17   2         22.43         31.74         9.89 o                         
   4  17   2          9.89          4.12         8.81 o                         
   5  17   2         19.91         14.70        10.07 o                         
   6  17   2         18.80         29.96        11.32 o                         
   7  17   2         11.22          7.91        10.97 o                         
   8  17   2         30.81         34.50        12.18 o                         
  -6  18   2          4.72         12.17        12.04 o                         
  -5  18   2         23.56         39.42        11.32 o                         
  -4  18   2          2.33         17.20        10.76 o                         
  -3  18   2         16.72          8.35        10.02 o                         
  -2  18   2         30.04         33.46        10.55 o                         
  -1  18   2         11.08          4.49        16.84 o                         
   0  18   2          0.04          1.40         9.90 o                         
   1  18   2         11.71          0.75        13.47 o                         
   2  18   2         31.24         10.48        14.97 o                         
   3  18   2         17.36         11.98        15.72 o                         
   4  18   2          2.23          3.74        15.72 o                         
   5  18   2         22.62          4.36        10.61 o                         
   6  18   2          4.42          8.11        10.94 o                         
  -2  19   2         74.53         67.97        12.90 o                         
  -1  19   2        163.49        189.47        42.67 o                         
   1  19   2        161.98        181.16        23.21 o                         
   2  19   2         73.65         77.11        19.46 o                         
   1   0   3      11324.05      11605.75       156.64 o                         
   2   0   3        985.59       1104.83        20.81 o                         
   3   0   3       2352.60       2324.95        32.36 o                         
   4   0   3       3435.31       3783.29        47.05 o                         
   5   0   3       1325.54       1310.53        20.23 o                         
   6   0   3        516.44        658.25         9.73 o                         
   7   0   3          1.33          4.52         1.84 o                         
   8   0   3         12.86         17.17         3.08 o                         
   9   0   3        197.06        196.72         9.83 o                         
  10   0   3        151.49        131.34         6.28 o                         
  11   0   3         26.52         19.85         3.28 o                         
  12   0   3        110.67         99.90         8.92 o                         
  13   0   3         14.29         11.06         5.09 o                         
  14   0   3         50.04         64.58         8.42 o                         
  15   0   3         18.64         19.46         7.41 o                         
  16   0   3        415.71        462.86        19.84 o                         
  17   0   3          1.07         -7.49        11.23 o                         
 -17   1   3         51.09         47.91        14.22 o                         
 -16   1   3        149.64        165.50        13.73 o                         
 -15   1   3         69.63         70.77        10.48 o                         
 -14   1   3          3.52          1.50         6.07 o                         
 -13   1   3         26.21         23.34         7.86 o                         
 -12   1   3         14.73         13.71         5.09 o                         
 -11   1   3         93.37         82.05         5.51 o                         
 -10   1   3        192.53        166.05         4.44 o                         
  -9   1   3        324.40        326.29         6.31 o                         
  -8   1   3        495.66        483.79         8.22 o                         
  -7   1   3       2702.71       2917.30        31.95 o                         
  -6   1   3       2862.83       3159.70        36.88 o                         
  -5   1   3       3500.98       3681.26        42.35 o                         
  -4   1   3        439.60        380.25         5.62 o                         
  -3   1   3        476.47        417.69         6.14 o                         
  -2   1   3       4594.18       4611.71        72.61 o                         
  -1   1   3      14516.58      14312.91       222.97 o                         
   0   1   3        103.78        102.74         4.21 o                         
   1   1   3      14564.43      14621.75       227.73 o                         
   2   1   3       4591.86       4550.36       168.84 o                         
   3   1   3        495.31        437.73         8.70 o                         
   4   1   3        428.05        378.68         7.45 o                         
   5   1   3       3473.96       3580.16        45.51 o                         
   6   1   3       2869.61       3195.20        41.21 o                         
   7   1   3       2700.55       2972.01        39.06 o                         
   8   1   3        500.74        492.29         9.06 o                         
   9   1   3        312.49        307.17         7.18 o                         
  10   1   3        196.41        177.32         6.15 o                         
  11   1   3         93.23         86.67         4.79 o                         
  12   1   3         14.61         18.85         5.97 o                         
  13   1   3         26.19         23.24         5.70 o                         
  14   1   3          3.38          1.46         5.83 o                         
  15   1   3         68.76         55.07         8.95 o                         
  16   1   3        149.07        169.93        20.21 o                         
  17   1   3         51.82         60.64        14.22 o                         
 -17   2   3        176.50        205.12        22.46 o                         
 -16   2   3        107.77         94.32        16.47 o                         
 -15   2   3        167.66        177.42        19.46 o                         
 -14   2   3         14.97         12.19         6.47 o                         
 -13   2   3         71.23         91.41        13.10 o                         
 -12   2   3        126.09        127.55        15.35 o                         
 -11   2   3        230.63        196.83         5.70 o                         
 -10   2   3        169.23        165.07         4.74 o                         
  -9   2   3         38.79         42.67         2.67 o                         
  -8   2   3       1148.04       1258.83        15.49 o                         
  -7   2   3         41.02         43.86         2.28 o                         
  -6   2   3        497.18        517.49         7.58 o                         
  -5   2   3        296.23        294.36         4.21 o                         
  -4   2   3        208.28        185.24         3.60 o                         
  -3   2   3       1385.50       1532.94        18.17 o                         
  -2   2   3      20205.77      20682.97       249.24 o                         
  -1   2   3       6751.27       6766.27       125.54 o                         
   0   2   3       6595.13       6824.85       131.28 o                         
   1   2   3       6729.75       6835.53       107.33 o                         
   2   2   3      20163.03      21249.14       330.88 o                         
   3   2   3       1411.89       1546.39        19.87 o                         
   4   2   3        210.18        184.61         3.31 o                         
   5   2   3        288.62        285.51         5.64 o                         
   6   2   3        490.51        517.23         8.20 o                         
   7   2   3         41.69         45.95         2.73 o                         
   8   2   3       1154.45       1242.96        16.75 o                         
   9   2   3         38.11         40.33         3.29 o                         
  10   2   3        164.27        167.35         6.81 o                         
  11   2   3        233.17        193.01         9.14 o                         
  12   2   3        121.23        114.40         7.89 o                         
  13   2   3         70.70         75.53         7.05 o                         
  14   2   3         15.68          9.91         6.01 o                         
  15   2   3        170.94        193.47        18.71 o                         
  16   2   3        109.64        134.75        19.46 o                         
  17   2   3        174.79        177.42        20.96 o                         
 -17   3   3         19.48          7.49        13.47 o                         
 -16   3   3         29.28         26.20        13.47 o                         
 -15   3   3         51.32         36.68        13.47 o                         
 -14   3   3        140.13        138.49        17.22 o                         
 -13   3   3         44.09         60.64         7.73 o                         
 -12   3   3         23.33         17.40         3.87 o                         
 -11   3   3         41.98         34.67         5.04 o                         
 -10   3   3        160.34        124.87         6.27 o                         
  -9   3   3        710.41        676.73        11.23 o                         
  -8   3   3        868.14        905.70        13.19 o                         
  -7   3   3        382.02        388.97         6.98 o                         
  -6   3   3        992.44        930.15        11.82 o                         
  -5   3   3       2292.32       2321.37        25.26 o                         
  -4   3   3        248.21        230.53         4.24 o                         
  -3   3   3       4086.59       4300.42        45.18 o                         
  -2   3   3       4737.02       4995.02        68.87 o                         
  -1   3   3       1564.26       1581.88        22.92 o                         
   0   3   3       1125.74       1160.51        19.58 o                         
   1   3   3       1576.01       1583.99        38.32 o                         
   2   3   3       4800.87       4897.31        77.94 o                         
   3   3   3       4048.82       4278.42        48.38 o                         
   4   3   3        249.14        231.93         4.12 o                         
   5   3   3       2284.93       2304.92        27.51 o                         
   6   3   3        981.52        912.38        14.17 o                         
   7   3   3        377.12        376.02         8.11 o                         
   8   3   3        855.09        908.20        16.48 o                         
   9   3   3        717.39        675.14        14.47 o                         
  10   3   3        157.78        132.18         6.00 o                         
  11   3   3         44.47         29.12         6.19 o                         
  12   3   3         23.28         12.07         4.81 o                         
  13   3   3         44.81         45.81         9.25 o                         
  14   3   3        139.85        146.03        13.76 o                         
  15   3   3         50.93         24.90        10.02 o                         
  16   3   3         28.03         32.50        10.76 o                         
  17   3   3         19.34         18.71        14.22 o                         
 -17   4   3         84.72         87.59        17.97 o                         
 -16   4   3         79.14         56.89        15.72 o                         
 -15   4   3        161.99        151.96        20.21 o                         
 -14   4   3        217.72        238.05        23.21 o                         
 -13   4   3        104.52         89.08        14.97 o                         
 -12   4   3         65.15         64.00         6.45 o                         
 -11   4   3        241.72        224.87         7.64 o                         
 -10   4   3        499.15        506.84        11.19 o                         
  -9   4   3        762.41        776.63        19.12 o                         
  -8   4   3        405.94        408.70         8.42 o                         
  -7   4   3       1510.35       1589.76        22.52 o                         
  -6   4   3       1625.97       1782.25        23.37 o                         
  -5   4   3        327.79        352.37         6.10 o                         
  -4   4   3       1421.88       1483.46        18.41 o                         
  -3   4   3       5747.09       5983.18        74.05 o                         
  -2   4   3       3705.25       3905.62        48.94 o                         
  -1   4   3       4316.62       4304.76        59.79 o                         
   0   4   3       4808.75       5435.59        66.68 o                         
   1   4   3       4303.45       4276.93        85.38 o                         
   2   4   3       3676.07       3784.20        53.40 o                         
   3   4   3       5758.25       5855.40        65.90 o                         
   4   4   3       1425.55       1492.86        17.10 o                         
   5   4   3        329.27        354.39         7.09 o                         
   6   4   3       1626.73       1763.54        22.01 o                         
   7   4   3       1506.57       1601.76        23.10 o                         
   8   4   3        410.96        410.39        10.13 o                         
   9   4   3        763.35        741.16        14.88 o                         
  10   4   3        497.31        479.48        12.54 o                         
  11   4   3        238.79        221.12         9.72 o                         
  12   4   3         65.64         60.96        15.72 o                         
  13   4   3        105.60        101.15        12.36 o                         
  14   4   3        217.32        213.38        16.14 o                         
  15   4   3        162.13        173.50        15.32 o                         
  16   4   3         79.80         91.38        17.97 o                         
  17   4   3         85.62         96.57        19.46 o                         
 -16   5   3         10.79          2.25        12.73 o                         
 -15   5   3         22.73          4.49        11.98 o                         
 -14   5   3        283.78        307.67        26.20 o                         
 -13   5   3         16.21         18.71        11.98 o                         
 -12   5   3        148.17        165.17         9.42 o                         
 -11   5   3         15.38          6.55         4.64 o                         
 -10   5   3       1965.39       1874.67        30.28 o                         
  -9   5   3       1899.03       1825.66        29.28 o                         
  -8   5   3        329.24        311.47        11.83 o                         
  -7   5   3       1632.92       1565.10        20.14 o                         
  -6   5   3        449.61        497.45         8.02 o                         
  -5   5   3       1298.11       1288.58        16.64 o                         
  -4   5   3       5117.95       5230.53        65.61 o                         
  -3   5   3       2888.40       3141.12        40.37 o                         
  -2   5   3      11735.60      12593.01       153.53 o                         
  -1   5   3          4.53          0.61         1.97 o                         
   0   5   3       1660.90       1664.12        24.68 o                         
   1   5   3          5.19          2.02         1.44 o                         
   2   5   3      11743.95      12523.84       139.31 o                         
   3   5   3       2909.55       3096.88        35.99 o                         
   4   5   3       5098.45       5120.26        54.11 o                         
   5   5   3       1272.14       1283.66        15.33 o                         
   6   5   3        451.64        496.13         8.32 o                         
   7   5   3       1623.53       1534.26        25.70 o                         
   8   5   3        327.81        297.07         9.08 o                         
   9   5   3       1895.89       1768.56        40.95 o                         
  10   5   3       1968.50       1874.10        39.96 o                         
  11   5   3         14.88          6.30         5.27 o                         
  12   5   3        150.81        163.30        10.44 o                         
  13   5   3         17.20         17.97         8.95 o                         
  14   5   3        284.36        317.44        19.32 o                         
  15   5   3         22.09         18.66        10.55 o                         
  16   5   3         10.67         18.19        10.55 o                         
 -16   6   3         21.55         38.93        15.72 o                         
 -15   6   3          6.39         23.21        14.97 o                         
 -14   6   3        165.89        165.44        21.71 o                         
 -13   6   3          0.16          4.49        10.48 o                         
 -12   6   3        166.69        160.03         9.50 o                         
 -11   6   3        665.46        623.11        28.68 o                         
 -10   6   3        819.95        791.83        19.60 o                         
  -9   6   3        928.64        848.04        20.26 o                         
  -8   6   3       1146.66       1176.90        14.76 o                         
  -7   6   3         36.29         32.26         2.72 o                         
  -6   6   3       3866.87       3937.92        46.26 o                         
  -5   6   3        327.11        299.14         7.98 o                         
  -4   6   3        379.02        423.02         8.25 o                         
  -3   6   3       2035.36       2206.74        29.39 o                         
  -2   6   3        334.48        341.39         7.08 o                         
  -1   6   3       1678.69       1978.30        26.49 o                         
   0   6   3       2513.31       2444.81        31.86 o                         
   1   6   3       1670.24       1965.09        25.94 o                         
   2   6   3        326.98        341.78         6.40 o                         
   3   6   3       2025.66       2178.42        24.22 o                         
   4   6   3        381.77        425.50         6.25 o                         
   5   6   3        324.91        295.90         5.08 o                         
   6   6   3       3860.83       3909.04        42.56 o                         
   7   6   3         34.88         30.17         2.63 o                         
   8   6   3       1154.32       1164.99        14.31 o                         
   9   6   3        933.77        854.37        14.82 o                         
  10   6   3        805.43        758.33        15.88 o                         
  11   6   3        667.31        616.35        17.38 o                         
  12   6   3        169.57        150.95         9.26 o                         
  13   6   3          0.21         -8.19         8.19 o                         
  14   6   3        164.23        145.34        14.55 o                         
  15   6   3          6.45          4.47         9.78 o                         
  16   6   3         22.13         27.19        12.04 o                         
 -16   7   3         74.71         56.14        17.97 o                         
 -15   7   3         42.93         35.18        15.72 o                         
 -14   7   3         19.41         24.70        14.22 o                         
 -13   7   3         34.43         37.06        10.06 o                         
 -12   7   3          5.98         10.18         5.74 o                         
 -11   7   3        362.07        342.92        13.24 o                         
 -10   7   3         27.00         25.16         5.89 o                         
  -9   7   3       1056.91       1066.94        16.13 o                         
  -8   7   3        519.18        519.16        10.02 o                         
  -7   7   3          6.91          8.69         2.72 o                         
  -6   7   3        194.95        202.65         6.32 o                         
  -5   7   3        516.45        520.69        11.14 o                         
  -4   7   3        316.18        337.11         8.65 o                         
  -3   7   3       1676.57       1804.37        25.10 o                         
  -2   7   3        678.22        704.63        11.64 o                         
  -1   7   3       1752.57       1635.88        22.62 o                         
   0   7   3       2015.36       2070.59        25.20 o                         
   1   7   3       1743.35       1635.30        20.39 o                         
   2   7   3        673.19        697.80        11.57 o                         
   3   7   3       1683.94       1778.49        24.63 o                         
   4   7   3        322.81        327.02         5.54 o                         
   5   7   3        506.26        491.15         7.33 o                         
   6   7   3        191.41        208.32         5.72 o                         
   7   7   3          7.27          7.54         2.52 o                         
   8   7   3        514.97        506.61        10.08 o                         
   9   7   3       1051.87       1057.60        21.68 o                         
  10   7   3         26.11         14.36         5.19 o                         
  11   7   3        359.98        363.94        16.54 o                         
  12   7   3          5.52          5.33         5.70 o                         
  13   7   3         33.17         29.96        13.85 o                         
  14   7   3         20.41         19.46        10.02 o                         
  15   7   3         42.65         23.40        11.37 o                         
  16   7   3         72.99         79.35        19.46 o                         
 -15   8   3          3.37        -10.48        14.22 o                         
 -14   8   3         89.76        118.28        20.96 o                         
 -13   8   3         87.64         84.21        12.96 o                         
 -12   8   3         36.01         55.89         7.61 o                         
 -11   8   3         50.03         56.88         7.54 o                         
 -10   8   3        186.28        160.79        13.27 o                         
  -9   8   3       1218.43       1217.05        18.81 o                         
  -8   8   3         32.83         26.06         3.45 o                         
  -7   8   3        240.14        233.84         7.31 o                         
  -6   8   3       1286.60       1353.08        24.85 o                         
  -5   8   3        205.89        189.38         7.07 o                         
  -4   8   3         32.05         32.45         3.92 o                         
  -3   8   3         72.60         84.60         4.89 o                         
  -2   8   3       1233.47       1272.32        21.23 o                         
  -1   8   3        476.71        460.47         9.79 o                         
   0   8   3       2033.24       2353.05        34.97 o                         
   1   8   3        473.61        456.78         8.55 o                         
   2   8   3       1239.04       1218.15        16.07 o                         
   3   8   3         73.17         93.42         5.02 o                         
   4   8   3         31.54         22.66         2.37 o                         
   5   8   3        196.97        185.37         4.77 o                         
   6   8   3       1276.63       1298.78        19.54 o                         
   7   8   3        249.09        234.60         6.93 o                         
   8   8   3         29.88         24.11         3.39 o                         
   9   8   3       1209.84       1218.40        16.88 o                         
  10   8   3        186.32        170.85        11.96 o                         
  11   8   3         48.06         54.74         9.86 o                         
  12   8   3         36.23         52.04         7.80 o                         
  13   8   3         87.49         94.25        12.57 o                         
  14   8   3         88.95        142.01        24.70 o                         
  15   8   3          3.63         -9.48         9.48 o                         
 -15   9   3         72.83         39.68        17.22 o                         
 -14   9   3          4.90          6.35        20.59 o                         
 -13   9   3        108.92        118.16        14.26 o                         
 -12   9   3         24.73         23.24        11.30 o                         
 -11   9   3         14.44         11.88         6.26 o                         
 -10   9   3         98.83         95.45         8.32 o                         
  -9   9   3        510.09        473.19        12.15 o                         
  -8   9   3        379.93        386.93         9.39 o                         
  -7   9   3        321.55        288.47         9.11 o                         
  -6   9   3         84.56         83.00         5.74 o                         
  -5   9   3        473.93        515.29        15.61 o                         
  -4   9   3        207.79        183.29        16.61 o                         
  -3   9   3        833.95        846.17        18.83 o                         
  -2   9   3       1636.36       1708.35        27.10 o                         
  -1   9   3       3642.50       3746.54        54.35 o                         
   0   9   3        779.69        755.34        14.05 o                         
   1   9   3       3629.94       3733.22        53.77 o                         
   2   9   3       1627.33       1664.09        23.29 o                         
   3   9   3        830.29        830.68        15.53 o                         
   4   9   3        205.35        170.73         7.14 o                         
   5   9   3        473.22        495.27         8.94 o                         
   6   9   3         84.48         74.48         4.35 o                         
   7   9   3        323.74        290.55         8.19 o                         
   8   9   3        378.03        357.56        12.32 o                         
   9   9   3        502.47        447.41        15.59 o                         
  10   9   3        100.45         82.31         8.36 o                         
  11   9   3         13.54         12.16         7.01 o                         
  12   9   3         23.34         23.29         7.15 o                         
  13   9   3        109.06        116.60        20.21 o                         
  14   9   3          4.33          5.17        10.84 o                         
  15   9   3         71.71        109.29        22.46 o                         
 -14  10   3         53.05         52.33        12.96 o                         
 -13  10   3         70.06         72.32        12.43 o                         
 -12  10   3         55.60         56.70         8.53 o                         
 -11  10   3        191.69        192.48        12.51 o                         
 -10  10   3         16.12         15.30         4.97 o                         
  -9  10   3        124.91        114.47         6.83 o                         
  -8  10   3        796.61        795.69        14.89 o                         
  -7  10   3        216.74        200.41        10.48 o                         
  -6  10   3        337.65        338.82        15.07 o                         
  -5  10   3        383.92        428.97        14.06 o                         
  -4  10   3          3.77         -2.12         4.71 o                         
  -3  10   3        282.58        256.66        10.48 o                         
  -2  10   3       3198.91       3374.78        49.94 o                         
  -1  10   3       1136.89       1060.64        18.85 o                         
   0  10   3        288.71        257.70        16.42 o                         
   1  10   3       1136.44       1066.01        18.52 o                         
   2  10   3       3192.22       3359.28        46.31 o                         
   3  10   3        282.17        249.57         8.73 o                         
   4  10   3          4.21          0.05         3.96 o                         
   5  10   3        382.96        435.74        13.56 o                         
   6  10   3        326.23        320.29        11.10 o                         
   7  10   3        216.92        194.51        10.09 o                         
   8  10   3        801.63        800.32        17.40 o                         
   9  10   3        121.48         99.62         8.99 o                         
  10  10   3         16.55         10.63         4.00 o                         
  11  10   3        192.96        189.68        14.40 o                         
  12  10   3         54.36         60.51         9.15 o                         
  13  10   3         69.98         67.98        12.43 o                         
  14  10   3         53.85         37.17        12.43 o                         
 -14  11   3         65.16         53.21        15.29 o                         
 -13  11   3         21.90         17.17        13.85 o                         
 -12  11   3         58.71         64.65         9.58 o                         
 -11  11   3          9.37          5.21         7.05 o                         
 -10  11   3        139.76        140.07         7.74 o                         
  -9  11   3         71.32         77.67         6.65 o                         
  -8  11   3         79.44         71.96         6.58 o                         
  -7  11   3        194.17        205.93        11.30 o                         
  -6  11   3         52.65         51.55         7.60 o                         
  -5  11   3        305.96        325.52        13.08 o                         
  -4  11   3        952.78       1006.42        23.01 o                         
  -3  11   3        181.52        165.44        10.48 o                         
  -2  11   3       1360.92       1357.17        23.33 o                         
  -1  11   3       1417.95       1480.17        24.94 o                         
   0  11   3       1834.36       1906.77        30.45 o                         
   1  11   3       1424.26       1479.69        24.51 o                         
   2  11   3       1356.84       1327.12        20.17 o                         
   3  11   3        181.04        165.71         5.29 o                         
   4  11   3        956.11        989.01        16.78 o                         
   5  11   3        304.53        310.81        10.94 o                         
   6  11   3         52.33         50.42         5.28 o                         
   7  11   3        196.10        166.61        10.41 o                         
   8  11   3         78.27         58.38         8.23 o                         
   9  11   3         70.29         76.72         8.56 o                         
  10  11   3        139.25        137.39        15.08 o                         
  11  11   3          9.86         -5.51         6.46 o                         
  12  11   3         57.38         48.93         8.80 o                         
  13  11   3         22.03         12.49        20.96 o                         
  14  11   3         64.42         32.19        19.46 o                         
 -13  12   3         84.52         65.94        13.20 o                         
 -12  12   3         77.39         58.60         9.56 o                         
 -11  12   3         74.02         71.30         9.64 o                         
 -10  12   3         44.78         53.65         6.12 o                         
  -9  12   3         95.17         94.18         7.38 o                         
  -8  12   3         91.23         89.90         9.19 o                         
  -7  12   3        284.61        321.81        14.18 o                         
  -6  12   3          1.92          6.79         6.13 o                         
  -5  12   3        972.00       1001.60        24.15 o                         
  -4  12   3        166.64        156.37         9.45 o                         
  -3  12   3        485.28        454.08        11.70 o                         
  -2  12   3          7.34         -0.18         3.99 o                         
  -1  12   3        129.69        124.96         9.51 o                         
   0  12   3         24.66         44.79         4.69 o                         
   1  12   3        126.13        122.27         6.23 o                         
   2  12   3          7.63          5.31         3.13 o                         
   3  12   3        481.18        454.87        11.05 o                         
   4  12   3        167.99        163.16        11.27 o                         
   5  12   3        959.81        956.27        19.65 o                         
   6  12   3          1.68          0.03         5.87 o                         
   7  12   3        287.49        309.81        14.21 o                         
   8  12   3         93.05        100.06         9.32 o                         
   9  12   3         97.74         87.21         9.38 o                         
  10  12   3         44.59         37.92         8.25 o                         
  11  12   3         75.58         75.67         9.97 o                         
  12  12   3         78.60         86.96        13.96 o                         
  13  12   3         85.90         84.57        14.49 o                         
 -12  13   3         24.70         25.58         9.14 o                         
 -11  13   3        104.13        124.09        13.72 o                         
 -10  13   3         28.04         19.16         8.54 o                         
  -9  13   3         47.99         31.92         6.28 o                         
  -8  13   3         36.86         26.68         7.87 o                         
  -7  13   3         25.27         20.53         7.17 o                         
  -6  13   3          1.09         -2.70         6.22 o                         
  -5  13   3         79.26         70.79         7.97 o                         
  -4  13   3        396.40        401.68        14.50 o                         
  -3  13   3         99.81         88.04        10.83 o                         
  -2  13   3        210.11        221.89         8.78 o                         
  -1  13   3         48.03         52.70         5.62 o                         
   0  13   3        592.89        522.51        12.71 o                         
   1  13   3         43.39         46.42         7.46 o                         
   2  13   3        207.45        221.19         7.38 o                         
   3  13   3        101.90         96.49         4.67 o                         
   4  13   3        399.13        430.28        12.97 o                         
   5  13   3         79.59         68.57         7.90 o                         
   6  13   3          1.31         -3.18         6.22 o                         
   7  13   3         24.18         24.07         7.26 o                         
   8  13   3         37.99         27.52         8.04 o                         
   9  13   3         50.58         42.33         8.51 o                         
  10  13   3         27.38         15.35         8.73 o                         
  11  13   3        104.83        111.45        14.80 o                         
  12  13   3         25.04         -5.55        11.37 o                         
 -11  14   3         75.81         68.83        10.74 o                         
 -10  14   3        156.23        172.61         9.94 o                         
  -9  14   3         95.13        104.75         8.42 o                         
  -8  14   3        128.42        127.17        10.84 o                         
  -7  14   3          2.58          0.17         7.19 o                         
  -6  14   3         92.34        101.42         9.56 o                         
  -5  14   3         67.68         61.42         8.15 o                         
  -4  14   3        233.92        234.56        13.64 o                         
  -3  14   3        152.27        128.79         9.46 o                         
  -2  14   3        155.32        144.44         7.62 o                         
  -1  14   3         68.95         68.11         5.97 o                         
   0  14   3        194.52        204.27        11.13 o                         
   1  14   3         70.32         71.76         5.68 o                         
   2  14   3        153.94        142.02         8.86 o                         
   3  14   3        155.69        165.03        10.37 o                         
   4  14   3        230.05        236.36        10.50 o                         
   5  14   3         67.84         50.38         8.19 o                         
   6  14   3         91.28         81.66         9.28 o                         
   7  14   3          2.47          1.01         7.19 o                         
   8  14   3        129.18        134.18        11.42 o                         
   9  14   3         95.50         97.09        13.89 o                         
  10  14   3        158.22        174.90        17.59 o                         
  11  14   3         75.83         80.77        14.22 o                         
 -10  15   3         22.72         18.43        13.42 o                         
  -9  15   3         72.33         66.20         7.95 o                         
  -8  15   3         60.62         65.41         9.99 o                         
  -7  15   3         61.75         52.99         9.34 o                         
  -6  15   3          8.19         12.57         7.58 o                         
  -5  15   3        384.21        409.63        16.50 o                         
  -4  15   3         35.45         35.86         8.10 o                         
  -3  15   3        475.83        500.11        29.44 o                         
  -2  15   3        315.69        332.89        13.65 o                         
  -1  15   3         25.81         30.96         5.40 o                         
   0  15   3         46.51         56.56        16.51 o                         
   1  15   3         24.29         18.99         5.55 o                         
   2  15   3        317.24        332.07        11.91 o                         
   3  15   3        476.89        500.44        16.82 o                         
   4  15   3         35.59         48.14         7.47 o                         
   5  15   3        385.80        422.81        20.56 o                         
   6  15   3          8.08         10.40         9.35 o                         
   7  15   3         61.84         49.90        16.47 o                         
   8  15   3         61.84         60.30        12.41 o                         
   9  15   3         72.99        102.04        14.21 o                         
  10  15   3         22.01         29.23        18.34 o                         
  -9  16   3         49.64         52.26         8.07 o                         
  -8  16   3          4.01         11.93         8.94 o                         
  -7  16   3         36.16         39.02         9.19 o                         
  -6  16   3         73.06         77.30         9.49 o                         
  -5  16   3          4.74          1.46         7.32 o                         
  -4  16   3        126.17        154.18        11.18 o                         
  -3  16   3         78.69         66.49         9.02 o                         
  -2  16   3         10.04         -4.76         8.95 o                         
  -1  16   3        310.24        355.06        14.64 o                         
   0  16   3        108.79        104.42         8.43 o                         
   1  16   3        309.23        331.76        12.75 o                         
   2  16   3          9.62          8.57         6.74 o                         
   3  16   3         78.74         86.01         8.94 o                         
   4  16   3        124.74        164.69        18.34 o                         
   5  16   3          5.08         -5.85         8.63 o                         
   6  16   3         73.72         72.58        12.23 o                         
   7  16   3         35.48         27.54        11.30 o                         
   8  16   3          3.95          1.75        10.38 o                         
   9  16   3         49.73         36.07        12.41 o                         
  -8  17   3         56.97         51.45        12.95 o                         
  -7  17   3         55.40         62.93        11.54 o                         
  -6  17   3         41.50         36.00        11.37 o                         
  -5  17   3          6.61         15.03        10.23 o                         
  -4  17   3        116.63        114.26        13.73 o                         
  -3  17   3         58.94         55.39        11.37 o                         
  -2  17   3         53.30         65.46        17.59 o                         
  -1  17   3          1.12          0.98         8.42 o                         
   0  17   3         12.64          6.71         5.85 o                         
   1  17   3          1.25         -4.41         5.62 o                         
   2  17   3         53.22         67.55         9.31 o                         
   3  17   3         58.14         60.14        10.78 o                         
   4  17   3        116.70        133.66        20.96 o                         
   5  17   3          6.36          4.91         9.35 o                         
   6  17   3         41.41         40.04        11.48 o                         
   7  17   3         54.58         41.87        15.72 o                         
   8  17   3         57.59         49.41        20.96 o                         
  -6  18   3         16.83         -4.40        11.30 o                         
  -5  18   3         17.56          6.40        10.55 o                         
  -4  18   3          6.43          1.53        10.85 o                         
  -3  18   3         14.52         27.73        11.08 o                         
  -2  18   3         12.76         10.64        10.02 o                         
  -1  18   3         50.39         47.54        11.65 o                         
   0  18   3         85.56        112.03        11.19 o                         
   1  18   3         50.88         40.50        10.55 o                         
   2  18   3         12.61         33.69        16.47 o                         
   3  18   3         13.49         11.68        10.55 o                         
   4  18   3          6.56          7.53         9.69 o                         
   5  18   3         16.99          4.94        10.23 o                         
   6  18   3         16.73         -8.23        17.22 o                         
  -2  19   3         98.94        137.49        22.46 o                         
  -1  19   3          4.44         -5.50         9.89 o                         
   0  19   3         14.89         13.47        14.22 o                         
   1  19   3          4.58         29.94        15.72 o                         
   2  19   3         97.82        121.27        21.71 o                         
   0   0   4       5127.08       5401.76       111.17 o                         
   1   0   4        328.74        347.68         6.36 o                         
   2   0   4      26473.07      25807.55       554.79 o                         
   3   0   4        250.05        255.04         5.75 o                         
   4   0   4        768.78        755.72        11.75 o                         
   5   0   4       2776.84       3185.00        40.41 o                         
   6   0   4          3.51          0.55         1.69 o                         
   7   0   4        364.16        333.07         6.29 o                         
   8   0   4        235.54        214.04         4.72 o                         
   9   0   4        382.93        364.43         8.91 o                         
  10   0   4          1.89         12.64         2.08 o                         
  11   0   4         47.70         32.87         3.81 o                         
  12   0   4         25.77         37.54         5.78 o                         
  13   0   4        134.31        127.42         8.85 o                         
  14   0   4          9.43          4.73         5.34 o                         
  15   0   4        656.19        696.46        43.42 o                         
  16   0   4         18.12         23.32         8.42 o                         
  17   0   4        145.59        154.96        19.46 o                         
 -17   1   4          2.15          2.25        11.23 o                         
 -16   1   4         29.72         31.44         8.47 o                         
 -15   1   4         35.21         32.62         7.94 o                         
 -14   1   4         43.76         41.88         7.66 o                         
 -13   1   4         14.94          4.75         5.25 o                         
 -12   1   4         47.69         56.94         6.45 o                         
 -11   1   4        194.02        185.59         5.70 o                         
 -10   1   4        307.02        305.10         6.67 o                         
  -9   1   4        740.88        756.47        12.02 o                         
  -8   1   4        391.21        404.07         9.38 o                         
  -7   1   4        420.21        422.39         7.06 o                         
  -6   1   4        372.08        387.78         7.81 o                         
  -5   1   4        348.27        387.87         5.56 o                         
  -4   1   4        461.38        453.36         6.79 o                         
  -3   1   4        986.49       1071.89        18.38 o                         
  -2   1   4       7926.69       7996.62       125.48 o                         
  -1   1   4       7932.86       7901.71       223.43 o                         
   0   1   4       2131.08       2361.14        33.31 o                         
   1   1   4       7922.24       8082.23       109.95 o                         
   2   1   4       7853.52       7797.31       105.93 o                         
   3   1   4       1004.18       1099.85        18.57 o                         
   4   1   4        455.12        436.38         9.74 o                         
   5   1   4        353.29        394.02         9.23 o                         
   6   1   4        372.99        383.64         8.11 o                         
   7   1   4        421.03        421.77         8.93 o                         
   8   1   4        384.91        393.62         8.10 o                         
   9   1   4        745.41        775.45        13.05 o                         
  10   1   4        311.75        316.52        10.59 o                         
  11   1   4        191.13        193.72         7.56 o                         
  12   1   4         48.21         56.78         6.53 o                         
  13   1   4         14.64          9.90         7.45 o                         
  14   1   4         44.42         41.06         6.75 o                         
  15   1   4         35.53         49.19         7.78 o                         
  16   1   4         28.71         17.97        12.73 o                         
  17   1   4          2.14         -2.99        12.73 o                         
 -17   2   4         35.21          1.50        12.73 o                         
 -16   2   4        166.75        205.12        21.71 o                         
 -15   2   4        175.55        192.19        14.49 o                         
 -14   2   4        314.78        328.63        17.97 o                         
 -13   2   4         16.71         22.65         7.11 o                         
 -12   2   4         27.24         31.28         6.47 o                         
 -11   2   4        136.86        126.27         6.76 o                         
 -10   2   4        118.27        114.27         5.51 o                         
  -9   2   4       1143.69       1187.05        17.37 o                         
  -8   2   4        139.28        140.23         4.17 o                         
  -7   2   4         10.08         11.23         2.46 o                         
  -6   2   4        571.10        717.26        12.05 o                         
  -5   2   4        326.12        344.88         5.39 o                         
  -4   2   4       1216.23       1400.95        16.94 o                         
  -3   2   4        128.81        156.28         3.54 o                         
  -2   2   4       2402.92       2227.71        36.45 o                         
  -1   2   4       9843.14      10121.23       158.62 o                         
   0   2   4        469.33        508.70        15.94 o                         
   1   2   4       9939.29      10289.50       197.44 o                         
   2   2   4       2401.80       2282.68        32.47 o                         
   3   2   4        129.27        154.31         4.10 o                         
   4   2   4       1221.29       1391.18        20.14 o                         
   5   2   4        319.39        333.82         5.61 o                         
   6   2   4        573.72        714.13        11.75 o                         
   7   2   4          9.20          4.13         3.55 o                         
   8   2   4        137.48        136.26         8.38 o                         
   9   2   4       1150.66       1179.70        20.12 o                         
  10   2   4        121.07        118.16         7.24 o                         
  11   2   4        143.12        136.24         6.14 o                         
  12   2   4         28.21         33.28         6.10 o                         
  13   2   4         16.50         16.02         6.99 o                         
  14   2   4        314.48        310.87        26.24 o                         
  15   2   4        175.89        198.64        20.96 o                         
  16   2   4        166.73        193.61        16.18 o                         
  17   2   4         35.21         69.62        16.47 o                         
 -17   3   4         13.30         11.98        13.47 o                         
 -16   3   4         10.03          5.24        11.98 o                         
 -15   3   4         78.05         87.59        15.72 o                         
 -14   3   4        119.18        120.52        16.47 o                         
 -13   3   4        106.97         82.35        14.22 o                         
 -12   3   4          8.75         16.66         4.52 o                         
 -11   3   4         21.68         21.38         3.90 o                         
 -10   3   4        580.46        559.29        13.35 o                         
  -9   3   4        324.31        321.86         7.83 o                         
  -8   3   4       1627.24       1630.28        23.16 o                         
  -7   3   4         87.24         70.67         3.22 o                         
  -6   3   4        184.03        199.78         4.34 o                         
  -5   3   4        916.30        857.98        10.52 o                         
  -4   3   4        494.42        511.41         7.39 o                         
  -3   3   4       1150.52       1107.39        13.82 o                         
  -2   3   4        485.33        530.17         9.26 o                         
  -1   3   4       1600.62       1557.70        32.29 o                         
   0   3   4          8.96          9.98         1.71 o                         
   1   3   4       1566.61       1551.98        26.22 o                         
   2   3   4        494.89        538.89        10.94 o                         
   3   3   4       1125.59       1066.84        16.71 o                         
   4   3   4        497.64        530.50         8.63 o                         
   5   3   4        943.18        862.24        11.57 o                         
   6   3   4        185.35        182.08         6.47 o                         
   7   3   4         89.02         72.64         4.79 o                         
   8   3   4       1628.29       1554.57        30.21 o                         
   9   3   4        328.30        338.21         9.65 o                         
  10   3   4        580.71        551.56        14.65 o                         
  11   3   4         22.22         14.32         4.66 o                         
  12   3   4          9.08         15.36         5.91 o                         
  13   3   4        108.16        116.44        14.60 o                         
  14   3   4        120.39        125.45        12.96 o                         
  15   3   4         77.22         50.26        10.76 o                         
  16   3   4          9.61         -3.52         8.98 o                         
  17   3   4         13.37         13.82        10.23 o                         
 -16   4   4         42.11         16.47        13.47 o                         
 -15   4   4         34.40         41.17        14.22 o                         
 -14   4   4        253.41        275.48        23.21 o                         
 -13   4   4        333.44        366.06        25.45 o                         
 -12   4   4         73.12         83.28        12.35 o                         
 -11   4   4         89.96         72.52         5.35 o                         
 -10   4   4       1565.06       1483.50        27.53 o                         
  -9   4   4        198.71        176.04         6.57 o                         
  -8   4   4        373.63        419.45         9.08 o                         
  -7   4   4        583.66        577.33         8.50 o                         
  -6   4   4        671.75        661.72        11.32 o                         
  -5   4   4       1623.48       1956.56        23.85 o                         
  -4   4   4        849.36        843.94        11.48 o                         
  -3   4   4        449.77        476.96         7.40 o                         
  -2   4   4       4609.77       4966.12        61.80 o                         
  -1   4   4       8245.81       8288.75       130.96 o                         
   0   4   4       7534.29       7624.87       120.29 o                         
   1   4   4       8226.31       8140.14       128.51 o                         
   2   4   4       4601.49       5005.90        69.52 o                         
   3   4   4        449.04        474.11         9.29 o                         
   4   4   4        859.21        858.24        11.59 o                         
   5   4   4       1629.77       1953.53        27.06 o                         
   6   4   4        659.88        608.98        10.34 o                         
   7   4   4        587.09        583.95        14.41 o                         
   8   4   4        380.01        414.08        12.42 o                         
   9   4   4        196.68        171.02        12.09 o                         
  10   4   4       1577.18       1508.36        31.04 o                         
  11   4   4         90.24         73.27        11.98 o                         
  12   4   4         69.99         71.34        10.55 o                         
  13   4   4        334.09        336.07        18.74 o                         
  14   4   4        253.84        276.40        17.90 o                         
  15   4   4         35.55         42.35        11.08 o                         
  16   4   4         43.45         27.02        11.08 o                         
 -16   5   4         53.93          9.73        13.47 o                         
 -15   5   4         79.06         86.84        17.22 o                         
 -14   5   4        297.48        311.42        26.20 o                         
 -13   5   4        433.78        474.53        29.94 o                         
 -12   5   4        281.82        223.96        13.10 o                         
 -11   5   4        251.87        199.19        10.94 o                         
 -10   5   4        278.61        251.31         8.61 o                         
  -9   5   4       3570.74       3513.97        52.28 o                         
  -8   5   4        410.74        387.89         6.36 o                         
  -7   5   4        742.08        694.17        12.06 o                         
  -6   5   4       1867.33       1824.71        22.80 o                         
  -5   5   4       2692.62       2719.73        32.47 o                         
  -4   5   4        909.74        937.62        13.38 o                         
  -3   5   4        219.75        155.75         4.91 o                         
  -2   5   4       7158.42       7114.34        87.91 o                         
  -1   5   4       6976.41       7399.13        91.12 o                         
   0   5   4       2299.90       2466.90        31.58 o                         
   1   5   4       6992.66       7284.89        89.65 o                         
   2   5   4       7134.60       7047.97        97.41 o                         
   3   5   4        224.44        169.70         7.56 o                         
   4   5   4        901.85        923.80        15.89 o                         
   5   5   4       2694.58       2685.70        29.66 o                         
   6   5   4       1865.27       1811.92        20.92 o                         
   7   5   4        740.91        683.52        11.40 o                         
   8   5   4        410.45        382.68         9.98 o                         
   9   5   4       3570.97       3363.55        50.63 o                         
  10   5   4        283.91        257.32        24.93 o                         
  11   5   4        257.07        207.08        14.55 o                         
  12   5   4        283.59        222.80        28.45 o                         
  13   5   4        432.83        455.92        21.92 o                         
  14   5   4        298.93        318.96        19.80 o                         
  15   5   4         78.78         92.34        13.20 o                         
  16   5   4         54.38         54.04        12.43 o                         
 -16   6   4         26.68         19.46        14.97 o                         
 -15   6   4         90.28         82.35        17.97 o                         
 -14   6   4         23.03          8.98        13.47 o                         
 -13   6   4        224.60        221.58        23.21 o                         
 -12   6   4          1.53         13.65         5.87 o                         
 -11   6   4         96.77         90.47         7.71 o                         
 -10   6   4        364.13        360.62        12.94 o                         
  -9   6   4        585.48        644.52        17.18 o                         
  -8   6   4        808.30        773.62        12.74 o                         
  -7   6   4        904.80        951.23        13.58 o                         
  -6   6   4       2304.15       2336.78        28.76 o                         
  -5   6   4        507.24        446.23         7.96 o                         
  -4   6   4        141.74        132.78         4.80 o                         
  -3   6   4       2118.62       2512.85        33.33 o                         
  -2   6   4        118.67        125.10         4.60 o                         
  -1   6   4       2112.68       2262.44        29.99 o                         
   0   6   4        529.60        607.85         9.06 o                         
   1   6   4       2127.56       2273.24        25.10 o                         
   2   6   4        118.23        117.32         4.26 o                         
   3   6   4       2109.07       2426.62        32.00 o                         
   4   6   4        143.91        142.73         3.73 o                         
   5   6   4        518.36        455.64         7.72 o                         
   6   6   4       2314.85       2343.10        26.57 o                         
   7   6   4        896.07        936.21        17.57 o                         
   8   6   4        800.74        779.84        13.04 o                         
   9   6   4        593.15        640.47        14.17 o                         
  10   6   4        361.14        337.24        12.99 o                         
  11   6   4         93.94         74.21        10.55 o                         
  12   6   4          1.47          3.77         8.19 o                         
  13   6   4        225.50        233.87        16.84 o                         
  14   6   4         22.80         20.21        10.06 o                         
  15   6   4         89.96        101.94        19.46 o                         
  16   6   4         26.44         14.69        11.08 o                         
 -16   7   4         45.10         37.43        15.72 o                         
 -15   7   4         16.51         15.72        14.97 o                         
 -14   7   4        235.84        238.80        26.20 o                         
 -13   7   4         57.41         75.61        16.47 o                         
 -12   7   4         80.95         91.95        14.68 o                         
 -11   7   4         15.53         19.14         5.75 o                         
 -10   7   4         72.58         84.88         7.69 o                         
  -9   7   4        417.52        431.19        15.33 o                         
  -8   7   4        445.68        414.46         8.87 o                         
  -7   7   4        885.70        932.57        15.15 o                         
  -6   7   4       2772.26       2908.48        38.98 o                         
  -5   7   4        266.33        263.42         7.97 o                         
  -4   7   4         36.46         50.51         4.06 o                         
  -3   7   4       1673.90       1837.65        25.89 o                         
  -2   7   4         29.54         20.53         2.67 o                         
  -1   7   4       1639.77       1657.02        20.97 o                         
   0   7   4       4779.38       4672.97        62.07 o                         
   1   7   4       1645.66       1682.06        22.84 o                         
   2   7   4         35.20         29.63         2.62 o                         
   3   7   4       1652.06       1803.86        24.96 o                         
   4   7   4         32.12         39.82         2.98 o                         
   5   7   4        260.63        238.43         5.14 o                         
   6   7   4       2764.90       2932.57        33.35 o                         
   7   7   4        883.91        902.48        14.70 o                         
   8   7   4        448.75        432.34         9.17 o                         
   9   7   4        423.80        441.53        14.37 o                         
  10   7   4         76.15         79.24         6.04 o                         
  11   7   4         16.05          4.87         7.94 o                         
  12   7   4         79.43         88.67        19.46 o                         
  13   7   4         57.06         60.38        11.61 o                         
  14   7   4        236.10        228.45        18.26 o                         
  15   7   4         17.43         -1.12        10.06 o                         
  16   7   4         44.49         38.93        17.97 o                         
 -15   8   4        145.44        134.00        21.71 o                         
 -14   8   4         28.29         35.93        14.97 o                         
 -13   8   4         35.81         15.72        12.73 o                         
 -12   8   4         85.44         76.09         8.17 o                         
 -11   8   4        125.15        135.90        10.33 o                         
 -10   8   4         59.15         63.71         7.26 o                         
  -9   8   4        532.96        521.33        12.46 o                         
  -8   8   4       2387.54       2360.98        32.85 o                         
  -7   8   4       1037.45       1061.25        17.25 o                         
  -6   8   4         76.00         92.58         4.91 o                         
  -5   8   4         30.00         25.86         3.92 o                         
  -4   8   4         41.49         41.07         6.34 o                         
  -3   8   4        208.07        208.40         8.47 o                         
  -2   8   4        272.07        290.79         9.32 o                         
  -1   8   4        278.09        297.32         7.72 o                         
   0   8   4        466.06        576.28        17.61 o                         
   1   8   4        278.20        292.50         7.05 o                         
   2   8   4        271.90        282.74         7.96 o                         
   3   8   4        209.01        223.24         6.86 o                         
   4   8   4         42.07         38.70         3.18 o                         
   5   8   4         31.39         30.29         2.12 o                         
   6   8   4         81.98         94.64         3.78 o                         
   7   8   4       1032.50       1022.68        17.87 o                         
   8   8   4       2377.28       2333.35        32.69 o                         
   9   8   4        529.87        512.08        10.38 o                         
  10   8   4         58.54         49.43         7.15 o                         
  11   8   4        125.37        127.35        13.20 o                         
  12   8   4         86.99         87.54        11.90 o                         
  13   8   4         37.56         19.09        21.33 o                         
  14   8   4         26.98         30.66        11.37 o                         
  15   8   4        144.86        139.49        20.21 o                         
 -15   9   4         31.86         23.96        16.47 o                         
 -14   9   4         61.64         47.91        16.47 o                         
 -13   9   4          4.18         -6.92        16.09 o                         
 -12   9   4         51.30         53.76         8.61 o                         
 -11   9   4         37.21         25.18         6.90 o                         
 -10   9   4         97.50         99.36         6.11 o                         
  -9   9   4         72.97         77.08         5.72 o                         
  -8   9   4        260.83        274.21         8.17 o                         
  -7   9   4        678.35        666.62        13.07 o                         
  -6   9   4        872.53        822.01        16.75 o                         
  -5   9   4         94.87         91.75         7.10 o                         
  -4   9   4        977.65        934.05        20.72 o                         
  -3   9   4         28.69         23.57         4.71 o                         
  -2   9   4        900.51        893.16        16.30 o                         
  -1   9   4       1494.98       1608.15        25.79 o                         
   0   9   4         36.41         25.17         3.37 o                         
   1   9   4       1490.13       1594.19        25.09 o                         
   2   9   4        907.69        883.61        15.21 o                         
   3   9   4         32.06         22.82         4.12 o                         
   4   9   4        968.18        880.81        17.06 o                         
   5   9   4         91.41         96.45         4.41 o                         
   6   9   4        867.69        819.12        20.46 o                         
   7   9   4        681.11        667.92        12.49 o                         
   8   9   4        258.61        245.78         7.38 o                         
   9   9   4         76.16         72.54         8.31 o                         
  10   9   4         95.29         94.32        12.88 o                         
  11   9   4         36.67         26.20         9.53 o                         
  12   9   4         52.01         44.66        11.98 o                         
  13   9   4          4.25         13.86         9.78 o                         
  14   9   4         59.64         76.61        12.96 o                         
  15   9   4         33.15         16.47        17.22 o                         
 -14  10   4          8.39         14.97        15.72 o                         
 -13  10   4         95.42         79.92        13.76 o                         
 -12  10   4         67.56         67.62        10.71 o                         
 -11  10   4        158.91        171.09        11.33 o                         
 -10  10   4        270.53        284.53         9.61 o                         
  -9  10   4        158.51        167.81         8.27 o                         
  -8  10   4        515.23        536.10        13.49 o                         
  -7  10   4       1591.58       1604.42        28.22 o                         
  -6  10   4        222.26        236.66        24.02 o                         
  -5  10   4        157.04        108.26        10.70 o                         
  -4  10   4        275.18        261.73        10.74 o                         
  -3  10   4        125.23        168.36         6.85 o                         
  -2  10   4        216.87        241.80         9.29 o                         
  -1  10   4        160.48        159.27         6.80 o                         
   0  10   4        668.93        608.78        12.62 o                         
   1  10   4        156.52        159.59        10.91 o                         
   2  10   4        216.17        243.30         6.78 o                         
   3  10   4        126.35        183.42         8.45 o                         
   4  10   4        276.50        284.85         8.20 o                         
   5  10   4        155.80        110.37         6.69 o                         
   6  10   4        221.00        217.14         9.28 o                         
   7  10   4       1587.47       1551.75        23.48 o                         
   8  10   4        516.79        532.98        18.69 o                         
   9  10   4        156.74        150.42        11.46 o                         
  10  10   4        269.95        253.57        17.42 o                         
  11  10   4        158.86        130.95        14.60 o                         
  12  10   4         69.28         57.58        11.83 o                         
  13  10   4         94.67         90.81        13.73 o                         
  14  10   4          7.90         10.57        10.55 o                         
 -14  11   4          6.41         -2.99        16.47 o                         
 -13  11   4         32.41         35.80        12.14 o                         
 -12  11   4         27.57         34.98        10.71 o                         
 -11  11   4         78.76         67.73         9.26 o                         
 -10  11   4         39.18         34.75         5.10 o                         
  -9  11   4        459.96        483.51        23.23 o                         
  -8  11   4        263.86        257.25        10.53 o                         
  -7  11   4        247.94        234.18        22.02 o                         
  -6  11   4        107.09         83.28        11.34 o                         
  -5  11   4        286.85        256.84        11.79 o                         
  -4  11   4        171.52        143.75        12.18 o                         
  -3  11   4        821.68        828.25        16.32 o                         
  -2  11   4       1015.28       1028.57        18.99 o                         
  -1  11   4        826.18        891.57        22.49 o                         
   0  11   4        538.49        559.52        14.37 o                         
   1  11   4        814.94        855.12        15.99 o                         
   2  11   4       1011.37       1003.37        20.21 o                         
   3  11   4        829.95        824.58        14.85 o                         
   4  11   4        174.49        143.87         7.00 o                         
   5  11   4        281.04        259.79         9.81 o                         
   6  11   4        107.71         96.37         7.67 o                         
   7  11   4        248.84        251.06        12.91 o                         
   8  11   4        261.73        248.09        13.52 o                         
   9  11   4        453.55        476.66        26.61 o                         
  10  11   4         40.15         24.22         9.53 o                         
  11  11   4         79.72         71.75        12.35 o                         
  12  11   4         27.45         21.44        10.84 o                         
  13  11   4         32.67         32.19        12.17 o                         
  14  11   4          6.84         -5.24        14.97 o                         
 -13  12   4          0.59        -10.25        10.31 o                         
 -12  12   4        129.01        144.40        11.90 o                         
 -11  12   4          0.94         12.92         8.60 o                         
 -10  12   4          7.33          1.68         4.58 o                         
  -9  12   4        243.56        240.09        10.70 o                         
  -8  12   4        584.93        599.30        15.87 o                         
  -7  12   4         32.58         52.71         7.90 o                         
  -6  12   4        376.01        416.46        18.43 o                         
  -5  12   4         87.56         92.54         8.58 o                         
  -4  12   4        277.60        262.06        13.60 o                         
  -3  12   4         41.90         35.74         4.71 o                         
  -2  12   4         56.59         61.80         5.40 o                         
  -1  12   4        167.23        164.35         7.48 o                         
   0  12   4         39.76         45.30         4.56 o                         
   1  12   4        164.76        160.57         6.72 o                         
   2  12   4         57.10         55.92         4.30 o                         
   3  12   4         42.74         21.38         4.86 o                         
   4  12   4        280.76        274.12        13.61 o                         
   5  12   4         87.52         84.82         7.64 o                         
   6  12   4        371.65        384.50        15.64 o                         
   7  12   4         32.52         46.25        11.51 o                         
   8  12   4        589.69        569.10        19.17 o                         
   9  12   4        242.77        221.24        22.08 o                         
  10  12   4          7.39         -9.16         9.16 o                         
  11  12   4          1.00         20.27        10.76 o                         
  12  12   4        128.63        125.51        22.08 o                         
  13  12   4          0.52        -11.60        11.60 o                         
 -12  13   4          2.06         -2.57         8.25 o                         
 -11  13   4         76.38         82.45        15.20 o                         
 -10  13   4        171.20        182.03         9.83 o                         
  -9  13   4         26.68         32.21         6.28 o                         
  -8  13   4        190.69        183.45         9.72 o                         
  -7  13   4         24.69         13.54        11.45 o                         
  -6  13   4          9.20          8.86         6.74 o                         
  -5  13   4         40.30         36.35         7.19 o                         
  -4  13   4         38.33         20.91         6.69 o                         
  -3  13   4        267.83        277.99        11.96 o                         
  -2  13   4        131.92        129.36         7.10 o                         
  -1  13   4         50.00         52.38         5.40 o                         
   0  13   4        510.01        506.19        14.05 o                         
   1  13   4         51.90         49.49         5.08 o                         
   2  13   4        126.61        123.99         8.00 o                         
   3  13   4        269.87        277.45        10.10 o                         
   4  13   4         37.17         39.86         6.92 o                         
   5  13   4         41.93         40.40        12.18 o                         
   6  13   4          9.26         14.49         8.09 o                         
   7  13   4         24.04         13.25         8.95 o                         
   8  13   4        191.99        171.79        28.07 o                         
   9  13   4         26.21         29.94        10.59 o                         
  10  13   4        169.79        171.32        16.84 o                         
  11  13   4         77.07         63.34        12.77 o                         
  12  13   4          2.17        -10.61        10.61 o                         
 -11  14   4         11.89         11.52         9.27 o                         
 -10  14   4         89.13         97.40         9.96 o                         
  -9  14   4         65.77         64.72         7.41 o                         
  -8  14   4         47.34         67.91         8.97 o                         
  -7  14   4        211.76        241.21        15.49 o                         
  -6  14   4          5.75          3.61         6.91 o                         
  -5  14   4         19.02         19.41         6.81 o                         
  -4  14   4         10.94          5.09         6.05 o                         
  -3  14   4        135.20        117.36        13.55 o                         
  -2  14   4         18.21         11.02         6.59 o                         
  -1  14   4         54.18         53.05         5.49 o                         
   0  14   4         14.60         12.79         5.31 o                         
   1  14   4         55.41         57.74         6.13 o                         
   2  14   4         17.38         16.05         5.12 o                         
   3  14   4        135.37        126.89        11.02 o                         
   4  14   4         11.31         13.64         6.27 o                         
   5  14   4         18.23         11.63         6.01 o                         
   6  14   4          5.70          1.52         7.89 o                         
   7  14   4        213.10        178.05        14.79 o                         
   8  14   4         47.19         50.12        11.87 o                         
   9  14   4         65.10         54.14        13.10 o                         
  10  14   4         89.19         76.28        13.20 o                         
  11  14   4         12.27         28.40        11.83 o                         
 -10  15   4         32.59         36.47         7.89 o                         
  -9  15   4        255.41        292.14        12.80 o                         
  -8  15   4        134.03        150.18        12.26 o                         
  -7  15   4        144.13        150.02        12.19 o                         
  -6  15   4        248.60        267.74        14.66 o                         
  -5  15   4         15.90         12.21         7.34 o                         
  -4  15   4        170.32        194.56        11.47 o                         
  -3  15   4         55.08         39.21         7.32 o                         
  -2  15   4        351.80        393.00        14.54 o                         
  -1  15   4        114.30        119.91         9.36 o                         
   0  15   4        102.97        117.09         9.36 o                         
   1  15   4        112.73        102.24         8.91 o                         
   2  15   4        351.48        382.07        12.58 o                         
   3  15   4         53.40         39.14         7.32 o                         
   4  15   4        173.00        196.59        14.54 o                         
   5  15   4         15.54         11.38         8.81 o                         
   6  15   4        249.81        269.39        18.21 o                         
   7  15   4        144.77        124.20        14.02 o                         
   8  15   4        134.24        153.78        15.77 o                         
   9  15   4        258.31        302.24        20.78 o                         
  10  15   4         32.25         28.10        12.67 o                         
  -9  16   4          7.91          8.05         6.62 o                         
  -8  16   4         13.46         24.32         9.42 o                         
  -7  16   4         10.06         -3.04         8.22 o                         
  -6  16   4         47.99         78.57        10.77 o                         
  -5  16   4         30.22         37.37         8.45 o                         
  -4  16   4         19.71         23.32         8.68 o                         
  -3  16   4          9.94         14.29         9.25 o                         
  -2  16   4        115.15        127.71        13.49 o                         
  -1  16   4         39.29         27.60        11.84 o                         
   0  16   4        369.96        399.22        15.70 o                         
   1  16   4         38.64         33.30         6.42 o                         
   2  16   4        115.55        119.28         9.75 o                         
   3  16   4          9.67          5.77         6.84 o                         
   4  16   4         19.44         24.42         7.44 o                         
   5  16   4         29.67         40.83        10.76 o                         
   6  16   4         47.88         68.02        12.04 o                         
   7  16   4          9.88          8.27         9.83 o                         
   8  16   4         12.78         28.20        12.04 o                         
   9  16   4          7.78         -0.77        11.30 o                         
  -7  17   4         40.82         33.65        12.23 o                         
  -6  17   4          5.17         11.30        19.09 o                         
  -5  17   4         23.03         61.51        20.59 o                         
  -4  17   4         62.46         71.37        12.04 o                         
  -3  17   4         88.55        111.76        13.73 o                         
  -2  17   4         33.75         51.65        10.76 o                         
  -1  17   4         44.75         21.39        11.98 o                         
   0  17   4         25.66         22.20         6.38 o                         
   1  17   4         45.48         43.31         6.90 o                         
   2  17   4         34.63         41.95        10.05 o                         
   3  17   4         87.92        105.94        11.03 o                         
   4  17   4         61.97         82.10        12.57 o                         
   5  17   4         22.02         23.06        10.23 o                         
   6  17   4          5.13         13.14        10.43 o                         
   7  17   4         40.60         42.13        13.47 o                         
  -5  18   4         12.85         30.86        11.69 o                         
  -4  18   4         41.29         29.00        11.83 o                         
  -3  18   4          6.24          1.77        17.22 o                         
  -2  18   4          9.42         16.87        10.31 o                         
  -1  18   4        163.54        183.10        15.85 o                         
   0  18   4         13.95         19.14         8.67 o                         
   1  18   4        161.01        185.10        16.84 o                         
   2  18   4          8.97          9.36         8.38 o                         
   3  18   4          6.47          0.47        14.22 o                         
   4  18   4         41.14         63.60        16.47 o                         
   5  18   4         12.95         -0.84        10.23 o                         
  -1  19   4         18.79         17.44        10.55 o                         
   0  19   4          0.43         -8.98        12.73 o                         
   1  19   4         18.69         21.64        11.23 o                         
   1   0   5        470.69        524.38         8.98 o                         
   2   0   5       5326.07       5907.95        80.85 o                         
   3   0   5       4339.88       4642.18       117.20 o                         
   4   0   5        442.82        436.41         7.22 o                         
   5   0   5        510.26        725.89         8.94 o                         
   6   0   5        921.35        851.89        13.34 o                         
   7   0   5        820.61        886.90        12.44 o                         
   8   0   5       2868.30       2947.23        38.43 o                         
   9   0   5          0.01         -1.06         2.20 o                         
  10   0   5       2854.92       2923.32        38.66 o                         
  11   0   5        147.54        190.96         5.83 o                         
  12   0   5        265.93        280.09        11.66 o                         
  13   0   5         23.62         17.29         5.69 o                         
  14   0   5         16.75         11.45         5.83 o                         
  15   0   5         35.86         35.73         7.42 o                         
  16   0   5         14.58         19.09        12.35 o                         
  17   0   5         16.21         26.95        14.22 o                         
 -17   1   5         27.61         11.98        11.98 o                         
 -16   1   5         64.27         71.62        10.06 o                         
 -15   1   5         55.36         50.11        17.59 o                         
 -14   1   5        160.73        175.24        10.41 o                         
 -13   1   5        112.52        113.69         8.41 o                         
 -12   1   5        135.51        163.88        11.45 o                         
 -11   1   5        256.63        252.18         6.40 o                         
 -10   1   5        446.68        428.28        10.45 o                         
  -9   1   5        138.54        143.65         6.67 o                         
  -8   1   5        454.31        461.08         8.43 o                         
  -7   1   5       1116.76       1196.41        15.86 o                         
  -6   1   5         96.87        114.98         3.93 o                         
  -5   1   5        220.60        198.40         3.62 o                         
  -4   1   5        283.70        312.04         5.65 o                         
  -3   1   5       2806.94       2969.99        47.97 o                         
  -2   1   5       2909.42       3067.80        49.70 o                         
  -1   1   5       1179.83       1190.44        17.87 o                         
   0   1   5      10139.66      10041.20       136.43 o                         
   1   1   5       1188.12       1266.57        18.90 o                         
   2   1   5       2905.73       3029.60        42.39 o                         
   3   1   5       2823.34       2933.70        40.98 o                         
   4   1   5        290.50        311.84         5.07 o                         
   5   1   5        223.45        206.70         5.02 o                         
   6   1   5         99.56        119.95         5.93 o                         
   7   1   5       1117.25       1216.25        17.98 o                         
   8   1   5        451.49        459.29        10.00 o                         
   9   1   5        135.67        138.91         5.35 o                         
  10   1   5        442.65        401.83         8.62 o                         
  11   1   5        258.81        246.44         8.62 o                         
  12   1   5        132.40        145.37        10.09 o                         
  13   1   5        113.98        121.23         9.36 o                         
  14   1   5        160.56        159.11        19.51 o                         
  15   1   5         55.47         54.09         7.80 o                         
  16   1   5         64.60         58.74        17.59 o                         
  17   1   5         27.39         47.16        14.97 o                         
 -17   2   5          4.67         -0.75        11.98 o                         
 -16   2   5         31.44         26.20        12.73 o                         
 -15   2   5         84.20         94.51        10.55 o                         
 -14   2   5         35.60         44.74         8.42 o                         
 -13   2   5         41.43         31.15         7.49 o                         
 -12   2   5        273.86        272.47        16.24 o                         
 -11   2   5        692.47        724.37        12.52 o                         
 -10   2   5        301.75        301.46         6.98 o                         
  -9   2   5       2827.23       2955.18        40.28 o                         
  -8   2   5        711.28        676.41        11.10 o                         
  -7   2   5       2273.77       2222.30        29.73 o                         
  -6   2   5        164.38        127.98         3.08 o                         
  -5   2   5        402.19        369.33         5.87 o                         
  -4   2   5         63.47         68.96         2.50 o                         
  -3   2   5        353.97        395.09         7.39 o                         
  -2   2   5        692.05        681.13        12.97 o                         
  -1   2   5       2906.25       2983.71        48.55 o                         
   0   2   5       1852.48       1929.25        32.42 o                         
   1   2   5       2901.80       3041.29        42.76 o                         
   2   2   5        682.32        665.74        12.67 o                         
   3   2   5        346.72        396.24         8.12 o                         
   4   2   5         67.73         70.98         2.83 o                         
   5   2   5        397.06        349.97         5.80 o                         
   6   2   5        171.19        140.93         5.62 o                         
   7   2   5       2239.54       2175.14        30.03 o                         
   8   2   5        718.92        664.17        11.57 o                         
   9   2   5       2826.69       2922.55        39.24 o                         
  10   2   5        306.41        297.59        13.61 o                         
  11   2   5        697.13        746.82        17.56 o                         
  12   2   5        270.78        271.27        11.39 o                         
  13   2   5         41.97         37.13         6.34 o                         
  14   2   5         34.94         57.58        10.43 o                         
  15   2   5         85.35         76.11        11.30 o                         
  16   2   5         31.91         43.38        10.76 o                         
  17   2   5          4.67          2.56        10.02 o                         
 -17   3   5         74.20         96.57        17.97 o                         
 -16   3   5         24.82         29.20        13.47 o                         
 -15   3   5        211.32        233.56        21.71 o                         
 -14   3   5         39.12         58.39        13.47 o                         
 -13   3   5        287.75        268.75        21.71 o                         
 -12   3   5         82.89         90.55         8.27 o                         
 -11   3   5         29.52         30.62         3.60 o                         
 -10   3   5        197.56        208.02         6.84 o                         
  -9   3   5        508.35        467.43        12.10 o                         
  -8   3   5        648.19        618.26        11.81 o                         
  -7   3   5        540.56        544.85         7.70 o                         
  -6   3   5        785.82        791.67        13.06 o                         
  -5   3   5        275.15        274.46         6.26 o                         
  -4   3   5        241.10        266.21         4.97 o                         
  -3   3   5        327.77        336.29         5.65 o                         
  -2   3   5         38.34         70.60         6.83 o                         
  -1   3   5       1603.97       1575.68        27.23 o                         
   0   3   5       2528.31       2598.54        52.40 o                         
   1   3   5       1590.69       1622.44        33.88 o                         
   2   3   5         35.19         72.26         5.19 o                         
   3   3   5        336.52        340.61        12.53 o                         
   4   3   5        245.33        272.59         7.27 o                         
   5   3   5        270.86        276.50         5.66 o                         
   6   3   5        783.88        775.19        11.06 o                         
   7   3   5        543.20        555.25        10.51 o                         
   8   3   5        649.44        631.13        15.77 o                         
   9   3   5        510.92        489.42        11.45 o                         
  10   3   5        193.10        218.01         9.13 o                         
  11   3   5         27.42         23.56         4.99 o                         
  12   3   5         87.49        105.88        10.66 o                         
  13   3   5        286.19        308.65        41.55 o                         
  14   3   5         39.43         53.58        10.76 o                         
  15   3   5        211.55        266.58        38.55 o                         
  16   3   5         25.03         14.24         9.89 o                         
  17   3   5         73.49         65.88        16.47 o                         
 -16   4   5         44.10         29.94        14.22 o                         
 -15   4   5         94.49        136.99        18.71 o                         
 -14   4   5        235.17        222.33        21.71 o                         
 -13   4   5        161.27        183.41        19.46 o                         
 -12   4   5        255.33        220.04        11.48 o                         
 -11   4   5        266.90        258.17        11.77 o                         
 -10   4   5       1339.96       1297.83        24.91 o                         
  -9   4   5        250.39        241.44         8.56 o                         
  -8   4   5       2024.78       2009.11        30.80 o                         
  -7   4   5        648.73        624.88        10.18 o                         
  -6   4   5        695.17        753.19        10.55 o                         
  -5   4   5        161.06        233.39         4.92 o                         
  -4   4   5        844.01        880.71        11.75 o                         
  -3   4   5       2229.00       2106.67        25.12 o                         
  -2   4   5       1855.27       2040.75        27.04 o                         
  -1   4   5       1310.75       1398.42        23.85 o                         
   0   4   5          1.46          6.10         2.45 o                         
   1   4   5       1305.81       1399.77        21.23 o                         
   2   4   5       1888.97       2081.08        35.98 o                         
   3   4   5       2219.17       2151.67        32.32 o                         
   4   4   5        835.53        837.53        14.24 o                         
   5   4   5        164.65        232.97         5.63 o                         
   6   4   5        683.49        719.52        12.45 o                         
   7   4   5        646.52        631.88        15.16 o                         
   8   4   5       2028.92       1956.94        36.50 o                         
   9   4   5        244.00        235.71        16.96 o                         
  10   4   5       1337.23       1294.86        39.33 o                         
  11   4   5        269.29        255.92        15.24 o                         
  12   4   5        257.96        252.60        15.88 o                         
  13   4   5        163.60        156.14        13.76 o                         
  14   4   5        234.05        245.23        32.56 o                         
  15   4   5         93.64         93.80        12.67 o                         
  16   4   5         43.88         65.38        12.36 o                         
 -16   5   5         62.41         35.93        15.72 o                         
 -15   5   5         91.07        109.29        18.71 o                         
 -14   5   5        165.81        204.37        23.21 o                         
 -13   5   5         57.14         57.64        14.97 o                         
 -12   5   5         95.11        100.04         8.72 o                         
 -11   5   5        343.96        323.42        28.07 o                         
 -10   5   5        158.37        146.04         9.41 o                         
  -9   5   5       1990.21       1999.81        79.35 o                         
  -8   5   5        384.01        386.08         7.19 o                         
  -7   5   5        990.79        998.65        13.84 o                         
  -6   5   5       2521.02       2584.05        31.27 o                         
  -5   5   5        814.49        796.79        11.61 o                         
  -4   5   5       3128.31       3458.05        40.64 o                         
  -3   5   5         46.33         46.51         3.46 o                         
  -2   5   5       1926.29       2340.16        34.62 o                         
  -1   5   5      10241.72      11529.93       157.77 o                         
   0   5   5         66.21         70.21         4.54 o                         
   1   5   5      10197.83      11172.57       152.52 o                         
   2   5   5       1908.93       2252.58        33.21 o                         
   3   5   5         46.73         46.25         3.67 o                         
   4   5   5       3163.43       3375.33        48.54 o                         
   5   5   5        814.34        802.69        12.91 o                         
   6   5   5       2534.29       2522.16        30.58 o                         
   7   5   5        993.02        956.80        16.43 o                         
   8   5   5        381.51        361.38        11.67 o                         
   9   5   5       2000.96       2014.93        38.50 o                         
  10   5   5        157.08        126.90         8.35 o                         
  11   5   5        334.51        327.33        17.15 o                         
  12   5   5         95.64        104.59        12.17 o                         
  13   5   5         57.81         67.75        10.84 o                         
  14   5   5        164.92        176.02        15.55 o                         
  15   5   5         90.35        102.36        13.73 o                         
  16   5   5         61.86         56.89        15.72 o                         
 -16   6   5         64.78         38.93        15.72 o                         
 -15   6   5        318.16        352.59        29.20 o                         
 -14   6   5        132.70        148.97        20.96 o                         
 -13   6   5        184.33        215.60        22.46 o                         
 -12   6   5         71.34        101.11         9.28 o                         
 -11   6   5         90.12         98.82         8.59 o                         
 -10   6   5        574.52        532.80        29.20 o                         
  -9   6   5       1334.80       1307.36        35.53 o                         
  -8   6   5        747.73        703.92        11.93 o                         
  -7   6   5        450.52        451.18         9.02 o                         
  -6   6   5        357.80        350.29         7.85 o                         
  -5   6   5         44.28         46.60         3.12 o                         
  -4   6   5        196.54        226.47         5.57 o                         
  -3   6   5       2301.97       2572.59        34.14 o                         
  -2   6   5        566.50        783.13        12.44 o                         
  -1   6   5        404.33        344.33         8.22 o                         
   0   6   5        177.73        145.22         4.81 o                         
   1   6   5        394.07        335.88         6.85 o                         
   2   6   5        562.78        779.79        13.74 o                         
   3   6   5       2304.57       2536.85        37.60 o                         
   4   6   5        200.04        233.93         9.62 o                         
   5   6   5         41.34         47.13         3.28 o                         
   6   6   5        362.83        357.23         6.81 o                         
   7   6   5        448.70        426.63         9.58 o                         
   8   6   5        738.84        674.97        12.98 o                         
   9   6   5       1336.07       1289.80        27.27 o                         
  10   6   5        570.96        521.54        15.75 o                         
  11   6   5         91.50         87.73        20.59 o                         
  12   6   5         74.02         73.00        10.84 o                         
  13   6   5        183.88        192.96        15.85 o                         
  14   6   5        135.94        172.55        15.88 o                         
  15   6   5        312.92        395.73        39.26 o                         
  16   6   5         63.06         31.03        13.84 o                         
 -16   7   5         30.52         24.70        14.97 o                         
 -15   7   5         39.86         43.42        16.47 o                         
 -14   7   5         21.28         29.20        14.97 o                         
 -13   7   5         38.68         38.93        14.97 o                         
 -12   7   5         31.10         48.69        15.35 o                         
 -11   7   5         98.00        100.54         9.97 o                         
 -10   7   5        361.31        372.13        13.43 o                         
  -9   7   5        715.03        718.15        12.47 o                         
  -8   7   5        250.24        257.62         7.14 o                         
  -7   7   5        714.06        761.87        13.30 o                         
  -6   7   5        698.66        816.18        13.87 o                         
  -5   7   5         39.16         35.08         3.32 o                         
  -4   7   5         58.45         48.90         4.06 o                         
  -3   7   5        309.49        295.95         8.20 o                         
  -2   7   5        155.76        169.84         6.06 o                         
  -1   7   5       1022.85       1136.60        15.47 o                         
   0   7   5       1261.82       1328.91        26.28 o                         
   1   7   5       1015.94       1129.78        20.82 o                         
   2   7   5        156.38        168.27         5.82 o                         
   3   7   5        306.70        278.40         7.97 o                         
   4   7   5         59.08         53.31         3.78 o                         
   5   7   5         33.63         30.92         3.15 o                         
   6   7   5        701.75        775.20        16.39 o                         
   7   7   5        708.17        738.26        14.16 o                         
   8   7   5        257.73        241.21         7.42 o                         
   9   7   5        716.02        700.30        17.83 o                         
  10   7   5        354.65        360.70        31.03 o                         
  11   7   5         98.44         81.53        11.08 o                         
  12   7   5         29.43         20.96         9.48 o                         
  13   7   5         38.41         37.06        10.59 o                         
  14   7   5         20.79         12.96        10.02 o                         
  15   7   5         39.51         34.07        11.90 o                         
  16   7   5         31.07         43.42        17.97 o                         
 -15   8   5         10.95          3.74        13.47 o                         
 -14   8   5        122.67        157.95        23.96 o                         
 -13   8   5          7.86         25.45        15.72 o                         
 -12   8   5        116.54        122.57        11.32 o                         
 -11   8   5         70.80         64.39        13.94 o                         
 -10   8   5         80.69         67.21         8.10 o                         
  -9   8   5         81.92         62.61         4.08 o                         
  -8   8   5        214.52        212.96        11.04 o                         
  -7   8   5        540.25        523.35        10.94 o                         
  -6   8   5        199.04        189.52         6.75 o                         
  -5   8   5        283.93        284.10         8.80 o                         
  -4   8   5        307.95        306.00        12.10 o                         
  -3   8   5        163.36        153.98         7.58 o                         
  -2   8   5        595.58        650.59        12.75 o                         
  -1   8   5        464.51        574.51        11.44 o                         
   0   8   5         79.11         93.78         4.56 o                         
   1   8   5        450.96        547.74        13.40 o                         
   2   8   5        585.81        628.78        14.52 o                         
   3   8   5        158.30        156.01         5.43 o                         
   4   8   5        317.54        299.03         7.07 o                         
   5   8   5        282.70        256.89         7.06 o                         
   6   8   5        195.31        177.30         6.90 o                         
   7   8   5        541.79        501.34        13.51 o                         
   8   8   5        212.82        193.84         7.07 o                         
   9   8   5         82.72         52.73         5.37 o                         
  10   8   5         80.93         74.54        11.23 o                         
  11   8   5         67.91         87.78        11.61 o                         
  12   8   5        117.31        140.83        22.08 o                         
  13   8   5          7.28         13.54         9.48 o                         
  14   8   5        122.78        138.97        16.47 o                         
  15   8   5         11.38         -4.29         9.70 o                         
 -15   9   5          8.90         11.23        14.97 o                         
 -14   9   5          9.51          8.23        14.97 o                         
 -13   9   5          3.85         10.48        14.97 o                         
 -12   9   5        120.33        123.46        11.63 o                         
 -11   9   5          2.02         -4.42         5.89 o                         
 -10   9   5         53.15         49.78         4.73 o                         
  -9   9   5        715.64        743.18        16.31 o                         
  -8   9   5        750.56        742.37        14.00 o                         
  -7   9   5         68.48         70.51         8.88 o                         
  -6   9   5       1110.22       1152.58        21.53 o                         
  -5   9   5         65.43         59.76         6.13 o                         
  -4   9   5         71.45         57.63         5.97 o                         
  -3   9   5          2.35         -2.50         3.84 o                         
  -2   9   5       1388.62       1494.41        24.35 o                         
  -1   9   5        349.54        359.93        18.86 o                         
   0   9   5        130.17        142.01         5.75 o                         
   1   9   5        350.93        363.09         9.38 o                         
   2   9   5       1395.37       1509.78        28.79 o                         
   3   9   5          2.34         -3.25         3.25 o                         
   4   9   5         72.48         63.41         5.34 o                         
   5   9   5         63.59         60.55         6.90 o                         
   6   9   5       1093.93       1039.47        19.24 o                         
   7   9   5         73.67         83.81         6.77 o                         
   8   9   5        761.94        683.87        29.58 o                         
   9   9   5        706.73        676.03        25.14 o                         
  10   9   5         52.34         52.32         7.25 o                         
  11   9   5          1.60          2.25         8.98 o                         
  12   9   5        119.82        137.10        14.29 o                         
  13   9   5          4.22          2.97         9.78 o                         
  14   9   5          9.77          3.30        10.31 o                         
  15   9   5          9.06          5.99        14.97 o                         
 -14  10   5         11.06          8.98        14.22 o                         
 -13  10   5        143.56        179.66        25.45 o                         
 -12  10   5          2.21         -7.73         7.73 o                         
 -11  10   5         29.46         22.72         9.29 o                         
 -10  10   5         83.15         63.44         6.32 o                         
  -9  10   5         90.30         81.60         6.28 o                         
  -8  10   5         90.58         86.86         6.48 o                         
  -7  10   5        201.04        155.38         8.00 o                         
  -6  10   5        304.98        308.00        12.91 o                         
  -5  10   5         14.39         18.98         5.69 o                         
  -4  10   5        147.49        121.37         7.97 o                         
  -3  10   5        737.65        750.50        14.88 o                         
  -2  10   5        649.96        636.33        13.37 o                         
  -1  10   5        579.54        598.24        12.52 o                         
   0  10   5       1553.79       1400.54        23.21 o                         
   1  10   5        579.47        572.99        11.69 o                         
   2  10   5        644.79        654.02        15.94 o                         
   3  10   5        730.14        764.84        21.21 o                         
   4  10   5        147.05        121.33         7.10 o                         
   5  10   5         15.81         21.69         3.86 o                         
   6  10   5        306.12        295.41        11.71 o                         
   7  10   5        202.60        175.95        10.08 o                         
   8  10   5         91.58         77.95        13.47 o                         
   9  10   5         89.08         65.47        10.55 o                         
  10  10   5         85.19         60.03        11.65 o                         
  11  10   5         29.26         55.85        13.10 o                         
  12  10   5          2.06          4.49         9.70 o                         
  13  10   5        142.68        137.69        15.32 o                         
  14  10   5         11.19         -6.48        12.35 o                         
 -14  11   5         49.61         77.11        21.71 o                         
 -13  11   5         29.48         32.94        17.22 o                         
 -12  11   5         81.51         73.32         9.47 o                         
 -11  11   5         43.59         46.55         8.66 o                         
 -10  11   5         47.66         66.02         6.04 o                         
  -9  11   5         48.32         48.39         7.92 o                         
  -8  11   5        443.09        457.50        13.52 o                         
  -7  11   5        605.47        616.21        15.28 o                         
  -6  11   5        200.66        211.38        11.17 o                         
  -5  11   5        266.53        258.46        11.79 o                         
  -4  11   5        340.17        322.97        12.47 o                         
  -3  11   5        198.16        173.35         7.24 o                         
  -2  11   5        354.10        338.86         9.72 o                         
  -1  11   5        156.20        146.79         6.90 o                         
   0  11   5          4.32          3.61         5.26 o                         
   1  11   5        153.06        138.71         5.99 o                         
   2  11   5        349.82        357.43        11.92 o                         
   3  11   5        198.60        181.38         8.94 o                         
   4  11   5        336.34        334.68        10.07 o                         
   5  11   5        264.89        255.40        15.20 o                         
   6  11   5        195.29        201.51        10.62 o                         
   7  11   5        603.65        588.44        22.76 o                         
   8  11   5        441.12        435.21        20.90 o                         
   9  11   5         51.05         55.27        10.97 o                         
  10  11   5         47.03         35.18        10.23 o                         
  11  11   5         44.96         36.01        10.61 o                         
  12  11   5         81.94         65.85        13.47 o                         
  13  11   5         30.09         24.20        11.30 o                         
  14  11   5         49.93         67.37        21.71 o                         
 -13  12   5         36.90         45.66        18.71 o                         
 -12  12   5         43.40         49.31         9.25 o                         
 -11  12   5        268.96        296.35        36.15 o                         
 -10  12   5        102.60        110.04         7.46 o                         
  -9  12   5         12.30         25.09         5.69 o                         
  -8  12   5         92.48        107.68         7.64 o                         
  -7  12   5         14.69         17.42         5.39 o                         
  -6  12   5        272.02        273.31        12.97 o                         
  -5  12   5        213.16        183.46        10.62 o                         
  -4  12   5         44.86         54.69         7.19 o                         
  -3  12   5        147.89        141.36         8.79 o                         
  -2  12   5        274.74        278.18         9.34 o                         
  -1  12   5        102.68         97.47         6.07 o                         
   0  12   5        164.08        161.80         7.05 o                         
   1  12   5        102.84         90.39         5.01 o                         
   2  12   5        271.53        273.78        11.05 o                         
   3  12   5        150.26        137.58         8.41 o                         
   4  12   5         42.62         61.80         5.94 o                         
   5  12   5        211.83        187.74        14.61 o                         
   6  12   5        277.04        294.61        12.32 o                         
   7  12   5         14.52         -0.08         7.35 o                         
   8  12   5         94.74         88.83        12.04 o                         
   9  12   5         13.32         16.10        11.60 o                         
  10  12   5        102.72         78.72        12.90 o                         
  11  12   5        270.57        269.30        30.69 o                         
  12  12   5         42.64         43.03        31.82 o                         
  13  12   5         36.91         56.14        20.96 o                         
 -12  13   5          9.48          4.37         8.58 o                         
 -11  13   5         27.55         19.30         8.53 o                         
 -10  13   5         16.75         19.40         5.53 o                         
  -9  13   5         28.02         32.25         6.21 o                         
  -8  13   5        159.79        157.91        12.10 o                         
  -7  13   5        298.17        324.44        14.53 o                         
  -6  13   5          8.66         21.12         7.00 o                         
  -5  13   5         95.03         99.99         8.92 o                         
  -4  13   5          5.70          3.25         6.01 o                         
  -3  13   5        363.01        341.86        13.54 o                         
  -2  13   5        150.16        155.99         8.97 o                         
  -1  13   5         36.66         51.87         5.26 o                         
   0  13   5          4.79          0.22         3.67 o                         
   1  13   5         37.58         27.86         3.95 o                         
   2  13   5        152.33        158.44         9.17 o                         
   3  13   5        362.02        356.70        11.33 o                         
   4  13   5          5.79          2.94         5.69 o                         
   5  13   5         96.20        103.77        11.40 o                         
   6  13   5          8.11          3.27         5.49 o                         
   7  13   5        294.45        239.54        25.08 o                         
   8  13   5        162.29        171.33        15.77 o                         
   9  13   5         28.65         32.85        10.76 o                         
  10  13   5         16.92         22.53        11.08 o                         
  11  13   5         28.06         21.59        11.37 o                         
  12  13   5         10.55          8.23        10.59 o                         
 -11  14   5        119.92        127.83        12.43 o                         
 -10  14   5         27.53         34.81         6.65 o                         
  -9  14   5        102.66        103.92         8.35 o                         
  -8  14   5         11.67          7.94         5.91 o                         
  -7  14   5        103.55        126.64        11.97 o                         
  -6  14   5         11.81          7.52         7.12 o                         
  -5  14   5         38.95         32.85         7.54 o                         
  -4  14   5         85.73         77.62         8.24 o                         
  -3  14   5        231.68        242.13        12.06 o                         
  -2  14   5          2.70          4.59         4.97 o                         
  -1  14   5         65.53         71.75         6.00 o                         
   0  14   5          9.74         -1.27         4.76 o                         
   1  14   5         63.14         65.83         7.35 o                         
   2  14   5          2.70         -4.51         5.32 o                         
   3  14   5        236.07        268.59        15.67 o                         
   4  14   5         84.04         71.55         8.01 o                         
   5  14   5         39.89         41.27         7.15 o                         
   6  14   5         11.15          2.11         8.63 o                         
   7  14   5        105.27        114.86        12.95 o                         
   8  14   5         12.04         13.91         9.48 o                         
   9  14   5        103.83        108.71        36.31 o                         
  10  14   5         28.32         22.61        10.55 o                         
  11  14   5        118.87        112.24        20.21 o                         
 -10  15   5          6.86         -6.35         8.78 o                         
  -9  15   5        101.29        123.05         9.32 o                         
  -8  15   5         33.36         21.53        10.59 o                         
  -7  15   5         14.95         11.73         7.87 o                         
  -6  15   5        181.95        195.86        12.64 o                         
  -5  15   5         44.49         51.15         8.75 o                         
  -4  15   5         89.62         88.26         9.11 o                         
  -3  15   5        197.25        207.80        11.87 o                         
  -2  15   5         17.92          6.74         9.00 o                         
  -1  15   5        546.57        640.33        18.77 o                         
   0  15   5          0.02         -6.52         6.52 o                         
   1  15   5        551.84        629.04        18.71 o                         
   2  15   5         18.69          4.74         7.02 o                         
   3  15   5        198.28        208.78        12.51 o                         
   4  15   5         89.04         78.84         8.53 o                         
   5  15   5         44.13         43.73         7.68 o                         
   6  15   5        181.66        212.23        20.96 o                         
   7  15   5         15.06          2.42        10.23 o                         
   8  15   5         32.81         21.51        10.97 o                         
   9  15   5        102.21        102.86        14.75 o                         
  10  15   5          6.75          7.08        11.50 o                         
  -9  16   5         13.05         28.51         7.15 o                         
  -8  16   5        102.15        115.32         9.47 o                         
  -7  16   5         52.66         61.72         9.87 o                         
  -6  16   5        144.12        160.19        12.00 o                         
  -5  16   5         50.63         66.95        12.36 o                         
  -4  16   5        101.41        120.32        14.22 o                         
  -3  16   5         96.12        105.47        12.23 o                         
  -2  16   5        101.84        106.30        12.36 o                         
  -1  16   5         18.79         15.97         7.25 o                         
   0  16   5         77.46         94.01         9.49 o                         
   1  16   5         18.86         21.52         8.25 o                         
   2  16   5        101.94        106.20         9.18 o                         
   3  16   5         96.50        106.83        13.18 o                         
   4  16   5        103.07         86.44         9.30 o                         
   5  16   5         50.75         65.70        30.32 o                         
   6  16   5        143.61        129.50        14.38 o                         
   7  16   5         52.82         49.85        12.03 o                         
   8  16   5        101.94        102.49        17.59 o                         
   9  16   5         12.98         14.89        11.69 o                         
  -7  17   5         14.95         14.26        11.08 o                         
  -6  17   5          6.90         -3.05        10.23 o                         
  -5  17   5          5.54          6.51        10.43 o                         
  -4  17   5         42.78         62.18        12.23 o                         
  -3  17   5         18.76         31.22        10.43 o                         
  -2  17   5         70.36         73.13        14.22 o                         
  -1  17   5         28.57         -0.21         9.25 o                         
   0  17   5        228.70        261.20        18.34 o                         
   1  17   5         28.95         27.98         6.72 o                         
   2  17   5         72.39         74.37        10.12 o                         
   3  17   5         18.65         19.81         7.63 o                         
   4  17   5         42.54         47.52         8.38 o                         
   5  17   5          5.63          1.80         8.72 o                         
   6  17   5          6.79         -5.99         9.70 o                         
   7  17   5         15.28         10.93        10.94 o                         
  -5  18   5         20.31         47.79        12.90 o                         
  -4  18   5         61.95         87.00        13.43 o                         
  -3  18   5         12.86         12.94        10.31 o                         
  -2  18   5         56.46         74.95        12.36 o                         
  -1  18   5          3.94          3.43        17.22 o                         
   0  18   5          0.07          2.48        19.09 o                         
   1  18   5          3.90        -10.21        10.30 o                         
   2  18   5         56.86         57.52         9.23 o                         
   3  18   5         12.33         11.01        12.75 o                         
   4  18   5         61.77         75.98        12.41 o                         
   5  18   5         20.54         21.37        16.09 o                         
   0   0   6       4808.66       5206.46       141.86 o                         
   1   0   6        260.52        275.02         8.00 o                         
   2   0   6         68.29         73.66         3.17 o                         
   3   0   6       6975.19       7280.72        99.56 o                         
   4   0   6        242.44        208.80         6.48 o                         
   5   0   6        221.38        245.97         4.82 o                         
   6   0   6       3621.30       3663.35        36.72 o                         
   7   0   6         69.93         58.81         3.24 o                         
   8   0   6       1082.95       1100.68        16.48 o                         
   9   0   6        186.06        187.27         9.72 o                         
  10   0   6        261.28        264.67         6.88 o                         
  11   0   6         16.40          8.29         3.07 o                         
  12   0   6         34.38         25.47         5.69 o                         
  13   0   6         29.58         30.55         6.27 o                         
  14   0   6        169.57        160.30        10.35 o                         
  15   0   6        621.69        619.60        19.28 o                         
  16   0   6          9.06         10.23         7.00 o                         
  17   0   6         24.35         23.21        13.47 o                         
 -17   1   6        131.46        129.51        17.97 o                         
 -16   1   6        129.05        149.48        13.20 o                         
 -15   1   6        589.60        625.39        22.76 o                         
 -14   1   6         45.40         61.50         7.71 o                         
 -13   1   6          5.40          2.91         5.63 o                         
 -12   1   6         11.67          4.53         4.90 o                         
 -11   1   6        328.43        334.66         7.94 o                         
 -10   1   6         41.29         40.02         5.13 o                         
  -9   1   6        526.01        487.33         9.36 o                         
  -8   1   6        465.46        448.54         8.57 o                         
  -7   1   6        639.90        663.32        10.14 o                         
  -6   1   6        378.14        349.52         5.40 o                         
  -5   1   6        471.21        446.16         6.91 o                         
  -4   1   6        321.73        350.17         7.72 o                         
  -3   1   6       5626.75       5868.50        93.36 o                         
  -2   1   6       1316.90       1492.07        25.64 o                         
  -1   1   6        235.16        259.69         5.99 o                         
   0   1   6       3281.95       3798.73        84.93 o                         
   1   1   6        237.73        264.39         5.89 o                         
   2   1   6       1315.80       1479.59        21.99 o                         
   3   1   6       5597.99       5700.62        71.34 o                         
   4   1   6        309.62        346.57         6.25 o                         
   5   1   6        474.06        457.49         7.39 o                         
   6   1   6        378.55        330.08         5.44 o                         
   7   1   6        636.53        669.51        10.34 o                         
   8   1   6        472.45        441.42        11.74 o                         
   9   1   6        528.84        487.50         9.27 o                         
  10   1   6         40.95         33.28         3.28 o                         
  11   1   6        330.26        322.77         8.24 o                         
  12   1   6         12.76         11.61         5.39 o                         
  13   1   6          4.98          6.78         5.27 o                         
  14   1   6         43.37         46.13         7.25 o                         
  15   1   6        589.54        621.57        25.30 o                         
  16   1   6        131.22        150.71        14.82 o                         
  17   1   6        130.93        164.69        20.96 o                         
 -16   2   6        135.80        172.18        20.21 o                         
 -15   2   6         34.59         28.45        12.73 o                         
 -14   2   6        472.51        467.80        27.70 o                         
 -13   2   6        106.91         88.28         9.78 o                         
 -12   2   6        152.61        169.22         9.63 o                         
 -11   2   6        133.67        121.76         5.24 o                         
 -10   2   6        108.13         99.45         4.45 o                         
  -9   2   6        409.05        394.99        11.17 o                         
  -8   2   6        265.50        264.20         7.04 o                         
  -7   2   6       1837.80       1902.72        24.71 o                         
  -6   2   6        463.39        438.67         6.85 o                         
  -5   2   6       1594.03       1506.61        18.56 o                         
  -4   2   6        671.79        728.09        11.01 o                         
  -3   2   6       2766.57       3034.38        49.70 o                         
  -2   2   6       2244.38       2518.82        41.78 o                         
  -1   2   6        637.02        686.67        17.75 o                         
   0   2   6        942.15       1110.51        19.88 o                         
   1   2   6        630.63        684.35        11.60 o                         
   2   2   6       2198.13       2381.75        30.73 o                         
   3   2   6       2769.66       3037.95        38.56 o                         
   4   2   6        655.30        701.04        10.77 o                         
   5   2   6       1592.26       1492.79        18.72 o                         
   6   2   6        467.05        441.69         8.15 o                         
   7   2   6       1830.77       1940.45        32.08 o                         
   8   2   6        262.53        261.77         7.74 o                         
   9   2   6        409.83        401.88         9.76 o                         
  10   2   6        112.22        103.82         7.71 o                         
  11   2   6        134.02        120.93         7.02 o                         
  12   2   6        151.31        160.40        11.16 o                         
  13   2   6        106.06        130.44        10.02 o                         
  14   2   6        477.67        520.29        34.06 o                         
  15   2   6         34.41         51.29        10.84 o                         
  16   2   6        136.47        146.63        14.82 o                         
  17   2   6         21.77         17.97        13.47 o                         
 -16   3   6        169.92        163.19        20.21 o                         
 -15   3   6          5.86        -10.48        10.48 o                         
 -14   3   6        356.17        354.09        24.70 o                         
 -13   3   6         30.22         27.70        11.23 o                         
 -12   3   6        355.45        392.46        13.33 o                         
 -11   3   6        358.73        368.39        11.62 o                         
 -10   3   6        749.84        738.13        15.45 o                         
  -9   3   6        385.36        349.14         8.83 o                         
  -8   3   6        949.45        984.60        16.91 o                         
  -7   3   6        775.40        868.25        11.68 o                         
  -6   3   6        302.64        314.70         5.77 o                         
  -5   3   6        300.40        302.79         8.26 o                         
  -4   3   6        763.10        817.61        11.13 o                         
  -3   3   6        114.43        122.91         7.39 o                         
  -2   3   6       6369.41       6319.47       100.70 o                         
  -1   3   6       1604.02       1575.48        27.37 o                         
   0   3   6        291.70        317.78         8.38 o                         
   1   3   6       1608.70       1607.14        27.95 o                         
   2   3   6       6358.23       6444.71       120.31 o                         
   3   3   6        110.84        105.63         4.44 o                         
   4   3   6        746.85        780.09        12.06 o                         
   5   3   6        307.86        302.96         5.81 o                         
   6   3   6        293.38        302.42         5.74 o                         
   7   3   6        781.98        846.88        18.33 o                         
   8   3   6        957.34        990.16        17.52 o                         
   9   3   6        381.85        350.83        14.39 o                         
  10   3   6        753.90        762.47        28.70 o                         
  11   3   6        360.10        389.62        12.71 o                         
  12   3   6        346.80        396.67        13.76 o                         
  13   3   6         30.16         23.60         8.95 o                         
  14   3   6        359.19        391.46        20.33 o                         
  15   3   6          5.84          4.66         9.16 o                         
  16   3   6        172.50        195.98        19.09 o                         
 -16   4   6         18.92         14.97        13.47 o                         
 -15   4   6        227.79        225.33        23.21 o                         
 -14   4   6         44.02         44.17        14.22 o                         
 -13   4   6        215.04        186.40        19.46 o                         
 -12   4   6        268.47        328.68        14.37 o                         
 -11   4   6         10.07          7.93         5.54 o                         
 -10   4   6        311.54        277.43        18.71 o                         
  -9   4   6       1724.46       1758.85        28.37 o                         
  -8   4   6        606.17        592.45         9.20 o                         
  -7   4   6        757.57        803.72        11.25 o                         
  -6   4   6       2698.71       2781.73        32.98 o                         
  -5   4   6       2007.65       1995.34        24.27 o                         
  -4   4   6       1242.70       1323.27        16.76 o                         
  -3   4   6        808.67        817.42        11.13 o                         
  -2   4   6       2867.41       3000.45        49.70 o                         
  -1   4   6       2867.50       2886.63        47.97 o                         
   0   4   6        129.04        120.53         4.41 o                         
   1   4   6       2900.66       3022.12        43.32 o                         
   2   4   6       2866.02       3081.71        44.35 o                         
   3   4   6        791.17        804.83        13.92 o                         
   4   4   6       1233.03       1336.87        21.11 o                         
   5   4   6       1997.70       1918.30        26.24 o                         
   6   4   6       2685.71       2689.81        35.53 o                         
   7   4   6        768.37        754.79        16.34 o                         
   8   4   6        604.39        608.63        39.30 o                         
   9   4   6       1725.36       1768.00        43.67 o                         
  10   4   6        315.21        300.69        10.66 o                         
  11   4   6         11.00         10.60         5.72 o                         
  12   4   6        266.97        276.65        16.41 o                         
  13   4   6        218.18        242.77        16.67 o                         
  14   4   6         43.50         46.11        10.84 o                         
  15   4   6        228.79        286.09        19.03 o                         
  16   4   6         18.87         35.58        12.73 o                         
 -16   5   6         14.40          2.25        13.47 o                         
 -15   5   6        136.41        148.22        20.21 o                         
 -14   5   6        106.52         95.82        17.97 o                         
 -13   5   6        469.08        429.62        28.45 o                         
 -12   5   6        293.03        301.98        13.98 o                         
 -11   5   6        102.33         96.14         8.38 o                         
 -10   5   6        862.48        814.45        23.20 o                         
  -9   5   6        524.27        570.28        18.17 o                         
  -8   5   6       1023.19       1046.37        17.04 o                         
  -7   5   6        158.05        155.16         5.13 o                         
  -6   5   6       1511.97       1589.42        22.31 o                         
  -5   5   6        389.99        465.69         8.77 o                         
  -4   5   6        184.19        178.46         7.14 o                         
  -3   5   6       1405.42       1560.57        21.88 o                         
  -2   5   6        922.78        886.08        15.33 o                         
  -1   5   6       5522.81       5986.85       134.50 o                         
   0   5   6       1150.73       1083.25        17.35 o                         
   1   5   6       5563.01       6077.55        84.49 o                         
   2   5   6        925.35        895.37        15.32 o                         
   3   5   6       1392.29       1524.04        31.01 o                         
   4   5   6        189.55        173.82         5.72 o                         
   5   5   6        383.41        459.36         9.59 o                         
   6   5   6       1507.73       1537.74        22.02 o                         
   7   5   6        158.34        152.81         5.83 o                         
   8   5   6       1018.06       1054.18        37.80 o                         
   9   5   6        528.05        583.13        21.15 o                         
  10   5   6        862.22        829.44        26.20 o                         
  11   5   6         98.23         99.87        15.72 o                         
  12   5   6        286.29        304.79        17.97 o                         
  13   5   6        467.49        462.01        21.70 o                         
  14   5   6        108.23        101.43        12.90 o                         
  15   5   6        139.54        156.80        15.61 o                         
  16   5   6         14.14         10.30        12.73 o                         
 -16   6   6         54.32         38.93        15.72 o                         
 -15   6   6        104.51        102.56        18.71 o                         
 -14   6   6          9.78         14.97        12.73 o                         
 -13   6   6          9.94         20.96        12.73 o                         
 -12   6   6         89.65        100.26        15.35 o                         
 -11   6   6         25.68         22.18         6.79 o                         
 -10   6   6        265.04        241.83        12.88 o                         
  -9   6   6        246.06        275.90         9.41 o                         
  -8   6   6       1557.13       1690.93        26.56 o                         
  -7   6   6        589.83        592.45        17.72 o                         
  -6   6   6        814.56        809.80        14.96 o                         
  -5   6   6        345.04        377.85         8.97 o                         
  -4   6   6       1671.66       1647.29        25.98 o                         
  -3   6   6        359.88        317.77         8.20 o                         
  -2   6   6        970.28        892.52        15.80 o                         
  -1   6   6       3242.79       3557.09        45.93 o                         
   0   6   6       1914.16       1968.12        26.34 o                         
   1   6   6       3252.73       3561.48        50.98 o                         
   2   6   6        967.49        883.09        20.59 o                         
   3   6   6        357.21        322.96        10.48 o                         
   4   6   6       1670.49       1610.14        25.42 o                         
   5   6   6        343.20        370.70         8.77 o                         
   6   6   6        810.74        793.25        13.26 o                         
   7   6   6        585.07        560.62        11.24 o                         
   8   6   6       1559.69       1600.24        30.51 o                         
   9   6   6        249.62        272.79        15.61 o                         
  10   6   6        264.47        237.26        15.72 o                         
  11   6   6         25.15         29.37        14.97 o                         
  12   6   6         88.33         71.82        10.84 o                         
  13   6   6          9.38         -9.68        14.97 o                         
  14   6   6          9.98         11.89         8.72 o                         
  15   6   6        103.62        104.18        14.22 o                         
  16   6   6         53.87         38.18        16.47 o                         
 -15   7   6        113.21        131.00        21.71 o                         
 -14   7   6         86.65        113.04        20.96 o                         
 -13   7   6        152.20        137.74        20.21 o                         
 -12   7   6         65.33         79.18         9.28 o                         
 -11   7   6        162.86        166.22        11.63 o                         
 -10   7   6        620.37        632.62        29.94 o                         
  -9   7   6        273.25        288.13         7.38 o                         
  -8   7   6        149.32        151.33        11.89 o                         
  -7   7   6        971.34        958.35        15.88 o                         
  -6   7   6        169.54        183.09         6.84 o                         
  -5   7   6         58.58         59.66         4.77 o                         
  -4   7   6        306.61        323.11         7.80 o                         
  -3   7   6         85.40         92.21         9.85 o                         
  -2   7   6       1219.83       1282.85        29.14 o                         
  -1   7   6         12.63         10.61         3.53 o                         
   0   7   6         27.92         25.83         4.02 o                         
   1   7   6         12.94          7.32         2.32 o                         
   2   7   6       1218.69       1267.05        20.83 o                         
   3   7   6         85.69         91.00         4.97 o                         
   4   7   6        303.05        319.75        10.45 o                         
   5   7   6         61.61         51.17         3.59 o                         
   6   7   6        172.61        167.46        10.20 o                         
   7   7   6        965.84        925.68        16.91 o                         
   8   7   6        149.22        157.47        11.53 o                         
   9   7   6        274.49        271.30        19.30 o                         
  10   7   6        612.59        610.10        23.27 o                         
  11   7   6        161.09        160.82        13.96 o                         
  12   7   6         63.19         65.63        11.12 o                         
  13   7   6        151.62        164.68        15.24 o                         
  14   7   6         85.64        102.75        26.95 o                         
  15   7   6        114.53        119.06        14.79 o                         
 -15   8   6          1.82         11.98        14.97 o                         
 -14   8   6         11.99         14.22        15.72 o                         
 -13   8   6         48.72         21.71        14.22 o                         
 -12   8   6         31.67         21.77        16.09 o                         
 -11   8   6         32.74         23.04         8.03 o                         
 -10   8   6         20.78         19.29         3.32 o                         
  -9   8   6        344.82        321.17        10.69 o                         
  -8   8   6        478.71        457.69        10.21 o                         
  -7   8   6       1197.27       1253.84        19.78 o                         
  -6   8   6          9.65         16.59         3.44 o                         
  -5   8   6        307.88        319.60         8.35 o                         
  -4   8   6         52.92         40.60         5.15 o                         
  -3   8   6        179.40        119.46         6.90 o                         
  -2   8   6        930.57        918.78        16.41 o                         
  -1   8   6        743.20        771.56        16.95 o                         
   0   8   6       1910.45       1898.42        34.43 o                         
   1   8   6        742.02        756.93        16.86 o                         
   2   8   6        936.00        910.91        16.24 o                         
   3   8   6        180.45        114.66         5.46 o                         
   4   8   6         49.78         55.42         4.18 o                         
   5   8   6        309.94        287.88         7.63 o                         
   6   8   6          9.71         14.20         4.65 o                         
   7   8   6       1197.67       1181.22        20.72 o                         
   8   8   6        473.34        429.64        12.77 o                         
   9   8   6        349.29        312.06        22.91 o                         
  10   8   6         20.05         17.00         8.19 o                         
  11   8   6         31.39         25.83         9.00 o                         
  12   8   6         30.87         18.24         9.25 o                         
  13   8   6         48.60         35.61        10.55 o                         
  14   8   6         12.21          8.94         9.53 o                         
  15   8   6          1.87         21.82        17.59 o                         
 -15   9   6         59.57         65.88        19.46 o                         
 -14   9   6          7.08         34.44        17.22 o                         
 -13   9   6        138.54        146.72        22.46 o                         
 -12   9   6        206.33        244.54        15.78 o                         
 -11   9   6        320.88        313.10        21.71 o                         
 -10   9   6        103.49        112.43         7.44 o                         
  -9   9   6        150.88        148.04         7.73 o                         
  -8   9   6        511.85        518.70        11.51 o                         
  -7   9   6         24.85         20.44         5.04 o                         
  -6   9   6         10.63          8.87         4.45 o                         
  -5   9   6         52.76         50.12         6.02 o                         
  -4   9   6         23.45         25.08         5.15 o                         
  -3   9   6         67.74         71.63         6.65 o                         
  -2   9   6        497.62        519.39        11.41 o                         
  -1   9   6        752.99        766.98        14.56 o                         
   0   9   6          7.92          6.74         6.35 o                         
   1   9   6        738.73        744.27        17.14 o                         
   2   9   6        498.34        502.14        21.55 o                         
   3   9   6         65.83         67.38         4.62 o                         
   4   9   6         23.43         22.23         3.71 o                         
   5   9   6         52.34         51.47         4.20 o                         
   6   9   6         10.47         10.90         3.19 o                         
   7   9   6         26.66         26.11         4.06 o                         
   8   9   6        512.20        497.83        14.44 o                         
   9   9   6        147.28        138.00        14.60 o                         
  10   9   6        101.61         72.35        11.37 o                         
  11   9   6        321.36        308.18        19.59 o                         
  12   9   6        207.34        209.26        17.59 o                         
  13   9   6        138.38        152.97        31.44 o                         
  14   9   6          6.99         10.76        10.55 o                         
  15   9   6         60.08         68.12        20.96 o                         
 -14  10   6          8.63          2.99        14.97 o                         
 -13  10   6         79.37        130.26        22.46 o                         
 -12  10   6         34.86         33.48        15.72 o                         
 -11  10   6         50.75         48.50         9.35 o                         
 -10  10   6        101.91        117.39        11.41 o                         
  -9  10   6        213.91        221.26         9.50 o                         
  -8  10   6       1624.16       1585.78        28.34 o                         
  -7  10   6        115.93         98.37         6.87 o                         
  -6  10   6        281.89        282.40        10.23 o                         
  -5  10   6        267.73        227.77        11.07 o                         
  -4  10   6        315.78        289.63        11.46 o                         
  -3  10   6        691.51        621.65        16.21 o                         
  -2  10   6        489.29        445.20        10.92 o                         
  -1  10   6       2276.02       2348.42        36.25 o                         
   0  10   6        134.32         89.58        10.17 o                         
   1  10   6       2265.16       2339.52        42.50 o                         
   2  10   6        493.28        434.01        12.79 o                         
   3  10   6        692.99        657.11        16.18 o                         
   4  10   6        315.85        295.38        10.30 o                         
   5  10   6        268.64        228.24         8.26 o                         
   6  10   6        280.77        276.33        11.22 o                         
   7  10   6        115.93         96.11         7.83 o                         
   8  10   6       1616.52       1446.05        40.49 o                         
   9  10   6        212.34        169.81        17.59 o                         
  10  10   6        104.96        114.16        22.46 o                         
  11  10   6         51.08         41.48        10.84 o                         
  12  10   6         35.48         32.58        11.08 o                         
  13  10   6         80.78         77.48        13.23 o                         
  14  10   6          8.40         -0.75        15.72 o                         
 -13  11   6         42.01         52.40        19.46 o                         
 -12  11   6        152.54        131.22        13.47 o                         
 -11  11   6        169.99        157.41        14.37 o                         
 -10  11   6        176.31        180.07         8.82 o                         
  -9  11   6         82.80         73.20         6.69 o                         
  -8  11   6        452.86        457.25        13.33 o                         
  -7  11   6        244.29        228.61        10.16 o                         
  -6  11   6         63.86         69.73         7.81 o                         
  -5  11   6         88.70         59.70         7.38 o                         
  -4  11   6          3.75         -3.56         5.07 o                         
  -3  11   6         99.95        113.82        11.67 o                         
  -2  11   6        362.23        348.98         9.92 o                         
  -1  11   6        784.90        809.64        15.94 o                         
   0  11   6        127.63        136.52        13.70 o                         
   1  11   6        797.97        846.91        19.87 o                         
   2  11   6        359.89        369.68        12.04 o                         
   3  11   6        101.53        102.04         7.34 o                         
   4  11   6          4.07          1.96         5.54 o                         
   5  11   6         88.57         68.16         5.67 o                         
   6  11   6         61.78         65.00         6.98 o                         
   7  11   6        244.88        202.66        10.60 o                         
   8  11   6        453.20        484.50        21.96 o                         
   9  11   6         84.40         82.48        12.04 o                         
  10  11   6        177.02        164.77        15.32 o                         
  11  11   6        167.32        164.90        32.19 o                         
  12  11   6        153.55        125.20        15.24 o                         
  13  11   6         41.78         61.00        13.20 o                         
 -13  12   6         43.31         38.93        19.46 o                         
 -12  12   6         50.48         46.84        10.94 o                         
 -11  12   6        104.48        106.16        12.77 o                         
 -10  12   6        133.04        109.43         7.53 o                         
  -9  12   6        340.57        370.31        12.61 o                         
  -8  12   6         56.72         44.40         6.26 o                         
  -7  12   6        195.05        199.40         9.83 o                         
  -6  12   6         17.69         27.32         6.66 o                         
  -5  12   6         14.99          9.57         6.84 o                         
  -4  12   6         48.15         33.59         6.50 o                         
  -3  12   6        167.72        150.83         7.44 o                         
  -2  12   6        271.34        280.54         9.34 o                         
  -1  12   6        178.56        188.00         7.72 o                         
   0  12   6       1099.77       1170.65        35.98 o                         
   1  12   6        179.74        183.33         9.34 o                         
   2  12   6        267.09        288.29        19.43 o                         
   3  12   6        171.39        173.36        17.01 o                         
   4  12   6         48.05         44.97         6.81 o                         
   5  12   6         16.63         10.00         5.51 o                         
   6  12   6         17.69         25.25         8.60 o                         
   7  12   6        191.60        161.57         9.88 o                         
   8  12   6         56.94         47.68        10.55 o                         
   9  12   6        335.90        355.98        20.11 o                         
  10  12   6        132.76        116.71        29.20 o                         
  11  12   6        107.32        120.87        14.79 o                         
  12  12   6         51.40         34.25        11.61 o                         
  13  12   6         43.48         44.17        18.71 o                         
 -12  13   6         71.24         83.30        16.47 o                         
 -11  13   6         21.14         44.09        11.30 o                         
 -10  13   6         56.92         49.54         8.10 o                         
  -9  13   6        140.23        152.52         9.13 o                         
  -8  13   6         40.86         27.15         6.23 o                         
  -7  13   6        146.07        144.63         8.69 o                         
  -6  13   6        194.49        194.99        12.97 o                         
  -5  13   6         80.39         74.97         7.97 o                         
  -4  13   6        103.62         94.61         8.22 o                         
  -3  13   6         39.28         54.78         6.94 o                         
  -2  13   6        149.13        148.86         7.48 o                         
  -1  13   6         85.45         95.96         7.93 o                         
   0  13   6        399.49        368.52        13.34 o                         
   1  13   6         87.60        106.98         8.21 o                         
   2  13   6        153.65        142.90         9.06 o                         
   3  13   6         39.13         35.77         6.22 o                         
   4  13   6        104.59        108.05         7.35 o                         
   5  13   6         79.57         66.67         7.58 o                         
   6  13   6        196.70        205.33        11.34 o                         
   7  13   6        144.56        133.56        13.20 o                         
   8  13   6         41.02         19.34         9.78 o                         
   9  13   6        141.07        114.68        13.84 o                         
  10  13   6         57.96         39.97        11.98 o                         
  11  13   6         20.21         25.70        11.30 o                         
  12  13   6         70.84         29.20        19.46 o                         
 -11  14   6         33.13         20.18        11.87 o                         
 -10  14   6         56.68         57.49         7.27 o                         
  -9  14   6          7.66          8.17         5.83 o                         
  -8  14   6        187.20        200.32        14.69 o                         
  -7  14   6         18.07         14.51         6.81 o                         
  -6  14   6        169.61        190.80        14.98 o                         
  -5  14   6        125.14        126.48         9.67 o                         
  -4  14   6         97.83         87.09         8.45 o                         
  -3  14   6         22.14          7.62         5.96 o                         
  -2  14   6        161.64        184.57         8.69 o                         
  -1  14   6        446.87        457.62        12.81 o                         
   0  14   6         47.44         61.63         7.76 o                         
   1  14   6        446.33        485.80        15.70 o                         
   2  14   6        159.58        198.46        11.13 o                         
   3  14   6         22.70         16.50         6.13 o                         
   4  14   6        100.20        100.10         8.81 o                         
   5  14   6        126.38        124.24         9.55 o                         
   6  14   6        170.07        209.27        11.87 o                         
   7  14   6         18.47         18.47        11.23 o                         
   8  14   6        188.29        166.19        29.94 o                         
   9  14   6          7.90          8.06        10.23 o                         
  10  14   6         56.61         68.04        13.73 o                         
  11  14   6         33.73         21.71        12.17 o                         
 -10  15   6          9.53        -10.78        10.78 o                         
  -9  15   6         39.84         55.55         7.79 o                         
  -8  15   6         56.22         53.23         7.56 o                         
  -7  15   6         29.68         41.98         7.34 o                         
  -6  15   6         51.01         69.57         9.23 o                         
  -5  15   6         50.06         46.25         8.13 o                         
  -4  15   6        175.45        183.74        11.13 o                         
  -3  15   6         70.85         70.90        16.84 o                         
  -2  15   6         25.35         31.30         9.78 o                         
  -1  15   6         88.84         81.62         8.48 o                         
   0  15   6         21.97         20.45         6.89 o                         
   1  15   6         89.95         83.95         8.93 o                         
   2  15   6         25.16         13.00         6.76 o                         
   3  15   6         69.72         69.22         8.31 o                         
   4  15   6        177.36        165.95        14.52 o                         
   5  15   6         51.62         62.20         8.36 o                         
   6  15   6         51.60         43.79         7.71 o                         
   7  15   6         29.56          5.75        11.98 o                         
   8  15   6         57.58         73.77        20.21 o                         
   9  15   6         38.85         46.82        12.90 o                         
  10  15   6          9.54         -4.73        10.84 o                         
  -9  16   6         86.50        111.97        13.85 o                         
  -8  16   6         29.02         41.24        11.24 o                         
  -7  16   6        100.28         99.16        10.61 o                         
  -6  16   6        132.53        140.16        14.91 o                         
  -5  16   6         50.27         71.27        12.90 o                         
  -4  16   6        229.74        243.77        17.68 o                         
  -3  16   6        117.78        140.80        13.73 o                         
  -2  16   6         62.68         70.77        11.61 o                         
  -1  16   6        163.53        164.55        10.94 o                         
   0  16   6         54.18         56.92         8.30 o                         
   1  16   6        163.22        164.05        11.52 o                         
   2  16   6         62.40         77.41         7.57 o                         
   3  16   6        115.20        124.38        10.43 o                         
   4  16   6        232.14        250.36        14.74 o                         
   5  16   6         51.32         43.30         8.13 o                         
   6  16   6        133.99        118.38        13.96 o                         
   7  16   6        100.56         89.24        13.49 o                         
   8  16   6         29.65         30.01        12.18 o                         
   9  16   6         86.64        100.31        23.21 o                         
  -7  17   6          1.85         -0.79         7.81 o                         
  -6  17   6         11.07         14.15        11.23 o                         
  -5  17   6        117.54        141.51        15.24 o                         
  -4  17   6          8.38         18.57        20.96 o                         
  -3  17   6         18.88         22.12         9.89 o                         
  -2  17   6         27.44         16.35         9.89 o                         
  -1  17   6         34.88         23.89         9.78 o                         
   0  17   6         18.56         25.13         7.69 o                         
   1  17   6         34.42         34.89         8.19 o                         
   2  17   6         28.23         15.95         7.58 o                         
   3  17   6         18.39         10.76         8.23 o                         
   4  17   6          8.30          8.37         7.33 o                         
   5  17   6        117.30        132.43        11.05 o                         
   6  17   6         10.13         17.95        10.76 o                         
   7  17   6          1.82         10.98        20.96 o                         
  -5  18   6         22.57         55.40        16.47 o                         
  -4  18   6          3.19         20.78        10.76 o                         
  -3  18   6         26.83         13.81        10.43 o                         
  -2  18   6         92.64        133.08        17.22 o                         
  -1  18   6          3.84          4.10        10.02 o                         
   0  18   6          4.22         -4.84        13.10 o                         
   1  18   6          3.50          3.70         7.27 o                         
   2  18   6         93.73        119.10        11.18 o                         
   3  18   6         26.38         23.05         8.22 o                         
   4  18   6          3.34         -1.17         7.53 o                         
   5  18   6         22.54         -9.73        16.47 o                         
   1   0   7      33425.34      34385.36       673.63 o                         
   2   0   7       1080.93       1334.06        20.30 o                         
   3   0   7       2454.86       2311.60        33.40 o                         
   4   0   7        164.31        144.44         5.46 o                         
   5   0   7        117.10         87.10         3.71 o                         
   6   0   7        135.80        115.98         3.73 o                         
   7   0   7         23.66         21.95         2.68 o                         
   8   0   7        430.89        466.58         9.15 o                         
   9   0   7        307.91        340.60         7.88 o                         
  10   0   7         19.56         15.76         5.72 o                         
  11   0   7        770.16        818.63        16.20 o                         
  12   0   7        160.60        150.72         9.13 o                         
  13   0   7         53.80         61.88         7.70 o                         
  14   0   7        144.56        126.15        11.38 o                         
  15   0   7         15.50         40.73         7.68 o                         
  16   0   7         41.83         31.12         7.87 o                         
 -16   1   7         32.18         46.41        13.47 o                         
 -15   1   7        385.30        371.06        18.86 o                         
 -14   1   7          3.37          4.39         5.69 o                         
 -13   1   7        163.45        159.14         9.92 o                         
 -12   1   7        217.62        190.94        10.04 o                         
 -11   1   7        264.82        244.98         8.41 o                         
 -10   1   7       1816.18       1783.02        25.96 o                         
  -9   1   7        568.42        538.44        10.14 o                         
  -8   1   7       2036.75       2096.66        28.80 o                         
  -7   1   7        299.28        269.77         4.91 o                         
  -6   1   7        902.08        850.70        11.53 o                         
  -5   1   7       1379.89       1558.71        21.34 o                         
  -4   1   7        615.34        631.16        12.82 o                         
  -3   1   7         62.07         44.46         4.17 o                         
  -2   1   7       1603.42       1610.63        24.23 o                         
  -1   1   7       7103.51       7199.47        99.09 o                         
   0   1   7        421.67        405.61         8.14 o                         
   1   1   7       7097.02       7410.78       101.81 o                         
   2   1   7       1600.07       1612.20        27.84 o                         
   3   1   7         64.65         49.48         5.40 o                         
   4   1   7        613.92        618.23        12.42 o                         
   5   1   7       1379.36       1585.79        21.72 o                         
   6   1   7        891.45        849.78        11.21 o                         
   7   1   7        295.89        272.14         6.52 o                         
   8   1   7       2041.32       2050.06        28.32 o                         
   9   1   7        572.42        553.78        10.54 o                         
  10   1   7       1816.89       1769.90        30.90 o                         
  11   1   7        264.07        251.66         8.31 o                         
  12   1   7        218.28        215.99        10.44 o                         
  13   1   7        164.11        158.44         9.67 o                         
  14   1   7          3.57          6.41         8.39 o                         
  15   1   7        387.23        405.62        16.60 o                         
  16   1   7         32.88         23.96        10.06 o                         
 -16   2   7        148.54        158.70        19.46 o                         
 -15   2   7          2.01         -3.74        10.48 o                         
 -14   2   7        147.92        170.24        13.49 o                         
 -13   2   7         20.45         32.58         7.94 o                         
 -12   2   7        274.10        306.91        15.55 o                         
 -11   2   7          2.59         12.70         7.59 o                         
 -10   2   7        725.28        714.15        16.74 o                         
  -9   2   7        306.87        286.70         7.95 o                         
  -8   2   7         94.57        107.08         5.00 o                         
  -7   2   7        323.82        349.34         5.97 o                         
  -6   2   7       1515.39       1537.77        19.15 o                         
  -5   2   7        333.41        299.03         6.53 o                         
  -4   2   7       2778.33       2937.43        41.92 o                         
  -3   2   7        783.14        756.40        14.83 o                         
  -2   2   7       8125.98       8402.97       133.12 o                         
  -1   2   7       1209.20       1167.57        44.47 o                         
   0   2   7       6818.83       7120.28       128.34 o                         
   1   2   7       1198.50       1193.55        18.71 o                         
   2   2   7       8160.31       8556.82       117.34 o                         
   3   2   7        796.00        791.91        12.04 o                         
   4   2   7       2790.47       2912.94        39.71 o                         
   5   2   7        341.47        299.32         5.71 o                         
   6   2   7       1525.04       1542.56        19.77 o                         
   7   2   7        317.58        348.15         7.02 o                         
   8   2   7         94.46         99.05         4.40 o                         
   9   2   7        305.85        300.19         8.59 o                         
  10   2   7        723.33        695.92        14.26 o                         
  11   2   7          2.76         10.16         3.58 o                         
  12   2   7        284.65        288.02        11.87 o                         
  13   2   7         20.22         20.72         5.90 o                         
  14   2   7        145.19        155.39        22.08 o                         
  15   2   7          2.07          7.86        20.59 o                         
  16   2   7        146.29        143.82        14.49 o                         
 -16   3   7        104.07        151.22        20.21 o                         
 -15   3   7        120.16        128.76        17.97 o                         
 -14   3   7         50.53         53.90        13.47 o                         
 -13   3   7        158.95        128.76        16.47 o                         
 -12   3   7         57.95         70.00         7.14 o                         
 -11   3   7       1251.61       1297.76        26.59 o                         
 -10   3   7         98.25        103.37         6.79 o                         
  -9   3   7        661.32        702.94        17.84 o                         
  -8   3   7        279.19        247.69         7.25 o                         
  -7   3   7       1115.37       1134.82        14.88 o                         
  -6   3   7         21.01         27.91         2.28 o                         
  -5   3   7        229.99        280.54         5.56 o                         
  -4   3   7        660.45        727.55        11.41 o                         
  -3   3   7        325.11        332.31         8.78 o                         
  -2   3   7         18.61         53.36         7.99 o                         
  -1   3   7        288.15        293.27         8.21 o                         
   0   3   7          2.56         13.09         2.96 o                         
   1   3   7        291.63        299.11        10.13 o                         
   2   3   7         18.23         42.52         3.23 o                         
   3   3   7        323.82        336.72         6.86 o                         
   4   3   7        661.48        705.76        11.39 o                         
   5   3   7        231.80        270.55         6.07 o                         
   6   3   7         21.40         25.08         2.26 o                         
   7   3   7       1099.58       1093.74        20.43 o                         
   8   3   7        280.21        258.02        10.00 o                         
   9   3   7        674.84        675.63        16.52 o                         
  10   3   7         98.44        102.08         7.35 o                         
  11   3   7       1247.31       1229.05        26.40 o                         
  12   3   7         56.90         68.98         6.90 o                         
  13   3   7        162.90        126.55        25.45 o                         
  14   3   7         49.84         42.24        10.55 o                         
  15   3   7        118.58        150.79        29.94 o                         
  16   3   7        105.79        114.16        14.55 o                         
 -16   4   7         32.08         14.97        13.47 o                         
 -15   4   7         27.58         35.18        14.22 o                         
 -14   4   7         21.15         13.47        11.98 o                         
 -13   4   7          6.02          3.74        10.48 o                         
 -12   4   7        148.05        158.83        10.78 o                         
 -11   4   7         74.75         72.31         6.22 o                         
 -10   4   7        285.33        327.02        11.10 o                         
  -9   4   7        100.38        102.28         6.82 o                         
  -8   4   7        342.20        326.44         6.55 o                         
  -7   4   7        528.52        522.11         9.71 o                         
  -6   4   7       1155.34       1193.56        15.74 o                         
  -5   4   7        431.24        409.93         7.10 o                         
  -4   4   7       4978.48       5391.48        61.57 o                         
  -3   4   7         35.90         47.56         3.48 o                         
  -2   4   7        413.41        390.48        11.07 o                         
  -1   4   7       7054.04       7721.44       123.18 o                         
   0   4   7       1303.15       1317.49        25.79 o                         
   1   4   7       7021.08       7970.01       127.21 o                         
   2   4   7        416.01        380.09        11.86 o                         
   3   4   7         36.84         49.42         3.36 o                         
   4   4   7       5023.55       5323.83        75.03 o                         
   5   4   7        436.80        409.76         8.96 o                         
   6   4   7       1154.42       1160.86        17.35 o                         
   7   4   7        532.08        526.90        10.13 o                         
   8   4   7        341.85        310.58        12.51 o                         
   9   4   7        101.04         92.67         6.30 o                         
  10   4   7        288.34        308.63        10.71 o                         
  11   4   7         78.45         68.28         6.54 o                         
  12   4   7        150.08        146.03        12.70 o                         
  13   4   7          6.28         11.09         8.72 o                         
  14   4   7         20.60         22.08         9.00 o                         
  15   4   7         27.45         33.44        11.08 o                         
  16   4   7         31.85         28.92        11.61 o                         
 -16   5   7         18.79         15.72        14.22 o                         
 -15   5   7        210.99        253.03        26.20 o                         
 -14   5   7        124.81        100.31        17.22 o                         
 -13   5   7        123.63        109.29        17.97 o                         
 -12   5   7        194.65        193.20        12.03 o                         
 -11   5   7        358.70        347.76        20.96 o                         
 -10   5   7        338.07        284.55        13.28 o                         
  -9   5   7        195.06        174.60        12.43 o                         
  -8   5   7        529.08        536.60        10.70 o                         
  -7   5   7        339.03        354.33         7.41 o                         
  -6   5   7        148.99        153.44         4.90 o                         
  -5   5   7        294.46        352.13         7.03 o                         
  -4   5   7       1217.74       1291.64        16.77 o                         
  -3   5   7       1461.22       1546.63        21.88 o                         
  -2   5   7        467.51        455.20        11.24 o                         
  -1   5   7        542.44        573.39        11.13 o                         
   0   5   7        391.23        517.18         9.82 o                         
   1   5   7        550.89        595.28        11.56 o                         
   2   5   7        461.32        441.93         9.43 o                         
   3   5   7       1445.56       1509.15        25.61 o                         
   4   5   7       1208.86       1241.01        20.46 o                         
   5   5   7        299.44        352.28         8.51 o                         
   6   5   7        152.20        143.46         7.51 o                         
   7   5   7        335.68        351.62        11.23 o                         
   8   5   7        524.70        525.61        14.60 o                         
   9   5   7        195.21        166.11        12.43 o                         
  10   5   7        340.32        302.84        16.41 o                         
  11   5   7        356.29        351.46        17.90 o                         
  12   5   7        193.74        217.84        24.33 o                         
  13   5   7        127.76        117.80        13.49 o                         
  14   5   7        125.34        138.39        14.26 o                         
  15   5   7        206.00        204.87        31.07 o                         
  16   5   7         18.70          5.01        10.31 o                         
 -16   6   7         44.82         29.94        16.47 o                         
 -15   6   7         37.39         19.46        14.97 o                         
 -14   6   7          3.26         -2.25        12.73 o                         
 -13   6   7         27.51         32.94        14.22 o                         
 -12   6   7         88.01         91.84         9.14 o                         
 -11   6   7         69.23         61.25         8.03 o                         
 -10   6   7         22.31         22.96         6.64 o                         
  -9   6   7        171.13        155.81         5.22 o                         
  -8   6   7        662.56        622.81        12.34 o                         
  -7   6   7        905.12        937.24        22.88 o                         
  -6   6   7        566.53        576.71        12.00 o                         
  -5   6   7        838.20        859.68        16.10 o                         
  -4   6   7        121.82        114.17         5.35 o                         
  -3   6   7        511.69        549.06        11.58 o                         
  -2   6   7        558.96        531.31        13.08 o                         
  -1   6   7       3069.70       3253.35        46.82 o                         
   0   6   7       4956.34       5348.97        75.03 o                         
   1   6   7       3077.88       3213.60        46.49 o                         
   2   6   7        557.18        535.33        10.74 o                         
   3   6   7        524.95        577.09        12.97 o                         
   4   6   7        122.81        105.98         5.96 o                         
   5   6   7        851.30        867.85        15.71 o                         
   6   6   7        560.80        567.77        11.12 o                         
   7   6   7        900.65        891.95        19.56 o                         
   8   6   7        672.50        611.06        14.78 o                         
   9   6   7        176.02        145.02        11.61 o                         
  10   6   7         22.70         24.76         7.66 o                         
  11   6   7         68.45         55.58        10.31 o                         
  12   6   7         88.14         91.96        13.85 o                         
  13   6   7         27.34         20.11         9.25 o                         
  14   6   7          3.53          0.77         9.25 o                         
  15   6   7         36.97         37.06        11.12 o                         
  16   6   7         45.57         33.69        16.47 o                         
 -15   7   7        155.14        147.47        22.46 o                         
 -14   7   7        144.60        134.00        21.71 o                         
 -13   7   7         20.29         29.94        14.97 o                         
 -12   7   7         71.70         76.57         9.28 o                         
 -11   7   7        135.88        135.39        11.08 o                         
 -10   7   7        350.58        347.72         9.47 o                         
  -9   7   7        185.43        185.64         7.89 o                         
  -8   7   7         51.78         50.24         5.73 o                         
  -7   7   7         36.22         35.79         6.48 o                         
  -6   7   7        232.59        197.55         7.10 o                         
  -5   7   7        177.58        187.39         7.10 o                         
  -4   7   7        334.57        286.75        10.59 o                         
  -3   7   7         59.12         64.33        10.22 o                         
  -2   7   7        189.73        194.30        10.06 o                         
  -1   7   7        196.00        211.89         7.87 o                         
   0   7   7        582.21        629.22        14.94 o                         
   1   7   7        194.38        212.57         7.38 o                         
   2   7   7        191.51        189.65         7.27 o                         
   3   7   7         56.76         66.94         5.62 o                         
   4   7   7        340.87        299.07         8.09 o                         
   5   7   7        176.37        186.79         6.66 o                         
   6   7   7        239.05        220.11         7.39 o                         
   7   7   7         37.50         37.83         3.71 o                         
   8   7   7         50.93         52.10        12.81 o                         
   9   7   7        183.43        167.85         8.61 o                         
  10   7   7        348.80        326.10        17.20 o                         
  11   7   7        133.67         96.03        12.17 o                         
  12   7   7         71.23         58.30        13.10 o                         
  13   7   7         20.43          8.59         8.95 o                         
  14   7   7        147.25        128.42        23.58 o                         
  15   7   7        152.63        169.91        16.14 o                         
 -15   8   7          4.98         12.73        14.22 o                         
 -14   8   7         34.31         50.16        17.97 o                         
 -13   8   7         23.32         -2.25        12.73 o                         
 -12   8   7          0.83         -0.07         8.61 o                         
 -11   8   7         63.59         53.99         8.98 o                         
 -10   8   7         52.19         62.00        11.61 o                         
  -9   8   7        280.01        256.02        10.00 o                         
  -8   8   7        181.51        170.23         6.99 o                         
  -7   8   7        819.30        822.92        16.31 o                         
  -6   8   7        304.54        300.17         9.11 o                         
  -5   8   7        353.97        310.64        16.24 o                         
  -4   8   7        442.20        461.38        13.08 o                         
  -3   8   7        190.65        181.53        11.60 o                         
  -2   8   7        940.23        940.75        25.14 o                         
  -1   8   7        383.51        368.64        11.05 o                         
   0   8   7         38.21         31.18         4.60 o                         
   1   8   7        383.15        379.14         8.99 o                         
   2   8   7        948.45        963.39        25.24 o                         
   3   8   7        196.12        199.82         8.01 o                         
   4   8   7        448.38        450.34        19.00 o                         
   5   8   7        344.43        323.14        10.95 o                         
   6   8   7        306.01        288.22         8.69 o                         
   7   8   7        823.50        778.40        20.96 o                         
   8   8   7        185.02        157.33         8.44 o                         
   9   8   7        280.39        271.50        23.21 o                         
  10   8   7         52.01         55.64        10.55 o                         
  11   8   7         64.27         55.39        10.84 o                         
  12   8   7          0.83         -3.06        18.34 o                         
  13   8   7         23.25         12.88        10.02 o                         
  14   8   7         34.26         58.91        12.36 o                         
  15   8   7          4.99          9.73        15.72 o                         
 -14   9   7        145.48        162.45        23.96 o                         
 -13   9   7         96.72        124.27        21.71 o                         
 -12   9   7         24.99         52.95         9.83 o                         
 -11   9   7         51.89         45.09         8.98 o                         
 -10   9   7         64.88         79.19         7.72 o                         
  -9   9   7          2.26         11.19         7.58 o                         
  -8   9   7         17.46         23.00         4.48 o                         
  -7   9   7          9.12         -2.25         4.92 o                         
  -6   9   7        131.34        131.27         8.51 o                         
  -5   9   7        216.82        221.82        10.00 o                         
  -4   9   7        182.68        181.88        11.08 o                         
  -3   9   7        773.43        735.46        22.45 o                         
  -2   9   7         68.30         62.41        15.24 o                         
  -1   9   7        311.83        268.83         9.88 o                         
   0   9   7         11.68          2.25         4.94 o                         
   1   9   7        316.09        272.40        12.90 o                         
   2   9   7         64.39         51.08         5.59 o                         
   3   9   7        774.88        733.51        14.62 o                         
   4   9   7        183.27        212.15        12.43 o                         
   5   9   7        218.11        203.61         9.46 o                         
   6   9   7        130.50        117.18        16.33 o                         
   7   9   7          8.97          8.77         3.89 o                         
   8   9   7         17.38         19.68         5.81 o                         
   9   9   7          2.27         -3.18         8.27 o                         
  10   9   7         64.67         72.14        13.10 o                         
  11   9   7         51.18         40.17        10.06 o                         
  12   9   7         26.23         44.12        11.50 o                         
  13   9   7         96.15         99.52        14.03 o                         
  14   9   7        145.52        150.29        20.59 o                         
 -14  10   7         15.80         11.98        17.22 o                         
 -13  10   7         11.36         30.69        17.22 o                         
 -12  10   7         84.99         77.44        11.08 o                         
 -11  10   7          4.05         12.59        14.97 o                         
 -10  10   7         81.01         87.42         6.86 o                         
  -9  10   7        167.18        178.14         9.72 o                         
  -8  10   7       1011.70       1050.21        28.06 o                         
  -7  10   7         30.64         18.02         6.09 o                         
  -6  10   7        680.91        668.46        20.65 o                         
  -5  10   7         29.05         26.81         6.22 o                         
  -4  10   7        452.95        410.75        17.15 o                         
  -3  10   7       1425.87       1203.99        32.00 o                         
  -2  10   7         11.42         10.48         4.81 o                         
  -1  10   7        151.28        162.58         8.69 o                         
   0  10   7         62.33         63.41         6.15 o                         
   1  10   7        148.78        147.76         8.19 o                         
   2  10   7         11.55         -2.46         4.45 o                         
   3  10   7       1423.58       1325.26        27.03 o                         
   4  10   7        454.38        435.85        11.67 o                         
   5  10   7         28.36         25.59         4.97 o                         
   6  10   7        685.14        663.08        14.49 o                         
   7  10   7         31.42         20.05         5.43 o                         
   8  10   7       1014.85       1018.02        32.28 o                         
   9  10   7        165.88        125.42        12.70 o                         
  10  10   7         80.87         61.07        10.76 o                         
  11  10   7          4.30         11.79         9.48 o                         
  12  10   7         84.06         71.47        12.43 o                         
  13  10   7         11.35          9.96        10.31 o                         
  14  10   7         15.64         -2.99        14.97 o                         
 -13  11   7        112.30        153.46        25.45 o                         
 -12  11   7          4.16         19.61        13.10 o                         
 -11  11   7         86.56         60.74        11.32 o                         
 -10  11   7        182.89        158.98        14.53 o                         
  -9  11   7         51.95         48.45         6.87 o                         
  -8  11   7          1.78          1.08         5.55 o                         
  -7  11   7         81.15         85.71         9.79 o                         
  -6  11   7         50.38         46.33         5.93 o                         
  -5  11   7        527.75        594.22        20.80 o                         
  -4  11   7         17.29         20.95         5.70 o                         
  -3  11   7        481.99        504.36        23.58 o                         
  -2  11   7         74.35         57.32         6.25 o                         
  -1  11   7         52.58         55.09         6.13 o                         
   0  11   7        181.01        163.06         8.88 o                         
   1  11   7         50.87         54.52         6.33 o                         
   2  11   7         77.56         71.42         6.62 o                         
   3  11   7        481.02        517.75        14.64 o                         
   4  11   7         17.90         13.30         4.97 o                         
   5  11   7        529.38        562.00        13.53 o                         
   6  11   7         50.11         41.13         6.36 o                         
   7  11   7         83.23         92.08         7.78 o                         
   8  11   7          1.73         -8.09         8.09 o                         
   9  11   7         52.66         30.69        13.47 o                         
  10  11   7        183.35        165.84        37.43 o                         
  11  11   7         86.22         65.93        12.43 o                         
  12  11   7          4.08          3.37        10.59 o                         
  13  11   7        112.19        107.77        16.67 o                         
 -12  12   7          3.56          4.59         9.41 o                         
 -11  12   7          6.82         -3.56        10.11 o                         
 -10  12   7         35.18         36.77        12.02 o                         
  -9  12   7         57.12         70.34        10.42 o                         
  -8  12   7         90.34         83.39        11.22 o                         
  -7  12   7        411.56        432.04        13.40 o                         
  -6  12   7         36.32         27.09         5.76 o                         
  -5  12   7         38.32         46.37         7.19 o                         
  -4  12   7        491.98        456.66        15.26 o                         
  -3  12   7        262.93        264.27        15.02 o                         
  -2  12   7        499.44        512.20        15.28 o                         
  -1  12   7        147.38        141.70         8.76 o                         
   0  12   7         60.85         62.17         7.42 o                         
   1  12   7        146.25        155.82        12.68 o                         
   2  12   7        496.24        540.36        16.22 o                         
   3  12   7        259.42        253.94        11.28 o                         
   4  12   7        487.88        440.98        14.04 o                         
   5  12   7         37.84         39.15         6.59 o                         
   6  12   7         36.38         48.30         6.98 o                         
   7  12   7        410.69        414.87        14.95 o                         
   8  12   7         91.35         78.29        16.84 o                         
   9  12   7         57.42         54.16        10.97 o                         
  10  12   7         34.66         38.24        11.08 o                         
  11  12   7          7.20         12.87        11.08 o                         
  12  12   7          3.62         -9.25         9.25 o                         
 -12  13   7         53.31         73.53        17.97 o                         
 -11  13   7        195.70        194.68        30.32 o                         
 -10  13   7         28.21         27.67         6.70 o                         
  -9  13   7        148.57        138.37        10.24 o                         
  -8  13   7          8.02          4.99         6.48 o                         
  -7  13   7         18.03         16.20         5.88 o                         
  -6  13   7         16.70         24.01         5.85 o                         
  -5  13   7         29.94         16.14         6.67 o                         
  -4  13   7        173.45        160.39        10.02 o                         
  -3  13   7        102.56         97.72        11.37 o                         
  -2  13   7         97.62        100.32        12.53 o                         
  -1  13   7         36.24         39.93         6.61 o                         
   0  13   7         31.59         50.42         6.89 o                         
   1  13   7         35.26         42.03         6.62 o                         
   2  13   7         99.44        111.67         8.45 o                         
   3  13   7         99.71         99.11        10.17 o                         
   4  13   7        169.10        150.75         8.24 o                         
   5  13   7         29.77         11.54         6.45 o                         
   6  13   7         17.92         12.90         5.84 o                         
   7  13   7         17.23         20.20         6.07 o                         
   8  13   7          8.08          2.25         8.98 o                         
   9  13   7        151.89        140.63        17.22 o                         
  10  13   7         28.74         25.33        10.97 o                         
  11  13   7        194.84        181.91        17.47 o                         
  12  13   7         52.93         58.39        21.71 o                         
 -11  14   7         46.70         39.54        12.41 o                         
 -10  14   7         48.02         44.94         8.83 o                         
  -9  14   7          8.88          5.39         6.69 o                         
  -8  14   7        155.44        165.54        18.37 o                         
  -7  14   7         53.11         49.67         8.49 o                         
  -6  14   7         97.17         89.08         9.33 o                         
  -5  14   7         33.70         35.67         7.52 o                         
  -4  14   7         25.85         31.24        10.02 o                         
  -3  14   7        308.18        300.11        17.15 o                         
  -2  14   7        196.27        184.45        10.41 o                         
  -1  14   7        343.71        350.14        13.97 o                         
   0  14   7        556.88        577.63        17.55 o                         
   1  14   7        345.23        346.92        13.79 o                         
   2  14   7        197.00        200.00        11.19 o                         
   3  14   7        307.83        296.66        12.91 o                         
   4  14   7         25.02         26.97         6.90 o                         
   5  14   7         34.36         41.07         7.47 o                         
   6  14   7         97.56         99.97         9.27 o                         
   7  14   7         53.17         44.83         8.10 o                         
   8  14   7        153.03        150.54        16.84 o                         
   9  14   7          9.13        -13.85        16.09 o                         
  10  14   7         48.03         32.34        11.83 o                         
  11  14   7         46.73         57.64        20.96 o                         
 -10  15   7        144.10        151.66        19.84 o                         
  -9  15   7          7.38          8.30         7.04 o                         
  -8  15   7        127.19        149.64        11.80 o                         
  -7  15   7         30.62         52.11         9.11 o                         
  -6  15   7         18.31         29.27        11.08 o                         
  -5  15   7          1.27         -0.75         9.73 o                         
  -4  15   7          2.82          1.95         9.25 o                         
  -3  15   7        117.18         97.01        12.04 o                         
  -2  15   7         59.39         44.32        10.31 o                         
  -1  15   7         80.71         75.69        10.25 o                         
   0  15   7          0.53         -3.56         6.02 o                         
   1  15   7         81.22         82.23         8.78 o                         
   2  15   7         58.66         57.13         8.06 o                         
   3  15   7        118.55        117.97         8.63 o                         
   4  15   7          2.87          5.77         6.57 o                         
   5  15   7          1.17         -1.30         6.15 o                         
   6  15   7         17.39         15.46         7.05 o                         
   7  15   7         31.08         13.67        22.08 o                         
   8  15   7        129.73        141.17        14.91 o                         
   9  15   7          7.41         10.05        10.78 o                         
  10  15   7        145.28        160.95        25.45 o                         
  -8  16   7         79.13         83.84        10.57 o                         
  -7  16   7         27.42         42.01         8.91 o                         
  -6  16   7          5.93         19.04        11.23 o                         
  -5  16   7          9.95          6.41        14.22 o                         
  -4  16   7        150.42        152.85        15.32 o                         
  -3  16   7        133.21        164.62        15.02 o                         
  -2  16   7        157.09        165.39        14.55 o                         
  -1  16   7        516.71        540.37        18.01 o                         
   0  16   7         68.24         67.73         8.62 o                         
   1  16   7        521.02        539.21        18.14 o                         
   2  16   7        156.78        182.28        11.78 o                         
   3  16   7        134.47        143.87        12.74 o                         
   4  16   7        150.06        164.86        23.51 o                         
   5  16   7         10.09          7.30         7.33 o                         
   6  16   7          5.72          3.21         6.96 o                         
   7  16   7         26.99         22.44        11.15 o                         
   8  16   7         78.01         90.51        14.57 o                         
  -7  17   7         14.07         26.95        16.47 o                         
  -6  17   7         43.92         44.71        13.10 o                         
  -5  17   7         65.33         76.84        12.90 o                         
  -4  17   7         32.49         44.49        11.98 o                         
  -3  17   7          4.33         -9.16         9.16 o                         
  -2  17   7         35.23         36.74        13.47 o                         
  -1  17   7         60.37         52.51        14.97 o                         
   0  17   7         39.09         44.86         8.31 o                         
   1  17   7         59.75         55.99         8.45 o                         
   2  17   7         34.90         46.66         9.29 o                         
   3  17   7          4.07         -6.90         6.90 o                         
   4  17   7         32.97         46.01         8.66 o                         
   5  17   7         65.02         67.23         9.27 o                         
   6  17   7         44.47         51.52        12.57 o                         
  -4  18   7         14.69         12.94        10.97 o                         
  -3  18   7          4.05         14.95        10.61 o                         
  -2  18   7         96.96        127.22        14.49 o                         
  -1  18   7         12.77          0.52        12.73 o                         
   0  18   7        168.24        222.40        25.08 o                         
   1  18   7         12.73         11.56         6.90 o                         
   2  18   7         97.60        107.15        10.74 o                         
   3  18   7          4.21          4.14         7.87 o                         
   4  18   7         14.73         15.81         8.51 o                         
   0   0   8         17.50          5.93         3.41 o                         
   1   0   8       2139.29       2555.46        37.06 o                         
   2   0   8       1163.51       1487.68        22.74 o                         
   3   0   8        229.27        199.15         5.68 o                         
   4   0   8       3963.40       4217.22        68.58 o                         
   5   0   8          0.07          0.94         2.42 o                         
   6   0   8       3391.58       3336.11        61.30 o                         
   7   0   8          3.71          4.03         1.87 o                         
   8   0   8        407.26        385.42         9.71 o                         
   9   0   8       1686.31       1835.06        29.67 o                         
  10   0   8        117.76        150.47         7.13 o                         
  11   0   8         30.00         35.18         4.49 o                         
  12   0   8         71.21         73.19        12.22 o                         
  13   0   8         16.39         17.58         6.44 o                         
  14   0   8        134.52        156.55        10.74 o                         
  15   0   8        521.51        530.42        36.94 o                         
  16   0   8          3.46          3.09         7.89 o                         
 -16   1   8         90.20        101.30        12.43 o                         
 -15   1   8        603.85        668.83        25.04 o                         
 -14   1   8        237.16        261.64        15.85 o                         
 -13   1   8        252.15        274.73        15.77 o                         
 -12   1   8        609.84        605.89        21.39 o                         
 -11   1   8         86.95         81.40         6.36 o                         
 -10   1   8         33.13         31.67         5.07 o                         
  -9   1   8        298.90        291.27        11.81 o                         
  -8   1   8        785.00        825.57        15.38 o                         
  -7   1   8       1242.77       1235.16        16.03 o                         
  -6   1   8       1613.83       1734.24        23.79 o                         
  -5   1   8         84.70         63.54         3.64 o                         
  -4   1   8       1244.02       1280.96        25.87 o                         
  -3   1   8        509.19        475.49        12.83 o                         
  -2   1   8       1449.48       1471.44        22.64 o                         
  -1   1   8       4458.38       4883.69        68.40 o                         
   0   1   8          5.65          5.15         2.41 o                         
   1   1   8       4442.50       4732.69        66.25 o                         
   2   1   8       1461.68       1430.99        21.89 o                         
   3   1   8        513.99        479.83        12.97 o                         
   4   1   8       1257.33       1314.63        20.30 o                         
   5   1   8         83.50         72.71         3.78 o                         
   6   1   8       1613.00       1659.39        21.18 o                         
   7   1   8       1249.98       1232.05        21.26 o                         
   8   1   8        781.08        797.82        16.32 o                         
   9   1   8        300.74        270.24         9.40 o                         
  10   1   8         33.55         29.43         4.36 o                         
  11   1   8         88.81         78.00         5.53 o                         
  12   1   8        605.75        555.46        16.57 o                         
  13   1   8        250.56        246.33        11.87 o                         
  14   1   8        242.42        300.73        24.93 o                         
  15   1   8        600.82        643.40        20.49 o                         
  16   1   8         90.75         91.35        28.82 o                         
 -16   2   8        236.13        310.67        25.45 o                         
 -15   2   8         70.58         74.48        10.84 o                         
 -14   2   8        143.87        142.99        12.67 o                         
 -13   2   8         35.13         15.77         7.66 o                         
 -12   2   8        234.04        226.76        14.02 o                         
 -11   2   8        167.20        172.84         9.37 o                         
 -10   2   8        194.44        216.90         9.24 o                         
  -9   2   8         41.20         46.54         7.73 o                         
  -8   2   8        354.95        360.85         8.52 o                         
  -7   2   8        779.05        801.28        11.34 o                         
  -6   2   8        437.99        446.01         7.50 o                         
  -5   2   8       2401.17       2489.30        32.73 o                         
  -4   2   8        491.10        475.03        11.70 o                         
  -3   2   8        762.16        790.07        15.99 o                         
  -2   2   8        771.66        822.07        16.28 o                         
  -1   2   8         38.07         39.41         6.11 o                         
   0   2   8        359.06        458.07        10.59 o                         
   1   2   8         37.87         34.99         3.17 o                         
   2   2   8        754.91        781.68        14.80 o                         
   3   2   8        755.12        777.82        13.47 o                         
   4   2   8        480.33        458.86         8.38 o                         
   5   2   8       2390.13       2497.29        30.02 o                         
   6   2   8        431.96        443.87         9.09 o                         
   7   2   8        790.43        784.70        12.64 o                         
   8   2   8        349.79        351.88         9.20 o                         
   9   2   8         42.89         43.00         5.29 o                         
  10   2   8        191.80        193.37         8.69 o                         
  11   2   8        166.64        177.12         7.70 o                         
  12   2   8        231.52        250.59        25.36 o                         
  13   2   8         36.22         35.71         6.26 o                         
  14   2   8        142.74        142.47        25.08 o                         
  15   2   8         70.93         71.03        22.08 o                         
  16   2   8        238.86        246.29        18.26 o                         
 -16   3   8        260.38        281.47        25.45 o                         
 -15   3   8          5.98         14.97        11.98 o                         
 -14   3   8        342.80        333.87        25.45 o                         
 -13   3   8         80.01         77.22        10.06 o                         
 -12   3   8          7.81          4.22         6.60 o                         
 -11   3   8        268.60        290.69        11.02 o                         
 -10   3   8        339.16        342.84        11.45 o                         
  -9   3   8        340.50        327.06        10.78 o                         
  -8   3   8        395.96        379.26         7.28 o                         
  -7   3   8        850.19        853.42        13.29 o                         
  -6   3   8        167.44        170.16         4.61 o                         
  -5   3   8        116.50         99.92         4.63 o                         
  -4   3   8        454.26        484.29         9.61 o                         
  -3   3   8        100.43        124.75         8.18 o                         
  -2   3   8       1919.62       2070.60        41.24 o                         
  -1   3   8         39.24         55.78         5.20 o                         
   0   3   8       3252.69       3278.67        54.46 o                         
   1   3   8         38.82         53.36         4.16 o                         
   2   3   8       1915.55       2052.13        35.44 o                         
   3   3   8         95.21        115.73         8.04 o                         
   4   3   8        453.05        500.23         8.31 o                         
   5   3   8        118.89        106.63         3.89 o                         
   6   3   8        168.41        162.00         4.91 o                         
   7   3   8        857.20        843.65        15.32 o                         
   8   3   8        397.54        368.79        11.76 o                         
   9   3   8        339.97        329.89        11.17 o                         
  10   3   8        339.13        315.67        10.81 o                         
  11   3   8        272.04        303.70         9.59 o                         
  12   3   8          9.18          4.90         5.14 o                         
  13   3   8         79.51         76.98        15.35 o                         
  14   3   8        343.05        399.04        20.62 o                         
  15   3   8          6.37         11.98        12.73 o                         
  16   3   8        261.70        324.63        21.39 o                         
 -16   4   8         22.90         40.42        14.22 o                         
 -15   4   8        122.26        137.74        19.46 o                         
 -14   4   8         32.97         36.68        13.47 o                         
 -13   4   8        136.46        110.79        16.47 o                         
 -12   4   8        383.51        417.08        17.59 o                         
 -11   4   8         20.47         17.48         7.83 o                         
 -10   4   8        227.87        212.79        10.54 o                         
  -9   4   8         59.05         52.97         5.53 o                         
  -8   4   8        543.55        519.87         9.31 o                         
  -7   4   8        455.94        450.12         8.51 o                         
  -6   4   8        981.73        949.53        14.59 o                         
  -5   4   8        850.57        867.00        12.53 o                         
  -4   4   8        308.73        326.38         6.22 o                         
  -3   4   8         11.32         17.47         3.29 o                         
  -2   4   8        437.82        458.95        14.26 o                         
  -1   4   8       1185.04        959.64        19.02 o                         
   0   4   8        503.05        380.36        10.41 o                         
   1   4   8       1174.38        939.81        21.44 o                         
   2   4   8        441.99        474.73         8.96 o                         
   3   4   8          8.73         13.07         3.35 o                         
   4   4   8        317.46        332.96         8.17 o                         
   5   4   8        832.89        849.37        15.15 o                         
   6   4   8        987.00        945.32        15.02 o                         
   7   4   8        457.58        413.68        21.92 o                         
   8   4   8        539.24        539.19        18.46 o                         
   9   4   8         56.52         49.62         5.26 o                         
  10   4   8        229.93        224.29        14.54 o                         
  11   4   8         19.84         11.57         4.72 o                         
  12   4   8        377.87        416.41        31.82 o                         
  13   4   8        134.68        112.63        12.96 o                         
  14   4   8         34.53         24.87         9.70 o                         
  15   4   8        122.96        118.66        23.21 o                         
  16   4   8         23.70         39.81        11.61 o                         
 -16   5   8         12.33         20.21        14.22 o                         
 -15   5   8        223.86        219.34        23.96 o                         
 -14   5   8         92.21         96.57        17.97 o                         
 -13   5   8         18.15          5.99        11.98 o                         
 -12   5   8         83.89         83.20        16.47 o                         
 -11   5   8         85.71        103.55         8.98 o                         
 -10   5   8        135.58        129.04         9.89 o                         
  -9   5   8         87.61         83.84         5.84 o                         
  -8   5   8        533.68        496.19        13.70 o                         
  -7   5   8         26.12         23.40         2.88 o                         
  -6   5   8        672.34        740.59        12.14 o                         
  -5   5   8        137.98        133.85         4.50 o                         
  -4   5   8        168.52        194.39         5.14 o                         
  -3   5   8        122.66        124.07         5.15 o                         
  -2   5   8        416.50        346.70        10.61 o                         
  -1   5   8       2860.64       3014.61        96.77 o                         
   0   5   8        168.75        167.53         5.48 o                         
   1   5   8       2865.87       3111.21        45.18 o                         
   2   5   8        417.24        341.78         8.22 o                         
   3   5   8        123.51        127.67         6.16 o                         
   4   5   8        170.49        187.76         6.32 o                         
   5   5   8        139.38        142.86         5.83 o                         
   6   5   8        676.65        717.90        13.83 o                         
   7   5   8         26.47         24.73         2.88 o                         
   8   5   8        540.44        508.19        12.50 o                         
   9   5   8         87.47         90.15         9.43 o                         
  10   5   8        135.08        125.77        11.65 o                         
  11   5   8         86.77         77.21        10.84 o                         
  12   5   8         81.00         75.17        13.85 o                         
  13   5   8         19.87         31.33         9.25 o                         
  14   5   8         91.13         86.13        12.70 o                         
  15   5   8        222.10        247.12        24.33 o                         
  16   5   8         12.58         -1.19        17.59 o                         
 -15   6   8        108.68        128.76        21.71 o                         
 -14   6   8         67.69         73.36        17.22 o                         
 -13   6   8        141.09        100.31        17.97 o                         
 -12   6   8         28.98         37.21        11.60 o                         
 -11   6   8        186.13        178.13        11.87 o                         
 -10   6   8        238.52        245.80        14.03 o                         
  -9   6   8        130.92        123.75         5.47 o                         
  -8   6   8        561.65        537.63        11.52 o                         
  -7   6   8        897.28        856.09        15.87 o                         
  -6   6   8       1154.47       1213.47        20.78 o                         
  -5   6   8        118.85         91.90         7.24 o                         
  -4   6   8        356.72        342.46         8.91 o                         
  -3   6   8       1028.25       1103.55        22.45 o                         
  -2   6   8        477.52        450.33        10.75 o                         
  -1   6   8         49.31         60.41         3.56 o                         
   0   6   8       2907.63       2827.39        47.63 o                         
   1   6   8         55.38         70.70         4.97 o                         
   2   6   8        475.33        458.87        11.56 o                         
   3   6   8       1038.77       1122.61        19.15 o                         
   4   6   8        349.18        335.62         8.59 o                         
   5   6   8        121.49         95.12         5.07 o                         
   6   6   8       1149.93       1168.71        20.12 o                         
   7   6   8        900.98        856.54        15.83 o                         
   8   6   8        567.87        527.46        10.85 o                         
   9   6   8        131.84        100.28        10.31 o                         
  10   6   8        231.14        236.30        30.69 o                         
  11   6   8        188.26        184.45        14.49 o                         
  12   6   8         27.81         46.85        10.02 o                         
  13   6   8        137.45        119.91        13.64 o                         
  14   6   8         67.11         55.37        11.90 o                         
  15   6   8        110.37        142.10        18.34 o                         
 -15   7   8         92.33         76.36        19.46 o                         
 -14   7   8          6.12         -3.74        13.47 o                         
 -13   7   8         59.34         45.66        15.72 o                         
 -12   7   8          3.34          1.91         7.11 o                         
 -11   7   8         52.00         67.27         8.98 o                         
 -10   7   8        195.91        191.39         7.35 o                         
  -9   7   8        691.95        679.70        13.73 o                         
  -8   7   8        167.53        157.34         6.52 o                         
  -7   7   8        802.87        796.75        15.56 o                         
  -6   7   8        109.60         99.41         5.61 o                         
  -5   7   8         72.53         74.82         7.35 o                         
  -4   7   8         25.94         11.68         4.16 o                         
  -3   7   8         13.79         14.52         4.16 o                         
  -2   7   8        626.09        596.52        18.26 o                         
  -1   7   8       1571.90       1669.99        57.27 o                         
   0   7   8         53.89         54.56         6.51 o                         
   1   7   8       1568.18       1700.95        30.74 o                         
   2   7   8        634.71        607.15        14.03 o                         
   3   7   8         13.82         13.65         3.93 o                         
   4   7   8         24.57         21.60         3.52 o                         
   5   7   8         73.48         66.49         8.54 o                         
   6   7   8        109.87         93.87         5.19 o                         
   7   7   8        802.16        765.26        15.01 o                         
   8   7   8        170.29        151.74         5.80 o                         
   9   7   8        693.18        645.89        28.07 o                         
  10   7   8        194.86        166.81        30.32 o                         
  11   7   8         50.99         46.99        10.02 o                         
  12   7   8          3.53         -8.23         8.23 o                         
  13   7   8         57.92         61.94        19.46 o                         
  14   7   8          6.20         -2.87         9.48 o                         
  15   7   8         91.74        109.44        15.02 o                         
 -15   8   8         27.00         32.19        17.22 o                         
 -14   8   8         11.51         26.95        16.47 o                         
 -13   8   8          0.16         16.47        14.22 o                         
 -12   8   8        116.25        154.04        38.18 o                         
 -11   8   8        149.81        146.90        17.22 o                         
 -10   8   8        130.00        117.98         6.94 o                         
  -9   8   8        186.32        199.56         9.40 o                         
  -8   8   8        140.88        131.80         6.60 o                         
  -7   8   8        236.19        223.57         8.40 o                         
  -6   8   8        197.64        214.71        14.15 o                         
  -5   8   8         25.35         13.28         4.81 o                         
  -4   8   8        263.88        254.12        11.73 o                         
  -3   8   8          4.12          2.25         4.28 o                         
  -2   8   8        209.71        156.86        13.47 o                         
  -1   8   8        524.83        507.52        20.65 o                         
   0   8   8        151.28        112.33         9.69 o                         
   1   8   8        521.24        534.46        12.78 o                         
   2   8   8        218.49        195.61         8.04 o                         
   3   8   8          3.77         -0.73         3.49 o                         
   4   8   8        268.07        247.93         9.38 o                         
   5   8   8         26.09         16.26         4.37 o                         
   6   8   8        199.10        203.39        14.80 o                         
   7   8   8        239.39        231.86         8.07 o                         
   8   8   8        142.23        129.14         6.08 o                         
   9   8   8        187.60        180.17        14.02 o                         
  10   8   8        133.65        118.36        12.96 o                         
  11   8   8        146.27        143.09        28.45 o                         
  12   8   8        115.42        111.94        24.70 o                         
  13   8   8          0.19         -2.25        13.85 o                         
  14   8   8         11.42         15.09        10.02 o                         
  15   8   8         26.86         38.18        17.97 o                         
 -14   9   8          0.63          9.73        15.72 o                         
 -13   9   8         48.32         41.17        17.22 o                         
 -12   9   8         67.92         76.04        10.94 o                         
 -11   9   8        179.08        166.96        30.69 o                         
 -10   9   8        263.95        287.77        10.83 o                         
  -9   9   8        302.61        327.51        13.85 o                         
  -8   9   8        992.76        990.27        31.24 o                         
  -7   9   8        323.44        271.64        11.41 o                         
  -6   9   8         43.40         33.48         5.93 o                         
  -5   9   8         54.62         63.93        11.54 o                         
  -4   9   8         96.55         82.09         7.25 o                         
  -3   9   8         50.47         31.91         6.88 o                         
  -2   9   8        141.07        138.89        10.59 o                         
  -1   9   8        933.15        905.35        20.28 o                         
   0   9   8        998.83        885.70        19.87 o                         
   1   9   8        935.97        882.76        20.76 o                         
   2   9   8        137.31        113.29         6.16 o                         
   3   9   8         52.70         43.11         5.16 o                         
   4   9   8         95.14         81.23         6.22 o                         
   5   9   8         54.75         60.05         7.34 o                         
   6   9   8         45.10         36.73         5.53 o                         
   7   9   8        323.07        283.94         9.05 o                         
   8   9   8        988.33       1006.09        34.60 o                         
   9   9   8        307.02        341.11        18.50 o                         
  10   9   8        264.27        290.87        18.53 o                         
  11   9   8        178.00        179.19        16.38 o                         
  12   9   8         68.91         77.24        12.96 o                         
  13   9   8         48.32         51.82        12.04 o                         
  14   9   8          0.63          2.00        11.37 o                         
 -14  10   8         11.13         15.72        16.47 o                         
 -13  10   8         87.25         86.09        20.21 o                         
 -12  10   8         14.01          4.64         8.72 o                         
 -11  10   8        194.89        214.26        23.58 o                         
 -10  10   8        170.38        172.70        15.12 o                         
  -9  10   8         46.39         55.44         6.59 o                         
  -8  10   8        484.71        486.83        15.26 o                         
  -7  10   8        113.52         85.12         8.07 o                         
  -6  10   8          9.48          5.83         5.49 o                         
  -5  10   8        124.72         97.20         7.97 o                         
  -4  10   8          4.69         -4.12         8.61 o                         
  -3  10   8        181.93        186.49        12.04 o                         
  -2  10   8        334.94        315.55        14.55 o                         
  -1  10   8       1029.51       1037.15        22.60 o                         
   0  10   8         37.38         32.86         5.62 o                         
   1  10   8       1028.16       1061.15        23.19 o                         
   2  10   8        337.75        336.73        11.81 o                         
   3  10   8        184.77        202.66         7.83 o                         
   4  10   8          5.18         -0.93         3.63 o                         
   5  10   8        124.49        103.08         7.26 o                         
   6  10   8          9.41          8.75         4.08 o                         
   7  10   8        114.26         92.21         7.54 o                         
   8  10   8        486.20        467.91        14.69 o                         
   9  10   8         48.35         53.15        10.31 o                         
  10  10   8        170.35        154.46        15.02 o                         
  11  10   8        195.20        218.16        17.97 o                         
  12  10   8         14.48         16.43        10.31 o                         
  13  10   8         88.68        106.22        15.35 o                         
  14  10   8         11.07         -2.99        15.72 o                         
 -13  11   8        115.68        106.30        21.71 o                         
 -12  11   8         56.95         70.33        11.32 o                         
 -11  11   8         37.35         44.76        10.61 o                         
 -10  11   8        137.58        169.07         9.72 o                         
  -9  11   8        141.43        122.46         8.93 o                         
  -8  11   8        385.62        396.99        31.64 o                         
  -7  11   8         22.84         19.17         6.41 o                         
  -6  11   8         26.92         40.90         6.67 o                         
  -5  11   8        239.04        240.59        12.07 o                         
  -4  11   8        148.36        156.69        12.67 o                         
  -3  11   8        224.81        233.84        32.56 o                         
  -2  11   8         18.04          7.04         6.60 o                         
  -1  11   8        658.24        581.33        20.18 o                         
   0  11   8        190.67        205.70        10.35 o                         
   1  11   8        652.01        573.76        16.13 o                         
   2  11   8         17.76         17.14         5.59 o                         
   3  11   8        220.43        201.88        10.15 o                         
   4  11   8        147.75        152.11         8.68 o                         
   5  11   8        238.52        219.34        10.07 o                         
   6  11   8         26.24         35.09         6.73 o                         
   7  11   8         23.39         20.10         7.21 o                         
   8  11   8        381.71        368.82        13.46 o                         
   9  11   8        139.83        122.23        13.73 o                         
  10  11   8        141.85        178.66        23.58 o                         
  11  11   8         38.25         26.07        10.61 o                         
  12  11   8         57.46         58.49        12.96 o                         
  13  11   8        115.82        145.23        26.20 o                         
 -12  12   8         91.29        116.59        16.09 o                         
 -11  12   8          6.08         16.32        13.85 o                         
 -10  12   8         19.02         13.88         5.75 o                         
  -9  12   8        211.82        213.55        11.50 o                         
  -8  12   8         44.80         35.58         7.00 o                         
  -7  12   8         32.76         19.49         6.67 o                         
  -6  12   8         63.09         41.98         7.56 o                         
  -5  12   8         58.50         64.60         7.71 o                         
  -4  12   8         90.74         90.15        10.76 o                         
  -3  12   8        114.71        100.52        10.84 o                         
  -2  12   8        294.72        268.13        11.67 o                         
  -1  12   8         79.38         71.33         8.34 o                         
   0  12   8        475.37        468.53        14.98 o                         
   1  12   8         78.55         73.93        11.07 o                         
   2  12   8        294.48        281.03        11.61 o                         
   3  12   8        119.06        107.55         8.59 o                         
   4  12   8         90.56         78.06         7.37 o                         
   5  12   8         60.81         72.45         7.46 o                         
   6  12   8         64.82         61.37         9.17 o                         
   7  12   8         31.56         20.02         9.22 o                         
   8  12   8         44.67         38.64         6.37 o                         
   9  12   8        212.41        216.78        17.20 o                         
  10  12   8         18.14         11.17        10.23 o                         
  11  12   8          6.17         -1.96        10.07 o                         
  12  12   8         93.01         99.80        14.79 o                         
 -11  13   8          9.19          4.44        10.23 o                         
 -10  13   8         19.67          9.00         6.31 o                         
  -9  13   8         64.28         81.72        10.91 o                         
  -8  13   8         23.54         16.90         6.65 o                         
  -7  13   8         85.20         64.49         8.45 o                         
  -6  13   8         91.10        111.21         9.67 o                         
  -5  13   8        336.16        327.51        17.59 o                         
  -4  13   8         80.84         83.82        10.97 o                         
  -3  13   8          4.27         16.09        13.85 o                         
  -2  13   8         61.06         74.06         8.13 o                         
  -1  13   8        111.51        120.91         8.88 o                         
   0  13   8          0.56          1.22         5.39 o                         
   1  13   8        112.32        124.75        10.88 o                         
   2  13   8         57.56         68.25         7.76 o                         
   3  13   8          3.94          2.91         5.69 o                         
   4  13   8         82.90        101.67        14.08 o                         
   5  13   8        339.27        324.48        13.97 o                         
   6  13   8         91.49         91.14         9.31 o                         
   7  13   8         83.66         73.67         8.49 o                         
   8  13   8         23.40         12.16         9.70 o                         
   9  13   8         65.41         62.60        12.23 o                         
  10  13   8         19.02         27.11        11.37 o                         
  11  13   8          9.44          2.92        12.35 o                         
 -10  14   8         12.35         11.05         8.69 o                         
  -9  14   8          3.86         -0.13         6.75 o                         
  -8  14   8        192.85        226.47        22.67 o                         
  -7  14   8         91.69         95.31        15.58 o                         
  -6  14   8        121.81        118.70        19.13 o                         
  -5  14   8         93.62         82.35        18.71 o                         
  -4  14   8        304.20        311.05        18.00 o                         
  -3  14   8         75.45         73.21        11.30 o                         
  -2  14   8        119.32        117.11         9.25 o                         
  -1  14   8         36.67         26.73         6.81 o                         
   0  14   8        284.57        288.82        13.22 o                         
   1  14   8         36.31         36.16         7.05 o                         
   2  14   8        118.40        143.80        13.96 o                         
   3  14   8         75.54         81.93         8.58 o                         
   4  14   8        309.56        309.58        15.61 o                         
   5  14   8         94.98         95.75        10.04 o                         
   6  14   8        122.56        107.43         9.11 o                         
   7  14   8         92.56         88.17         8.74 o                         
   8  14   8        195.14        209.94        17.73 o                         
   9  14   8          3.54         -2.53         9.70 o                         
  10  14   8         13.18         11.59        10.61 o                         
  -9  15   8         44.72         52.58         8.60 o                         
  -8  15   8         82.28         97.81        13.82 o                         
  -7  15   8         23.73         21.68         8.22 o                         
  -6  15   8        103.79         98.91        10.60 o                         
  -5  15   8         91.66        118.13        13.73 o                         
  -4  15   8        196.04        212.11        23.21 o                         
  -3  15   8          5.35          6.21         8.95 o                         
  -2  15   8          3.05         -9.19         9.36 o                         
  -1  15   8         40.25         50.61         8.12 o                         
   0  15   8         60.30         53.07         7.71 o                         
   1  15   8         39.74         32.73         7.48 o                         
   2  15   8          3.16          8.22         7.23 o                         
   3  15   8          4.78          5.32         6.66 o                         
   4  15   8        196.64        214.92        15.33 o                         
   5  15   8         93.61         88.47         9.40 o                         
   6  15   8        104.62         94.92         9.67 o                         
   7  15   8         23.56         22.14         9.25 o                         
   8  15   8         82.92         94.64        13.64 o                         
   9  15   8         44.64         44.06        12.36 o                         
  -8  16   8         95.46         98.84        10.53 o                         
  -7  16   8         55.36         65.50        12.26 o                         
  -6  16   8        223.24        280.93        15.43 o                         
  -5  16   8        115.90        105.15        22.83 o                         
  -4  16   8        113.86         98.13        22.46 o                         
  -3  16   8         45.30         51.65        11.37 o                         
  -2  16   8         31.81         21.75        16.09 o                         
  -1  16   8         85.31         83.58         9.38 o                         
   0  16   8         39.43         37.21         7.76 o                         
   1  16   8         86.41         85.75         9.49 o                         
   2  16   8         31.29         19.94         9.82 o                         
   3  16   8         46.72         36.06        10.26 o                         
   4  16   8        114.25        134.88        11.85 o                         
   5  16   8        116.61        110.65        10.30 o                         
   6  16   8        222.75        234.02        13.81 o                         
   7  16   8         56.08         73.90        31.44 o                         
   8  16   8         98.28         94.16        14.91 o                         
  -6  17   8         30.31         34.12         9.38 o                         
  -5  17   8          1.61         -3.05        10.23 o                         
  -4  17   8         26.88         21.26        10.97 o                         
  -3  17   8         24.74         33.41        11.30 o                         
  -2  17   8         41.05         53.48        22.08 o                         
  -1  17   8         11.61          8.98        10.02 o                         
   0  17   8         32.12         23.51         7.87 o                         
   1  17   8         11.75         12.37         7.32 o                         
   2  17   8         40.94         59.19        10.84 o                         
   3  17   8         25.49         40.34         8.56 o                         
   4  17   8         28.41         36.72         8.56 o                         
   5  17   8          1.58         16.77         7.94 o                         
   6  17   8         30.51         33.25         8.56 o                         
  -3  18   8         45.65         59.86        12.57 o                         
  -2  18   8         11.53         15.54        12.73 o                         
  -1  18   8         14.24         23.21        10.23 o                         
   0  18   8          0.42         -7.98         9.25 o                         
   1  18   8         14.43         15.66        12.54 o                         
   2  18   8         11.67          5.39         7.76 o                         
   3  18   8         44.77         53.86        20.99 o                         
   1   0   9       1372.36       1550.63        24.14 o                         
   2   0   9        567.42        549.69        10.91 o                         
   3   0   9        342.11        331.10         8.54 o                         
   4   0   9        208.00        201.12         7.05 o                         
   5   0   9        659.87        853.95        16.84 o                         
   6   0   9        348.84        347.31         8.49 o                         
   7   0   9        606.46        562.59        12.75 o                         
   8   0   9        231.53        222.84         5.04 o                         
   9   0   9        897.10        880.51        19.43 o                         
  10   0   9       4096.70       4135.72        95.82 o                         
  11   0   9        248.58        239.19         8.86 o                         
  12   0   9         27.24         15.53         5.83 o                         
  13   0   9          5.32          1.18         5.39 o                         
  14   0   9         25.91         17.02         8.23 o                         
  15   0   9        314.27        345.29        19.09 o                         
  16   0   9         46.58         51.90        19.46 o                         
 -16   1   9        118.53         93.29        12.36 o                         
 -15   1   9          5.90          6.29         8.42 o                         
 -14   1   9         23.76         19.37         8.09 o                         
 -13   1   9        102.68        109.92        11.08 o                         
 -12   1   9        316.12        323.59        16.09 o                         
 -11   1   9          4.88          0.45         4.51 o                         
 -10   1   9        108.20        113.31        11.36 o                         
  -9   1   9       1885.15       2004.06        36.94 o                         
  -8   1   9         98.15         90.61         7.11 o                         
  -7   1   9        375.62        365.58         7.38 o                         
  -6   1   9         40.40         34.51         3.23 o                         
  -5   1   9        309.47        305.69         8.62 o                         
  -4   1   9       2322.45       2433.58        41.35 o                         
  -3   1   9        126.41        133.34         6.05 o                         
  -2   1   9        238.49        265.13         9.91 o                         
  -1   1   9      13674.80      14681.96       200.21 o                         
   0   1   9       8548.60       8888.57       126.08 o                         
   1   1   9      13643.14      14417.07       196.56 o                         
   2   1   9        231.55        266.28         6.83 o                         
   3   1   9        119.61        124.26         4.93 o                         
   4   1   9       2321.18       2455.61        36.02 o                         
   5   1   9        308.38        285.83         6.97 o                         
   6   1   9         39.52         32.20         6.18 o                         
   7   1   9        372.95        372.78         7.99 o                         
   8   1   9         98.26         80.81         2.85 o                         
   9   1   9       1886.62       2043.78        32.75 o                         
  10   1   9        109.79        132.25         6.81 o                         
  11   1   9          4.13         10.79         4.10 o                         
  12   1   9        321.17        361.06        13.61 o                         
  13   1   9        102.92        104.49         8.69 o                         
  14   1   9         23.04         11.74         6.36 o                         
  15   1   9          5.76         22.46         7.81 o                         
  16   1   9        118.39        110.43        13.73 o                         
 -16   2   9         46.22         46.41        14.97 o                         
 -15   2   9         75.87         88.39        13.47 o                         
 -14   2   9         29.00         16.47         8.47 o                         
 -13   2   9        175.81        162.13        12.96 o                         
 -12   2   9        206.62        206.81        13.73 o                         
 -11   2   9        875.87        909.41        20.75 o                         
 -10   2   9        739.97        752.86        17.82 o                         
  -9   2   9       1206.13       1233.75        25.14 o                         
  -8   2   9       1454.53       1528.36        25.31 o                         
  -7   2   9        124.31        117.57         4.50 o                         
  -6   2   9        412.36        461.98         9.85 o                         
  -5   2   9        381.90        421.60        14.80 o                         
  -4   2   9          1.38         -2.76         2.86 o                         
  -3   2   9         47.25         36.28         3.89 o                         
  -2   2   9         48.82         60.88         4.60 o                         
  -1   2   9        419.52        457.30        11.24 o                         
   0   2   9       1319.17       1293.76        20.68 o                         
   1   2   9        426.71        465.88        11.99 o                         
   2   2   9         50.16         60.47         4.65 o                         
   3   2   9         50.51         45.54         3.31 o                         
   4   2   9          1.45         -0.44         2.27 o                         
   5   2   9        376.21        426.02        11.35 o                         
   6   2   9        409.16        449.95         8.55 o                         
   7   2   9        117.80        117.03         5.20 o                         
   8   2   9       1465.85       1480.86        21.42 o                         
   9   2   9       1204.31       1189.27        21.28 o                         
  10   2   9        737.60        731.32        17.29 o                         
  11   2   9        877.63        880.56        17.78 o                         
  12   2   9        210.97        208.59        10.56 o                         
  13   2   9        176.96        173.68        10.33 o                         
  14   2   9         29.18         43.42        10.59 o                         
  15   2   9         76.83         62.91        11.61 o                         
  16   2   9         47.70         71.90        12.96 o                         
 -16   3   9         83.22         89.08        17.97 o                         
 -15   3   9          3.90         -4.49        11.23 o                         
 -14   3   9         19.20         13.47         8.19 o                         
 -13   3   9         68.88         64.67         9.25 o                         
 -12   3   9        339.70        349.32        26.20 o                         
 -11   3   9        243.28        243.64        18.09 o                         
 -10   3   9        209.94        199.02         9.46 o                         
  -9   3   9        805.45        776.12        18.06 o                         
  -8   3   9         57.23         56.27         3.29 o                         
  -7   3   9        769.95        707.26        12.19 o                         
  -6   3   9         67.41         61.37         3.67 o                         
  -5   3   9        639.23        595.05        11.72 o                         
  -4   3   9        399.20        464.28        11.62 o                         
  -3   3   9        167.71        182.43         7.18 o                         
  -2   3   9       1044.22       1128.29        24.97 o                         
  -1   3   9        293.22        300.43         8.93 o                         
   0   3   9       4311.59       4401.30        83.64 o                         
   1   3   9        286.85        282.36         8.62 o                         
   2   3   9       1014.74       1056.48        17.59 o                         
   3   3   9        165.12        188.49         6.06 o                         
   4   3   9        404.34        450.80         9.66 o                         
   5   3   9        636.81        578.46        11.87 o                         
   6   3   9         67.77         59.82         3.68 o                         
   7   3   9        773.01        687.30        13.51 o                         
   8   3   9         58.06         51.40         3.18 o                         
   9   3   9        812.83        758.32        15.50 o                         
  10   3   9        207.86        201.56         7.97 o                         
  11   3   9        241.00        226.51         8.55 o                         
  12   3   9        348.05        366.20        13.50 o                         
  13   3   9         70.45         68.53        10.55 o                         
  14   3   9         18.20         16.47         9.00 o                         
  15   3   9          4.29          0.75         9.53 o                         
  16   3   9         82.14        116.15        14.82 o                         
 -16   4   9          5.27         23.96        13.47 o                         
 -15   4   9        107.22         71.87        15.72 o                         
 -14   4   9         64.26         77.85        16.47 o                         
 -13   4   9        226.65        263.51        23.21 o                         
 -12   4   9        181.95        164.69         9.72 o                         
 -11   4   9        183.72        197.91         9.47 o                         
 -10   4   9        191.86        197.39         9.71 o                         
  -9   4   9        346.62        352.32         7.10 o                         
  -8   4   9        981.28       1075.02        16.25 o                         
  -7   4   9        130.93        132.95         4.97 o                         
  -6   4   9         70.52         64.22         3.53 o                         
  -5   4   9         90.41        107.14         4.56 o                         
  -4   4   9        117.64        147.43         6.05 o                         
  -3   4   9       1286.12       1387.77        31.76 o                         
  -2   4   9       1285.14       1286.04        33.50 o                         
  -1   4   9         88.38         81.81         5.46 o                         
   0   4   9       1937.06       1987.64        36.43 o                         
   1   4   9         88.51         66.40         5.03 o                         
   2   4   9       1308.41       1311.59        35.34 o                         
   3   4   9       1280.04       1359.57        19.80 o                         
   4   4   9        123.45        138.82         5.80 o                         
   5   4   9         92.57        108.91         4.57 o                         
   6   4   9         67.79         73.75         4.79 o                         
   7   4   9        133.47        132.08         5.73 o                         
   8   4   9        975.65       1015.86        17.85 o                         
   9   4   9        355.18        356.24        10.20 o                         
  10   4   9        192.67        184.20         7.65 o                         
  11   4   9        183.96        200.30         8.12 o                         
  12   4   9        183.20        173.62        14.55 o                         
  13   4   9        232.27        191.12        15.08 o                         
  14   4   9         63.12         60.90        11.08 o                         
  15   4   9        105.54        121.49        25.45 o                         
  16   4   9          5.74          3.09        10.55 o                         
 -15   5   9          6.11         17.22        13.47 o                         
 -14   5   9         27.19         21.71        13.47 o                         
 -13   5   9         52.42         35.93        14.22 o                         
 -12   5   9        109.33        118.87        10.94 o                         
 -11   5   9        119.54        121.81        10.23 o                         
 -10   5   9         66.32         68.67         6.05 o                         
  -9   5   9         96.29         87.09         5.56 o                         
  -8   5   9        737.58        716.64        12.20 o                         
  -7   5   9         40.72         25.59         3.11 o                         
  -6   5   9       1918.78       1887.07        26.16 o                         
  -5   5   9         37.16         44.35         3.16 o                         
  -4   5   9        251.67        248.55         5.95 o                         
  -3   5   9        146.65        144.05         8.72 o                         
  -2   5   9        269.77        241.44        10.31 o                         
  -1   5   9       2579.50       2575.94        54.78 o                         
   0   5   9         21.84         14.26         6.36 o                         
   1   5   9       2589.05       2615.11        38.73 o                         
   2   5   9        273.02        247.45         6.47 o                         
   3   5   9        141.38        131.86         6.37 o                         
   4   5   9        249.98        224.69         6.96 o                         
   5   5   9         38.09         33.67         3.53 o                         
   6   5   9       1931.29       1856.39        33.45 o                         
   7   5   9         41.32         36.71         3.68 o                         
   8   5   9        745.82        712.83        11.98 o                         
   9   5   9         97.49         97.30         6.84 o                         
  10   5   9         65.83         73.59         7.76 o                         
  11   5   9        117.48        113.92        19.46 o                         
  12   5   9        107.72        138.72        13.49 o                         
  13   5   9         55.37         51.57        11.08 o                         
  14   5   9         27.99         27.75        10.84 o                         
  15   5   9          5.60         11.90        12.35 o                         
 -15   6   9         84.60        118.28        20.96 o                         
 -14   6   9         24.21         20.96        14.22 o                         
 -13   6   9         10.76         11.98        13.47 o                         
 -12   6   9        177.12        205.98        16.09 o                         
 -11   6   9         19.21          6.20        11.98 o                         
 -10   6   9        111.67        113.43         6.97 o                         
  -9   6   9        104.40        108.01         5.12 o                         
  -8   6   9        158.19        129.79         6.06 o                         
  -7   6   9        205.30        180.29         7.09 o                         
  -6   6   9         51.27         35.11         4.32 o                         
  -5   6   9        256.30        248.07        10.45 o                         
  -4   6   9         96.00         79.62         5.04 o                         
  -3   6   9       1121.48       1140.25        23.18 o                         
  -2   6   9         33.80         19.60         2.61 o                         
  -1   6   9        406.07        416.26        10.26 o                         
   0   6   9         17.43         29.27         6.37 o                         
   1   6   9        405.90        442.28        21.69 o                         
   2   6   9         32.36         20.12         3.70 o                         
   3   6   9       1137.68       1159.15        19.90 o                         
   4   6   9         95.27         98.03         6.05 o                         
   5   6   9        262.44        233.03        15.34 o                         
   6   6   9         48.73         29.21         4.16 o                         
   7   6   9        208.61        185.90         6.76 o                         
   8   6   9        161.72        145.99         4.89 o                         
   9   6   9        102.28         95.09         9.53 o                         
  10   6   9        113.76        112.65        17.22 o                         
  11   6   9         19.84         18.44         8.98 o                         
  12   6   9        177.75        185.53        21.33 o                         
  13   6   9         11.02         24.54         9.35 o                         
  14   6   9         25.82         18.17        10.55 o                         
  15   6   9         81.97         92.20        13.73 o                         
 -15   7   9         22.85         30.69        16.47 o                         
 -14   7   9         46.99         87.59        19.46 o                         
 -13   7   9         15.45          8.23        13.47 o                         
 -12   7   9        170.71        170.06        29.20 o                         
 -11   7   9          2.18         -3.41         8.23 o                         
 -10   7   9        244.72        259.07         9.30 o                         
  -9   7   9          1.65          5.52         4.11 o                         
  -8   7   9         12.37          8.97         3.57 o                         
  -7   7   9        506.00        496.61        17.72 o                         
  -6   7   9        363.28        392.93        10.74 o                         
  -5   7   9        483.98        403.41        16.39 o                         
  -4   7   9        211.05        180.74         8.62 o                         
  -3   7   9        360.56        331.89        15.82 o                         
  -2   7   9       1335.73       1236.33        25.05 o                         
  -1   7   9        279.62        288.78         8.08 o                         
   0   7   9       1660.59       1632.32        35.59 o                         
   1   7   9        278.14        291.90         9.14 o                         
   2   7   9       1341.36       1261.95        24.57 o                         
   3   7   9        356.93        332.09        12.60 o                         
   4   7   9        214.46        193.04        12.15 o                         
   5   7   9        484.15        407.49        13.59 o                         
   6   7   9        363.97        350.07        10.78 o                         
   7   7   9        515.15        496.30        11.43 o                         
   8   7   9         13.20         11.75         5.23 o                         
   9   7   9          2.05          4.85         7.13 o                         
  10   7   9        246.23        230.57        15.35 o                         
  11   7   9          2.00         -7.62         7.66 o                         
  12   7   9        169.83        177.97        15.85 o                         
  13   7   9         15.19         13.16        10.02 o                         
  14   7   9         47.14         61.23        12.43 o                         
  15   7   9         22.78         29.20        17.22 o                         
 -14   8   9         83.96         59.89        17.97 o                         
 -13   8   9         29.78         37.43        14.97 o                         
 -12   8   9         52.98         45.49         9.28 o                         
 -11   8   9          1.28          9.97        13.85 o                         
 -10   8   9        112.36        108.14         7.33 o                         
  -9   8   9        168.98        166.08         9.01 o                         
  -8   8   9         35.90         32.43         4.57 o                         
  -7   8   9         15.07         17.66         7.52 o                         
  -6   8   9         55.84         51.58         6.16 o                         
  -5   8   9        210.31        194.95        15.28 o                         
  -4   8   9        391.21        372.69        12.17 o                         
  -3   8   9        344.07        291.44        10.79 o                         
  -2   8   9        446.40        423.76        12.95 o                         
  -1   8   9        194.04        152.50        16.47 o                         
   0   8   9         78.79         84.65         4.66 o                         
   1   8   9        197.53        209.50         8.49 o                         
   2   8   9        440.90        438.41        12.22 o                         
   3   8   9        342.70        280.75         9.97 o                         
   4   8   9        393.43        388.17        16.46 o                         
   5   8   9        207.73        197.80        20.43 o                         
   6   8   9         58.62         55.19         6.22 o                         
   7   8   9         15.87         18.68         3.96 o                         
   8   8   9         36.27         32.06         4.55 o                         
   9   8   9        171.01        167.72        16.84 o                         
  10   8   9        113.52         88.59        17.22 o                         
  11   8   9          1.22          1.22        20.21 o                         
  12   8   9         53.25         48.30        11.65 o                         
  13   8   9         29.96         32.04        23.58 o                         
  14   8   9         84.27         95.27        13.73 o                         
 -14   9   9         23.47          0.00        15.72 o                         
 -13   9   9         39.84         47.16        17.22 o                         
 -12   9   9        130.17        127.43        30.32 o                         
 -11   9   9         36.54         31.27         9.35 o                         
 -10   9   9         15.68         16.86         5.73 o                         
  -9   9   9        243.42        222.75        13.51 o                         
  -8   9   9        373.39        407.30        13.71 o                         
  -7   9   9        229.37        222.39        13.57 o                         
  -6   9   9        757.72        757.78        19.33 o                         
  -5   9   9        518.35        500.99        18.41 o                         
  -4   9   9        631.64        506.55        15.04 o                         
  -3   9   9        203.62        141.30         8.32 o                         
  -2   9   9          3.86          1.86         6.07 o                         
  -1   9   9        511.41        459.52        17.20 o                         
   0   9   9        330.57        351.97        11.95 o                         
   1   9   9        510.93        480.47        11.27 o                         
   2   9   9          4.17          4.78         3.81 o                         
   3   9   9        204.21        165.08         8.22 o                         
   4   9   9        634.40        515.79        14.28 o                         
   5   9   9        521.39        502.23        17.98 o                         
   6   9   9        761.03        761.79        25.89 o                         
   7   9   9        231.39        205.66        10.26 o                         
   8   9   9        377.37        381.40        13.07 o                         
   9   9   9        240.97        220.52        28.07 o                         
  10   9   9         15.89          0.37         8.47 o                         
  11   9   9         37.52         38.18        10.59 o                         
  12   9   9        127.56        130.57        14.55 o                         
  13   9   9         39.30         35.38        11.83 o                         
  14   9   9         24.27         36.68        18.71 o                         
 -13  10   9        142.92        101.06        22.46 o                         
 -12  10   9         28.39         40.83        13.10 o                         
 -11  10   9        119.31        135.22        13.47 o                         
 -10  10   9         12.13         10.23         5.18 o                         
  -9  10   9         13.83          1.68         5.31 o                         
  -8  10   9         14.08          9.29         7.16 o                         
  -7  10   9          5.57          4.22         5.84 o                         
  -6  10   9         54.62         52.36         6.98 o                         
  -5  10   9        137.42        146.31         9.21 o                         
  -4  10   9        179.54        186.79        16.68 o                         
  -3  10   9        495.39        527.43        19.84 o                         
  -2  10   9         42.71         53.08         8.42 o                         
  -1  10   9          1.12         -4.43         4.71 o                         
   0  10   9         10.27         23.77         5.46 o                         
   1  10   9          1.51         -4.41         4.41 o                         
   2  10   9         44.48         49.16         6.19 o                         
   3  10   9        497.39        567.22        13.12 o                         
   4  10   9        178.18        167.97         7.62 o                         
   5  10   9        135.50        151.08        16.09 o                         
   6  10   9         52.32         49.55         6.62 o                         
   7  10   9          5.73         10.16         9.63 o                         
   8  10   9         14.71          3.32         4.95 o                         
   9  10   9         13.30         12.62        16.84 o                         
  10  10   9         12.29         13.26         9.25 o                         
  11  10   9        118.37        113.93        14.02 o                         
  12  10   9         28.10         31.23        12.35 o                         
  13  10   9        144.51        162.93        17.15 o                         
 -13  11   9         19.48         50.90        19.46 o                         
 -12  11   9         32.19         25.23        10.38 o                         
 -11  11   9         53.69         68.27        10.97 o                         
 -10  11   9         23.13         24.30         6.22 o                         
  -9  11   9         28.68         21.67         6.59 o                         
  -8  11   9        226.67        197.77        11.79 o                         
  -7  11   9        385.84        399.97        14.72 o                         
  -6  11   9        610.05        649.64        18.61 o                         
  -5  11   9         14.38         17.31         6.27 o                         
  -4  11   9        344.16        318.47        13.20 o                         
  -3  11   9         24.22         20.96         8.09 o                         
  -2  11   9        271.71        238.80        14.02 o                         
  -1  11   9        137.12        137.46         8.62 o                         
   0  11   9          0.28          0.46         5.15 o                         
   1  11   9        134.70        138.10        11.55 o                         
   2  11   9        272.43        251.47        11.05 o                         
   3  11   9         23.79         33.39         6.13 o                         
   4  11   9        342.48        318.81        10.04 o                         
   5  11   9         13.99         18.45         5.48 o                         
   6  11   9        610.30        628.71        20.42 o                         
   7  11   9        387.88        375.36        13.96 o                         
   8  11   9        225.88        200.38        15.94 o                         
   9  11   9         28.51         27.54        10.07 o                         
  10  11   9         22.98         28.83        15.72 o                         
  11  11   9         52.58         33.34        10.94 o                         
  12  11   9         31.42         40.89        12.43 o                         
  13  11   9         19.36         14.97        16.47 o                         
 -12  12   9         35.84         30.68        11.32 o                         
 -11  12   9         45.84         57.71        35.18 o                         
 -10  12   9         26.19         19.49         6.31 o                         
  -9  12   9         97.47         92.54         8.74 o                         
  -8  12   9          1.53         -3.59         5.84 o                         
  -7  12   9         37.23         52.88         7.87 o                         
  -6  12   9         65.95         71.02         8.45 o                         
  -5  12   9         77.20         90.76        12.31 o                         
  -4  12   9        198.11        217.47        15.72 o                         
  -3  12   9        182.25        188.33        13.64 o                         
  -2  12   9          0.38          0.75        10.11 o                         
  -1  12   9        164.32        179.02        10.26 o                         
   0  12   9        267.74        254.46        11.61 o                         
   1  12   9        163.39        151.96         9.51 o                         
   2  12   9          0.79          1.20         5.43 o                         
   3  12   9        181.81        161.37         9.45 o                         
   4  12   9        199.03        207.16        10.55 o                         
   5  12   9         77.46         76.39         7.95 o                         
   6  12   9         64.29         71.36         7.80 o                         
   7  12   9         35.77         53.88         7.51 o                         
   8  12   9          1.28         -5.38         5.38 o                         
   9  12   9         99.35         94.05        13.76 o                         
  10  12   9         25.36         15.30        10.61 o                         
  11  12   9         44.46         28.38        20.96 o                         
  12  12   9         35.28         29.94        19.46 o                         
 -11  13   9         13.91         34.28        22.83 o                         
 -10  13   9         92.72         87.77         8.74 o                         
  -9  13   9         24.30         23.60         7.00 o                         
  -8  13   9         47.57         48.32         8.01 o                         
  -7  13   9        176.26        169.64        10.96 o                         
  -6  13   9        117.32         98.82         9.63 o                         
  -5  13   9         25.87         27.64         7.37 o                         
  -4  13   9          4.92          0.00         7.89 o                         
  -3  13   9         57.32         54.10        10.02 o                         
  -2  13   9        144.76        120.80        11.83 o                         
  -1  13   9         30.65         37.30         7.05 o                         
   0  13   9        608.46        673.00        19.15 o                         
   1  13   9         31.08         38.23         6.92 o                         
   2  13   9        147.07        140.14         9.65 o                         
   3  13   9         56.47         60.53        11.32 o                         
   4  13   9          5.09          2.65         5.69 o                         
   5  13   9         28.45         33.47         6.98 o                         
   6  13   9        118.15         95.98        13.09 o                         
   7  13   9        172.81        159.07        10.43 o                         
   8  13   9         46.65         58.11        13.52 o                         
   9  13   9         24.64         25.84        11.98 o                         
  10  13   9         92.03         85.34        13.96 o                         
  11  13   9         13.45          8.18        11.15 o                         
 -10  14   9         73.52         80.53         9.51 o                         
  -9  14   9         53.45         49.35         8.49 o                         
  -8  14   9         96.77         97.17         9.77 o                         
  -7  14   9         46.28         31.94         8.37 o                         
  -6  14   9          0.36         -3.22         6.90 o                         
  -5  14   9         79.38         87.56         9.89 o                         
  -4  14   9         33.46         18.59         9.70 o                         
  -3  14   9        252.94        299.84        22.08 o                         
  -2  14   9         20.36         22.38         9.78 o                         
  -1  14   9        221.69        230.30        12.00 o                         
   0  14   9          6.69          4.25         7.88 o                         
   1  14   9        221.90        236.21        12.38 o                         
   2  14   9         20.61          7.29         6.30 o                         
   3  14   9        253.04        292.96        13.02 o                         
   4  14   9         32.73         24.43         7.34 o                         
   5  14   9         77.83         97.08        10.53 o                         
   6  14   9          0.24          0.01         6.29 o                         
   7  14   9         46.33         40.70         7.85 o                         
   8  14   9         96.49        105.48        24.33 o                         
   9  14   9         55.84         58.40        12.04 o                         
  10  14   9         73.14         72.96        23.96 o                         
  -9  15   9         46.56         50.36         8.38 o                         
  -8  15   9         87.37         98.56        15.11 o                         
  -7  15   9          5.15          7.24         7.60 o                         
  -6  15   9         45.83         70.16         9.77 o                         
  -5  15   9         28.75         16.60         7.87 o                         
  -4  15   9         13.05         20.33        10.23 o                         
  -3  15   9        172.94        163.18        14.71 o                         
  -2  15   9         16.70         23.29        10.02 o                         
  -1  15   9        612.89        648.28        28.39 o                         
   0  15   9         10.01         16.21         6.89 o                         
   1  15   9        615.78        660.52        19.72 o                         
   2  15   9         16.77         24.65         7.35 o                         
   3  15   9        173.99        213.97        11.89 o                         
   4  15   9         12.81         16.42        12.36 o                         
   5  15   9         28.55         11.90         7.39 o                         
   6  15   9         45.67         70.02         8.82 o                         
   7  15   9          5.07         11.75         7.12 o                         
   8  15   9         84.95         63.37        13.12 o                         
   9  15   9         47.55         37.25        12.36 o                         
  -7  16   9          8.32          8.57         8.10 o                         
  -6  16   9         37.90         38.76         9.92 o                         
  -5  16   9         58.44         62.34         9.53 o                         
  -4  16   9          1.06         -8.05        20.59 o                         
  -3  16   9         61.69         49.22        11.50 o                         
  -2  16   9        160.68        154.65        20.21 o                         
  -1  16   9          4.31         22.28         9.75 o                         
   0  16   9         92.76         97.22         9.77 o                         
   1  16   9          4.32         15.00         7.48 o                         
   2  16   9        160.46        161.31        11.22 o                         
   3  16   9         62.40         68.87        10.76 o                         
   4  16   9          1.30          8.49         7.14 o                         
   5  16   9         58.92         53.93         9.06 o                         
   6  16   9         37.99         32.51         8.37 o                         
   7  16   9          8.44         27.73         7.84 o                         
  -5  17   9         18.24          2.96         8.29 o                         
  -4  17   9         16.23          5.92        10.76 o                         
  -3  17   9         17.63         15.59        10.76 o                         
  -2  17   9         60.55         63.09        12.43 o                         
  -1  17   9        111.90        127.46        18.34 o                         
   0  17   9        108.09        115.81        13.82 o                         
   1  17   9        114.35        135.21        11.18 o                         
   2  17   9         59.76         76.19        11.37 o                         
   3  17   9         17.48         13.57         7.48 o                         
   4  17   9         16.81         11.28         7.76 o                         
   5  17   9         17.85         29.56         8.43 o                         
  -2  18   9         51.20         68.26        13.43 o                         
  -1  18   9          6.57         21.16        10.76 o                         
   0  18   9          3.70         12.73        10.23 o                         
   1  18   9          6.27          2.37         7.81 o                         
   2  18   9         51.39         44.14         8.62 o                         
   0   0  10        349.03        310.72        11.37 o                         
   1   0  10       8054.99       8553.79       118.28 o                         
   2   0  10        470.85        421.15         9.26 o                         
   3   0  10          9.66         -1.61         2.27 o                         
   4   0  10          0.00         -2.63         2.63 o                         
   5   0  10        593.24        576.67        15.85 o                         
   6   0  10       2561.33       2561.34        43.90 o                         
   7   0  10        657.49        668.19        13.07 o                         
   8   0  10         21.16         16.82         2.28 o                         
   9   0  10        898.84        923.93        20.62 o                         
  10   0  10          0.14          4.74         4.60 o                         
  11   0  10        582.71        633.22        16.38 o                         
  12   0  10         74.87         59.46         8.72 o                         
  13   0  10        212.53        213.89        14.02 o                         
  14   0  10          2.00         -0.88        11.60 o                         
  15   0  10        399.77        448.82        35.56 o                         
  16   0  10         13.86         14.69         9.16 o                         
 -16   1  10         10.41         -2.97         8.42 o                         
 -15   1  10        109.66        118.42        12.43 o                         
 -14   1  10         25.43         36.77         9.25 o                         
 -13   1  10          5.38          5.46         7.13 o                         
 -12   1  10         28.51         33.88         7.66 o                         
 -11   1  10         20.96         14.02         5.07 o                         
 -10   1  10        233.37        227.33        11.06 o                         
  -9   1  10       1607.08       1612.86        33.65 o                         
  -8   1  10       1621.75       1560.18        22.06 o                         
  -7   1  10        141.02        154.33         6.13 o                         
  -6   1  10       2650.40       2706.66        51.69 o                         
  -5   1  10        987.41        979.07        23.55 o                         
  -4   1  10       1738.25       1711.06        37.32 o                         
  -3   1  10        540.30        569.57        13.11 o                         
  -2   1  10       1136.62       1289.99        20.87 o                         
  -1   1  10        229.18        247.98         7.10 o                         
   0   1  10       1733.74       1818.74        45.59 o                         
   1   1  10        226.66        251.85         7.18 o                         
   2   1  10       1147.84       1260.42        20.40 o                         
   3   1  10        545.52        570.56        11.31 o                         
   4   1  10       1720.83       1670.12        29.82 o                         
   5   1  10        983.48        953.21        18.42 o                         
   6   1  10       2650.93       2751.32        56.63 o                         
   7   1  10        142.79        148.41         6.67 o                         
   8   1  10       1608.44       1538.97        25.50 o                         
   9   1  10       1606.35       1625.64        28.31 o                         
  10   1  10        228.75        233.49         9.14 o                         
  11   1  10         20.89         18.46         4.53 o                         
  12   1  10         28.97         43.80         6.70 o                         
  13   1  10          5.55          0.63         5.95 o                         
  14   1  10         24.87         27.81         6.99 o                         
  15   1  10        109.44        110.30        16.09 o                         
  16   1  10         10.83         16.47        14.97 o                         
 -16   2  10        142.19        164.81        52.78 o                         
 -15   2  10         61.60         72.12        14.97 o                         
 -14   2  10        152.21        180.28        14.02 o                         
 -13   2  10        186.99        187.31        14.02 o                         
 -12   2  10         99.80         99.33        10.31 o                         
 -11   2  10         36.54         33.23         5.49 o                         
 -10   2  10        169.82        156.13         8.57 o                         
  -9   2  10         26.84         26.19         1.95 o                         
  -8   2  10        415.66        405.23         8.79 o                         
  -7   2  10         26.17         23.90         2.90 o                         
  -6   2  10        494.68        500.07        10.79 o                         
  -5   2  10         89.21         81.19         6.07 o                         
  -4   2  10         37.10         27.14         4.76 o                         
  -3   2  10       1068.35       1017.96        39.68 o                         
  -2   2  10       1193.42       1254.52        23.62 o                         
  -1   2  10       4423.88       4566.80        67.30 o                         
   0   2  10        324.89        411.46         9.35 o
[truncated: 377,463 more chars]
