# Supplementary material for: Crystal structures of two 1,2,3,4-tetra­hydro­naphthalenes obtained during efforts towards the total synthesis of elisabethin A
Source: Acta Crystallogr E Crystallogr Commun. 2023 Feb 17;79(Pt 3):177–81. doi: 10.1107/S2056989023001226 (PMC9993920; doi:10.1107/S2056989023001226)
Supplement: Supplementary file 4 [file e-79-00177-8sup3.hkl]

data_8                                                                          
_shelx_title ' sad in P2(1)'                                                    
_shelx_refln_list_code          4                                               
_shelx_F_calc_maximum       96.60                                               
_exptl_crystal_F_000       504.00                                               
_reflns_d_resolution_high  0.6143                                               
                                                                                
loop_                                                                           
 _space_group_symop_operation_xyz                                               
 'x, y, z'                                                                      
 '-x, y+1/2, -z'                                                                
                                                                                
_cell_length_a    12.0078                                                       
_cell_length_b     9.2620                                                       
_cell_length_c    12.1411                                                       
_cell_angle_alpha  90.000                                                       
_cell_angle_beta  104.091                                                       
_cell_angle_gamma  90.000                                                       
                                                                                
_shelx_F_squared_multiplier     1.000                                           
                                                                                
loop_                                                                           
 _refln_index_h                                                                 
 _refln_index_k                                                                 
 _refln_index_l                                                                 
 _refln_F_squared_calc                                                          
 _refln_F_squared_meas                                                          
 _refln_F_squared_sigma                                                         
 _refln_observed_status                                                         
   1 -15   0          8.00         11.11         2.79 o                         
   0 -14   0          1.09          5.13         2.68 o                         
   1 -14   0         34.67         34.48         2.37 o                         
   2 -14   0         33.43         30.39         2.30 o                         
   3 -14   0         34.17         34.51         2.89 o                         
   4 -14   0          8.44          8.41         3.49 o                         
   5 -14   0          9.99         13.04         3.08 o                         
   6 -14   0          1.74          5.91         3.65 o                         
   7 -14   0         13.17         20.52         4.70 o                         
   1 -13   0          5.03          5.04         1.76 o                         
   2 -13   0         22.76         20.54         2.16 o                         
   3 -13   0          8.88          9.20         1.89 o                         
   4 -13   0          4.12          6.97         2.19 o                         
   5 -13   0         56.64         59.24         4.52 o                         
   6 -13   0          8.54          7.34         2.82 o                         
   7 -13   0         38.01         36.00         3.57 o                         
   8 -13   0          0.79          3.18         2.75 o                         
   9 -13   0         41.29         35.93         6.15 o                         
   0 -12   0         84.14         84.77         4.42 o                         
   1 -12   0        161.13        155.94         3.75 o                         
   2 -12   0          6.02          4.18         1.74 o                         
   3 -12   0         28.69         28.39         2.44 o                         
   4 -12   0          7.65          8.53         2.03 o                         
   5 -12   0          6.30          7.60         2.51 o                         
   6 -12   0         49.45         56.66         4.42 o                         
   7 -12   0         21.82         23.57         3.15 o                         
   8 -12   0         20.42         22.03         5.40 o                         
   9 -12   0         36.20         36.40         3.57 o                         
  10 -12   0         18.58         17.62         3.35 o                         
  11 -12   0          2.61          0.88         3.00 o                         
   1 -11   0          5.56          4.32         1.50 o                         
   2 -11   0         21.84         26.14         2.11 o                         
   3 -11   0         64.64         58.60         3.53 o                         
   4 -11   0         87.35         80.20         3.29 o                         
   5 -11   0         12.49         10.49         2.41 o                         
   6 -11   0         60.73         57.28         4.17 o                         
   7 -11   0         77.11         81.62         4.42 o                         
   8 -11   0         39.35         34.65         3.29 o                         
   9 -11   0         10.80          8.28         2.74 o                         
  10 -11   0         44.08         45.56         4.95 o                         
  11 -11   0         53.12         51.05         4.05 o                         
  12 -11   0         23.92         24.64         6.00 o                         
   0 -10   0        193.29        173.66         5.24 o                         
   1 -10   0        206.12        201.13         4.56 o                         
   2 -10   0          9.17          9.92         1.69 o                         
   3 -10   0         27.46         25.03         1.57 o                         
   4 -10   0         23.38         23.20         1.52 o                         
   5 -10   0         46.43         42.35         1.95 o                         
   6 -10   0         45.68         46.97         2.40 o                         
   7 -10   0         50.42         48.79         2.65 o                         
   8 -10   0         38.02         38.41         3.04 o                         
   9 -10   0         54.75         52.96         4.57 o                         
  10 -10   0         16.61         19.75         2.27 o                         
  11 -10   0        125.09        133.22         4.11 o                         
  12 -10   0        137.53        145.01         4.86 o                         
  13 -10   0         16.52         21.57         2.41 o                         
  14 -10   0          7.93         11.66         3.27 o                         
   1  -9   0        138.51        128.93         2.85 o                         
   2  -9   0        448.95        433.45         6.48 o                         
   3  -9   0        111.58        104.67         2.43 o                         
   4  -9   0          9.58          9.56         1.10 o                         
   5  -9   0        255.33        257.86         4.67 o                         
   6  -9   0         26.41         25.22         1.84 o                         
   7  -9   0        143.34        138.05         3.54 o                         
   8  -9   0         95.67         86.32         2.94 o                         
   9  -9   0         12.18         12.54         2.58 o                         
  10  -9   0         59.27         60.53         3.00 o                         
  11  -9   0         32.13         34.65         2.93 o                         
  12  -9   0          6.94          8.26         2.42 o                         
  13  -9   0        149.86        161.85         4.80 o                         
  14  -9   0         40.41         48.87         5.11 o                         
  15  -9   0         19.11         19.51         3.70 o                         
   0  -8   0         20.87         21.96         1.56 o                         
   1  -8   0        198.01        193.06         3.78 o                         
   2  -8   0         11.73         13.02         1.02 o                         
   3  -8   0       1201.08       1143.32        13.45 o                         
   4  -8   0        441.85        421.82         5.50 o                         
   5  -8   0         41.13         39.44         1.35 o                         
   6  -8   0         13.48         15.09         1.14 o                         
   7  -8   0        126.23        128.58         2.70 o                         
   8  -8   0        362.17        349.86         6.62 o                         
   9  -8   0         24.51         25.12         2.08 o                         
  10  -8   0         76.41         76.80         3.01 o                         
  11  -8   0         27.55         23.86         2.15 o                         
  12  -8   0          0.66         -0.36         1.77 o                         
  13  -8   0          1.14          0.36         1.84 o                         
  14  -8   0         66.40         67.80         3.65 o                         
  15  -8   0          6.05          6.02         2.87 o                         
  16  -8   0          6.21         12.21         4.60 o                         
   1  -7   0         17.67         17.66         1.02 o                         
   2  -7   0         21.41         14.75         1.08 o                         
   3  -7   0         12.72         10.42         0.70 o                         
   4  -7   0         17.76         15.51         0.90 o                         
   5  -7   0         17.59         14.21         1.04 o                         
   6  -7   0        162.98        165.14         2.98 o                         
   7  -7   0        259.47        231.42         3.83 o                         
   8  -7   0         12.44          7.55         1.03 o                         
   9  -7   0        176.13        178.48         3.40 o                         
  10  -7   0         12.64         10.40         1.68 o                         
  11  -7   0        147.00        145.76         3.91 o                         
  12  -7   0         15.30         13.33         1.97 o                         
  13  -7   0          1.21          2.31         1.88 o                         
  14  -7   0         51.43         45.74         2.97 o                         
  15  -7   0         17.65         18.37         3.03 o                         
  16  -7   0         83.12         87.00         6.93 o                         
   0  -6   0        411.92        424.61         9.51 o                         
   1  -6   0        159.62        165.91         3.15 o                         
   2  -6   0        915.98        952.36        12.42 o                         
   3  -6   0         85.33         78.59         2.03 o                         
   4  -6   0        510.87        484.72         5.92 o                         
   5  -6   0        408.18        406.09         5.65 o                         
   6  -6   0        197.22        189.63         3.13 o                         
   7  -6   0        230.11        200.05         3.37 o                         
   8  -6   0         74.84         60.17         1.93 o                         
   9  -6   0         95.51         90.48         2.43 o                         
  10  -6   0         72.68         67.36         2.15 o                         
  11  -6   0         98.71         93.52         3.13 o                         
  12  -6   0        104.55         99.90         3.38 o                         
  13  -6   0         20.51         19.45         3.31 o                         
  14  -6   0          2.65          4.50         1.93 o                         
  15  -6   0        139.87        143.12         4.50 o                         
  16  -6   0         28.28         31.23         2.73 o                         
  17  -6   0         74.10         79.22         6.73 o                         
   1  -5   0         50.41         55.21         1.41 o                         
   2  -5   0         18.84         18.69         0.84 o                         
   3  -5   0         95.02         98.73         1.60 o                         
   4  -5   0        302.97        287.67         3.68 o                         
   5  -5   0        101.66        111.59         2.06 o                         
   6  -5   0        387.55        401.76         5.68 o                         
   7  -5   0         48.85         59.08         1.71 o                         
   8  -5   0        240.78        242.13         3.90 o                         
   9  -5   0          8.81          7.94         1.08 o                         
  10  -5   0         12.88         11.89         1.20 o                         
  11  -5   0        231.08        217.61         4.76 o                         
  12  -5   0        169.63        156.20         3.98 o                         
  13  -5   0        158.61        165.38         4.28 o                         
  14  -5   0         32.49         30.02         2.43 o                         
  15  -5   0         91.10         91.75         3.78 o                         
  16  -5   0         32.70         38.68         7.70 o                         
  17  -5   0         12.51         14.52         2.39 o                         
   0  -4   0        109.28         96.98         3.80 o                         
   1  -4   0        495.63        478.20         7.20 o                         
   2  -4   0        592.37        628.67         8.28 o                         
   3  -4   0        359.36        377.75         5.11 o                         
   4  -4   0        409.27        413.29         5.63 o                         
   5  -4   0        461.64        477.21         6.41 o                         
   6  -4   0        405.67        421.11         5.84 o                         
   7  -4   0         40.34         28.26         1.30 o                         
   8  -4   0         43.00         41.98         1.63 o                         
   9  -4   0         58.09         49.20         1.81 o                         
  10  -4   0         26.38         28.25         1.56 o                         
  11  -4   0        125.85        109.54         3.19 o                         
  12  -4   0        281.10        274.50         5.54 o                         
  13  -4   0        171.99        175.12         4.39 o                         
  14  -4   0        149.89        150.97         4.33 o                         
  15  -4   0         31.47         28.98         2.45 o                         
  16  -4   0         50.10         49.65         4.37 o                         
  17  -4   0          4.61          4.81         2.55 o                         
  18  -4   0         39.12         39.62         3.09 o                         
   1  -3   0        902.60        938.01        11.82 o                         
   2  -3   0         31.61         41.89         2.94 o                         
   3  -3   0       3133.59       3330.58        37.29 o                         
   4  -3   0       1321.59       1576.68        19.92 o                         
   5  -3   0         97.00         83.20         1.66 o                         
   6  -3   0        311.28        333.51         4.79 o                         
   7  -3   0        937.06       1006.62        11.76 o                         
   8  -3   0         66.45         63.31         1.49 o                         
   9  -3   0        394.30        377.59         4.95 o                         
  10  -3   0        240.67        226.17         3.42 o                         
  11  -3   0         35.87         39.47         1.77 o                         
  12  -3   0        237.74        213.34         4.60 o                         
  13  -3   0        113.57        111.29         3.92 o                         
  14  -3   0         79.85         72.51         3.19 o                         
  15  -3   0        106.52        104.15         3.71 o                         
  16  -3   0         57.32         64.30         3.54 o                         
  17  -3   0         35.24         37.46         4.07 o                         
  18  -3   0         41.63         44.04         3.10 o                         
   0  -2   0        304.07        299.24         8.01 o                         
   1  -2   0       2115.74       2298.75        38.57 o                         
   2  -2   0        714.32        779.08         8.09 o                         
   3  -2   0       4761.21       5013.19        62.54 o                         
   4  -2   0        232.86        260.19         3.22 o                         
   5  -2   0         80.18         83.14         2.23 o                         
   6  -2   0        694.01        786.76         9.07 o                         
   7  -2   0         65.36         57.53         1.27 o                         
   8  -2   0        204.50        229.92         2.35 o                         
   9  -2   0        587.35        564.02         5.76 o                         
  10  -2   0         43.01         38.41         1.11 o                         
  11  -2   0         93.29         86.02         2.32 o                         
  12  -2   0         63.79         63.26         2.20 o                         
  13  -2   0          3.75          4.34         1.27 o                         
  14  -2   0          5.42          4.11         1.75 o                         
  15  -2   0         29.41         32.82         2.48 o                         
  16  -2   0          4.25          3.57         2.05 o                         
  17  -2   0         30.44         30.66         2.63 o                         
  18  -2   0          0.15          2.24         2.19 o                         
   1  -1   0       2627.39       2733.29        48.12 o                         
   2  -1   0        990.17       1009.44        14.28 o                         
   3  -1   0        270.32        271.98         3.18 o                         
   4  -1   0       2925.61       3119.03        34.88 o                         
   5  -1   0         79.74         84.12         2.87 o                         
   6  -1   0        225.28        197.27         3.34 o                         
   7  -1   0        108.19         92.45         1.79 o                         
   8  -1   0        209.82        200.70         2.86 o                         
   9  -1   0        558.23        553.40         6.13 o                         
  10  -1   0        546.96        530.13         6.50 o                         
  11  -1   0          7.78          6.09         0.75 o                         
  12  -1   0         29.60         26.66         1.75 o                         
  13  -1   0         69.87         66.78         2.83 o                         
  14  -1   0         76.97         70.86         3.04 o                         
  15  -1   0          5.71          2.02         1.84 o                         
  16  -1   0         13.28          9.82         2.09 o                         
  17  -1   0         82.01         82.48         3.79 o                         
  18  -1   0         39.29         39.21         2.87 o                         
   2   0   0       7420.75       7536.10        84.32 o                         
   3   0   0        684.31        707.88         8.46 o                         
   4   0   0        205.65        205.09         2.57 o                         
   5   0   0         10.26         11.66         0.62 o                         
   6   0   0        315.03        310.69         5.50 o                         
   7   0   0        250.57        250.08         4.27 o                         
   8   0   0         42.58         40.43         1.22 o                         
   9   0   0        424.18        394.88         5.66 o                         
  10   0   0        362.59        377.49         5.68 o                         
  11   0   0         22.77         22.86         1.35 o                         
  12   0   0         10.08         10.15         0.95 o                         
  13   0   0        108.24        104.57         3.15 o                         
  14   0   0          6.29          4.89         1.62 o                         
  15   0   0          8.81         10.81         1.96 o                         
  16   0   0         11.92         10.80         2.62 o                         
  17   0   0         49.57         48.17         3.57 o                         
  18   0   0          6.96          9.58         2.25 o                         
   1   1   0       2625.96       2744.26        30.81 o                         
   2   1   0        991.57       1023.27         9.63 o                         
   3   1   0        266.99        267.78         3.24 o                         
   4   1   0       2925.15       3143.98        32.12 o                         
   5   1   0         82.15         84.97         1.14 o                         
   6   1   0        222.59        197.72         2.93 o                         
   7   1   0        110.69         95.45         1.89 o                         
   8   1   0        212.28        210.89         5.01 o                         
   9   1   0        548.56        554.19         7.66 o                         
  10   1   0        549.13        538.25         7.55 o                         
  11   1   0          8.88          6.42         1.09 o                         
  12   1   0         27.56         25.91         1.55 o                         
  13   1   0         70.13         67.91         2.23 o                         
  14   1   0         74.30         73.31         3.14 o                         
  15   1   0          6.49          6.99         1.90 o                         
  16   1   0         13.06         12.50         2.16 o                         
  17   1   0         80.91         79.11         7.56 o                         
  18   1   0         38.62         36.71         3.70 o                         
   0   2   0        312.00        309.15         8.11 o                         
   1   2   0       2119.97       2218.32        39.91 o                         
   2   2   0        724.70        789.19         8.87 o                         
   3   2   0       4766.36       5057.53        70.69 o                         
   4   2   0        235.85        263.60         3.27 o                         
   5   2   0         81.36         90.52         2.30 o                         
   6   2   0        701.61        802.77         9.85 o                         
   7   2   0         67.78         58.90         1.17 o                         
   8   2   0        201.69        228.92         2.53 o                         
   9   2   0        583.49        569.24         6.91 o                         
  10   2   0         43.10         36.73         1.75 o                         
  11   2   0         92.81         85.39         2.38 o                         
  12   2   0         64.31         58.85         2.23 o                         
  13   2   0          3.70          5.26         1.36 o                         
  14   2   0          5.33          5.62         1.43 o                         
  15   2   0         29.69         31.36         2.44 o                         
  16   2   0          4.49          3.71         1.95 o                         
  17   2   0         30.13         27.84         2.53 o                         
  18   2   0          0.22         -0.70         3.55 o                         
   1   3   0        901.23        928.45        24.02 o                         
   2   3   0         32.40         41.61         0.77 o                         
   3   3   0       3125.69       3357.39        37.25 o                         
   4   3   0       1326.52       1577.08        17.77 o                         
   5   3   0         97.54         84.39         2.25 o                         
   6   3   0        315.86        343.82         4.27 o                         
   7   3   0        935.90       1022.13        12.24 o                         
   8   3   0         65.01         62.62         1.41 o                         
   9   3   0        387.82        384.74         4.43 o                         
  10   3   0        238.33        224.16         3.94 o                         
  11   3   0         36.85         38.50         2.57 o                         
  12   3   0        239.29        219.35         4.09 o                         
  13   3   0        115.84        113.69         3.02 o                         
  14   3   0         79.24         76.76         2.71 o                         
  15   3   0        106.43        106.10         3.97 o                         
  16   3   0         55.99         53.40         4.80 o                         
  17   3   0         34.99         34.48         3.79 o                         
  18   3   0         40.09         40.10         4.26 o                         
   0   4   0        109.18        104.64         2.62 o                         
   1   4   0        486.51        469.56         7.67 o                         
   2   4   0        603.32        639.77         7.40 o                         
   3   4   0        360.43        381.35         5.16 o                         
   4   4   0        415.26        416.69         4.96 o                         
   5   4   0        454.20        471.07         7.57 o                         
   6   4   0        401.00        418.50         6.95 o                         
   7   4   0         39.35         27.34         1.55 o                         
   8   4   0         41.63         40.21         1.48 o                         
   9   4   0         58.51         51.64         1.86 o                         
  10   4   0         25.72         28.27         1.16 o                         
  11   4   0        126.63        112.82         3.28 o                         
  12   4   0        280.38        272.48         6.78 o                         
  13   4   0        171.79        173.31         4.47 o                         
  14   4   0        150.51        152.37         4.34 o                         
  15   4   0         31.22         35.76         2.63 o                         
  16   4   0         49.91         48.00         6.76 o                         
  17   4   0          4.46          4.76         2.62 o                         
  18   4   0         39.55         46.24         9.91 o                         
   1   5   0         50.24         59.01         1.45 o                         
   2   5   0         18.44         19.80         1.03 o                         
   3   5   0         94.63         96.89         1.82 o                         
   4   5   0        300.94        283.55         4.15 o                         
   5   5   0        102.55        111.96         1.70 o                         
   6   5   0        391.26        404.53         7.08 o                         
   7   5   0         50.15         60.10         1.75 o                         
   8   5   0        245.55        240.22         4.08 o                         
   9   5   0          7.96          8.97         1.05 o                         
  10   5   0         13.05         13.87         0.95 o                         
  11   5   0        234.90        219.28         4.88 o                         
  12   5   0        167.59        151.90         4.17 o                         
  13   5   0        157.45        167.31         4.47 o                         
  14   5   0         33.57         38.23         3.49 o                         
  15   5   0         90.74        104.45         3.92 o                         
  16   5   0         32.51         41.59         5.46 o                         
  17   5   0         13.20         18.17         3.08 o                         
   0   6   0        404.41        428.94        12.06 o                         
   1   6   0        164.70        178.11         2.97 o                         
   2   6   0        909.86        959.08        12.53 o                         
   3   6   0         84.98         78.08         1.83 o                         
   4   6   0        507.27        479.85         6.68 o                         
   5   6   0        410.45        395.37         5.68 o                         
   6   6   0        196.42        180.43         2.55 o                         
   7   6   0        231.22        196.96         3.51 o                         
   8   6   0         76.22         58.38         1.90 o                         
   9   6   0         94.08         90.83         2.31 o                         
  10   6   0         73.40         66.45         1.77 o                         
  11   6   0         98.44         98.48         3.36 o                         
  12   6   0        104.67        105.99         3.66 o                         
  13   6   0         20.58         20.76         2.21 o                         
  14   6   0          2.63          2.22         1.94 o                         
  15   6   0        140.53        141.70         4.60 o                         
  16   6   0         28.60         33.24         2.95 o                         
  17   6   0         73.53         75.15         5.05 o                         
   1   7   0         17.89         17.10         1.14 o                         
   2   7   0         21.37         14.55         1.10 o                         
   3   7   0         12.20         11.39         1.04 o                         
   4   7   0         17.12         16.42         1.19 o                         
   5   7   0         18.24         18.91         0.96 o                         
   6   7   0        163.90        163.20         2.95 o                         
   7   7   0        255.19        227.83         4.00 o                         
   8   7   0         12.88          7.33         1.17 o                         
   9   7   0        178.76        176.11         3.47 o                         
  10   7   0         11.65          9.71         1.09 o                         
  11   7   0        149.19        147.45         4.16 o                         
  12   7   0         14.41         15.22         2.95 o                         
  13   7   0          1.28          0.23         1.93 o                         
  14   7   0         51.49         47.21         3.22 o                         
  15   7   0         18.01         19.57         2.49 o                         
  16   7   0         81.59         93.15         4.34 o                         
   0   8   0         20.78         21.89         1.95 o                         
   1   8   0        198.80        201.68         3.60 o                         
   2   8   0         12.78         12.80         1.22 o                         
   3   8   0       1193.45       1176.10        15.34 o                         
   4   8   0        448.12        440.31         6.41 o                         
   5   8   0         39.81         40.64         1.67 o                         
   6   8   0         14.38         13.02         2.39 o                         
   7   8   0        128.03        126.29         3.52 o                         
   8   8   0        364.10        350.99         5.65 o                         
   9   8   0         24.63         22.68         1.55 o                         
  10   8   0         76.96         72.98         2.17 o                         
  11   8   0         27.62         24.09         2.13 o                         
  12   8   0          0.65         -1.81         1.81 o                         
  13   8   0          1.12          1.15         2.11 o                         
  14   8   0         66.46         67.43         5.08 o                         
  15   8   0          6.09          7.29         7.51 o                         
  16   8   0          6.36         23.72         4.90 o                         
   1   9   0        137.91        133.45         3.07 o                         
   2   9   0        450.25        457.05         6.78 o                         
   3   9   0        110.34        106.03         2.68 o                         
   4   9   0          9.87         10.58         1.24 o                         
   5   9   0        253.74        258.16         7.14 o                         
   6   9   0         25.42         27.54         2.25 o                         
   7   9   0        140.58        138.75         4.09 o                         
   8   9   0         97.51         89.58         3.47 o                         
   9   9   0         11.85         10.15         2.09 o                         
  10   9   0         59.23         52.57         2.57 o                         
  11   9   0         33.45         35.57         4.40 o                         
  12   9   0          6.24          7.69         3.18 o                         
  13   9   0        149.35        158.73        12.21 o                         
  14   9   0         40.67         50.83         9.36 o                         
  15   9   0         19.47         21.60         4.80 o                         
   0  10   0        188.91        185.69         5.34 o                         
   1  10   0        204.11        204.74         4.03 o                         
   2  10   0         10.02          7.55         1.36 o                         
   3  10   0         28.02         26.22         1.68 o                         
   4  10   0         23.40         21.13         2.79 o                         
   5  10   0         47.87         42.82         3.86 o                         
   6  10   0         45.18         41.96         3.08 o                         
   7  10   0         51.59         55.31         4.69 o                         
   8  10   0         37.30         37.61         2.74 o                         
   9  10   0         55.79         49.59         2.76 o                         
  10  10   0         16.69         15.62         1.92 o                         
  11  10   0        125.24        125.18         6.54 o                         
  12  10   0        137.30        146.50        13.06 o                         
  13  10   0         16.64         23.13         6.31 o                         
  14  10   0          7.86          9.81         6.41 o                         
   1  11   0          5.61          3.40         1.45 o                         
   2  11   0         21.61         24.71         2.28 o                         
   3  11   0         65.16         59.96         3.05 o                         
   4  11   0         86.23         90.88         3.68 o                         
   5  11   0         12.46         14.76         3.31 o                         
   6  11   0         59.42         61.74         4.03 o                         
   7  11   0         77.19         79.63         3.90 o                         
   8  11   0         40.52         37.79         2.45 o                         
   9  11   0         10.77          9.45         1.98 o                         
  10  11   0         44.55         46.35         3.89 o                         
  11  11   0         52.98         50.58         6.66 o                         
  12  11   0         24.99         23.41         4.30 o                         
   0  12   0         85.84         88.74        10.46 o                         
   1  12   0        160.80        165.16         3.97 o                         
   2  12   0          5.75          7.99         3.16 o                         
   3  12   0         27.96         28.67         3.46 o                         
   4  12   0          7.12          5.97         2.27 o                         
   5  12   0          5.85          6.76         2.43 o                         
   6  12   0         49.24         50.80         3.86 o                         
   7  12   0         21.99         23.75         2.32 o                         
   8  12   0         20.76         23.45         2.59 o                         
   9  12   0         35.52         34.12         2.54 o                         
  10  12   0         18.83         19.44         4.15 o                         
  11  12   0          2.58          4.19         4.50 o                         
   1  13   0          4.92          5.92         1.72 o                         
   2  13   0         22.58         20.52         2.90 o                         
   3  13   0          8.75          8.47         2.01 o                         
   4  13   0          4.03          2.19         1.97 o                         
   5  13   0         57.11         60.26         3.71 o                         
   6  13   0          8.32          9.69         2.45 o                         
   7  13   0         38.81         41.29         4.61 o                         
   8  13   0          0.85         -0.72         2.08 o                         
   9  13   0         41.02         32.19         2.66 o                         
   0  14   0          0.94          1.60         4.10 o                         
   1  14   0         34.85         34.02         4.55 o                         
   2  14   0         33.08         35.97         5.30 o                         
   3  14   0         35.25         36.98         4.72 o                         
   4  14   0          8.28          9.95         2.68 o                         
   5  14   0         10.15          8.35         2.48 o                         
   6  14   0          1.92         -1.55         2.56 o                         
  -1 -15   1         13.50         17.96         3.00 o                         
   0 -15   1         10.96         12.51         4.00 o                         
   1 -15   1         41.69         44.54         5.30 o                         
  -7 -14   1          3.51          8.11         3.70 o                         
  -6 -14   1          6.43          9.42         2.93 o                         
  -5 -14   1          2.62          5.29         2.83 o                         
  -4 -14   1         24.65         21.04         2.62 o                         
  -3 -14   1          0.02         -0.71         2.07 o                         
  -2 -14   1         24.64         29.23         2.30 o                         
  -1 -14   1         35.57         34.67         2.37 o                         
   0 -14   1          2.99          3.39         1.84 o                         
   1 -14   1         10.09         11.24         2.50 o                         
   2 -14   1         14.77         13.89         1.95 o                         
   3 -14   1          4.73          6.71         2.15 o                         
   4 -14   1          4.96          6.10         2.69 o                         
   5 -14   1         16.02         19.62         4.60 o                         
   6 -14   1          7.60         13.71         2.97 o                         
  -9 -13   1          3.33          2.32         2.79 o                         
  -8 -13   1          4.56          5.86         2.94 o                         
  -7 -13   1         54.51         62.59         4.70 o                         
  -6 -13   1         17.63         15.82         5.35 o                         
  -5 -13   1          2.03          0.95         2.55 o                         
  -4 -13   1         41.04         45.65         4.41 o                         
  -3 -13   1         11.21         12.11         2.08 o                         
  -2 -13   1         23.75         21.62         2.06 o                         
  -1 -13   1         69.68         70.43         4.26 o                         
   0 -13   1         48.60         52.33         2.85 o                         
   1 -13   1         68.18         69.06         3.10 o                         
   2 -13   1          8.08          7.38         1.80 o                         
   3 -13   1         39.39         35.38         2.51 o                         
   4 -13   1         24.16         22.59         2.10 o                         
   5 -13   1         44.04         45.79         3.77 o                         
   6 -13   1         15.31         17.45         3.14 o                         
   7 -13   1         24.78         29.45         3.54 o                         
   8 -13   1         20.37         23.67         3.65 o                         
   9 -13   1          2.55          5.25         2.89 o                         
 -11 -12   1         25.21         28.62         3.50 o                         
 -10 -12   1          2.64          1.17         2.79 o                         
  -9 -12   1         47.48         46.30         3.85 o                         
  -8 -12   1        101.90        103.07         5.26 o                         
  -7 -12   1         40.81         41.50         3.57 o                         
  -6 -12   1          7.81          8.93         2.75 o                         
  -5 -12   1         48.61         52.82         6.15 o                         
  -4 -12   1         71.43         72.66         3.61 o                         
  -3 -12   1         11.81          9.05         2.00 o                         
  -2 -12   1         43.29         43.36         3.91 o                         
  -1 -12   1         11.07         12.74         1.79 o                         
   0 -12   1         19.19         13.97         1.80 o                         
   1 -12   1         43.88         41.87         2.32 o                         
   2 -12   1          2.61          1.22         1.66 o                         
   3 -12   1         91.58         82.06         4.00 o                         
   4 -12   1         54.13         50.38         3.37 o                         
   5 -12   1         35.12         30.40         3.13 o                         
   6 -12   1         54.76         62.14         6.21 o                         
   7 -12   1         52.74         54.03         4.10 o                         
   8 -12   1         23.92         29.45         3.50 o                         
   9 -12   1         80.19         78.99         4.95 o                         
  10 -12   1          8.36          9.24         2.94 o                         
  11 -12   1         31.24         32.03         5.30 o                         
 -13 -11   1          8.87         14.21         4.80 o                         
 -12 -11   1         22.05         25.49         4.75 o                         
 -11 -11   1         19.86         23.13         6.71 o                         
 -10 -11   1         13.54         15.17         3.75 o                         
  -9 -11   1         41.18         46.24         3.75 o                         
  -8 -11   1          4.53          1.13         2.40 o                         
  -7 -11   1          1.55          2.28         2.40 o                         
  -6 -11   1         19.53         22.99         2.89 o                         
  -5 -11   1          3.85          4.00         2.35 o                         
  -4 -11   1          6.47          7.78         1.94 o                         
  -3 -11   1         82.54         79.26         3.22 o                         
  -2 -11   1          8.68          6.76         1.77 o                         
  -1 -11   1         63.01         60.63         2.93 o                         
   0 -11   1         60.99         54.02         2.40 o                         
   1 -11   1          3.08          2.67         1.48 o                         
   2 -11   1        216.31        205.76         4.25 o                         
   3 -11   1         97.63         94.65         3.42 o                         
   4 -11   1         32.29         34.03         2.38 o                         
   5 -11   1         13.29         15.03         2.51 o                         
   6 -11   1        123.18        121.09         5.06 o                         
   7 -11   1         59.56         61.35         4.12 o                         
   8 -11   1         66.76         63.69         4.26 o                         
   9 -11   1         15.33         15.55         2.94 o                         
  10 -11   1         29.60         29.56         3.43 o                         
  11 -11   1         17.78         20.18         4.65 o                         
  12 -11   1          8.48          8.03         2.96 o                         
 -14 -10   1         16.76         17.60         5.15 o                         
 -13 -10   1         92.68         93.86         5.26 o                         
 -12 -10   1         50.17         65.72         8.17 o                         
 -11 -10   1        227.14        237.99         7.03 o                         
 -10 -10   1         12.91         14.89         2.08 o                         
  -9 -10   1         69.79         74.30         3.29 o                         
  -8 -10   1         45.78         48.68         2.85 o                         
  -7 -10   1         24.13         23.30         2.85 o                         
  -6 -10   1         37.14         37.44         2.94 o                         
  -5 -10   1          5.97          4.39         2.05 o                         
  -4 -10   1        103.96         94.08         3.66 o                         
  -3 -10   1        222.26        202.62         4.66 o                         
  -2 -10   1        264.56        263.96         4.48 o                         
  -1 -10   1         60.32         54.93         2.66 o                         
   0 -10   1         76.38         68.32         2.44 o                         
   1 -10   1        105.67        101.60         2.80 o                         
   2 -10   1         39.50         37.26         2.35 o                         
   3 -10   1        191.65        187.08         3.58 o                         
   4 -10   1         22.03         19.68         1.47 o                         
   5 -10   1         51.02         44.42         2.05 o                         
   6 -10   1         18.88         16.65         1.65 o                         
   7 -10   1         31.61         27.49         2.40 o                         
   8 -10   1         42.26         45.03         2.71 o                         
   9 -10   1         71.69         74.73         3.21 o                         
  10 -10   1        104.00        114.36         3.87 o                         
  11 -10   1         88.40         94.45         3.73 o                         
  12 -10   1         14.37         14.71         2.24 o                         
  13 -10   1         15.52         22.71         3.26 o                         
 -15  -9   1          0.35          0.15         4.59 o                         
 -14  -9   1         11.16         12.48         5.34 o                         
 -13  -9   1         16.80         19.89         4.04 o                         
 -12  -9   1        122.50        130.89         4.09 o                         
 -11  -9   1         48.46         56.83         3.23 o                         
 -10  -9   1         52.76         53.87         2.75 o                         
  -9  -9   1         18.32         15.02         1.77 o                         
  -8  -9   1         95.31         98.12         3.27 o                         
  -7  -9   1         55.96         56.15         2.42 o                         
  -6  -9   1         67.70         64.43         3.28 o                         
  -5  -9   1         22.95         26.09         1.81 o                         
  -4  -9   1         76.25         64.02         1.96 o                         
  -3  -9   1        166.73        166.03         4.87 o                         
  -2  -9   1        320.39        314.17         4.32 o                         
  -1  -9   1        694.16        681.45         8.42 o                         
   0  -9   1         21.23         19.44         1.39 o                         
   1  -9   1        342.95        341.56         4.61 o                         
   2  -9   1         12.69          8.59         1.00 o                         
   3  -9   1        201.60        192.54         3.06 o                         
   4  -9   1         84.82         78.54         2.21 o                         
   5  -9   1        171.91        170.28         3.43 o                         
   6  -9   1         40.00         37.73         2.15 o                         
   7  -9   1        147.99        146.21         3.76 o                         
   8  -9   1        118.67        110.81         3.48 o                         
   9  -9   1         11.93         11.27         1.79 o                         
  10  -9   1          8.74          7.26         1.85 o                         
  11  -9   1         42.31         44.53         2.79 o                         
  12  -9   1         79.69         80.76         4.60 o                         
  13  -9   1         69.24         77.90         5.15 o                         
  14  -9   1         33.71         36.88         6.33 o                         
 -16  -8   1         72.10         75.96         5.28 o                         
 -15  -8   1          6.44          6.62         4.53 o                         
 -14  -8   1         39.59         34.21         2.62 o                         
 -13  -8   1         25.80         30.87         3.03 o                         
 -12  -8   1         50.22         48.50         2.94 o                         
 -11  -8   1         60.46         59.32         2.84 o                         
 -10  -8   1         53.24         55.50         2.72 o                         
  -9  -8   1        118.37        112.12         3.27 o                         
  -8  -8   1          1.00          1.42         1.58 o                         
  -7  -8   1        187.93        192.07         4.12 o                         
  -6  -8   1        147.04        135.91         3.56 o                         
  -5  -8   1        327.56        313.36        10.12 o                         
  -4  -8   1         60.11         55.87         1.79 o                         
  -3  -8   1        352.80        347.42         5.19 o                         
  -2  -8   1        183.64        179.77         3.15 o                         
  -1  -8   1        106.41        100.32         1.78 o                         
   0  -8   1          4.76          6.31         1.01 o                         
   1  -8   1         37.05         34.06         1.70 o                         
   2  -8   1        217.86        210.18         4.79 o                         
   3  -8   1        179.06        171.67         3.03 o                         
   4  -8   1        167.51        159.66         2.66 o                         
   5  -8   1         75.12         72.16         1.75 o                         
   6  -8   1        413.07        406.95         5.97 o                         
   7  -8   1        162.15        155.31         3.02 o                         
   8  -8   1         65.85         63.96         2.08 o                         
   9  -8   1         62.59         57.22         2.15 o                         
  10  -8   1         51.12         47.62         2.72 o                         
  11  -8   1         12.30         11.23         1.93 o                         
  12  -8   1        106.53        105.61         3.80 o                         
  13  -8   1         58.15         60.07         5.31 o                         
  14  -8   1          9.26          8.26         2.30 o                         
  15  -8   1         11.11         11.11         2.31 o                         
 -16  -7   1         69.09         75.04         6.46 o                         
 -15  -7   1         53.64         58.87         3.44 o                         
 -14  -7   1          1.16         -0.63         1.96 o                         
 -13  -7   1         18.84         18.14         2.10 o                         
 -12  -7   1         32.04         30.34         2.59 o                         
 -11  -7   1         22.47         24.14         1.99 o                         
 -10  -7   1         10.78          9.07         1.58 o                         
  -9  -7   1        109.43        114.40         3.37 o                         
  -8  -7   1        535.93        504.16         8.46 o                         
  -7  -7   1        144.07        127.99         3.84 o                         
  -6  -7   1         90.87         91.10         2.00 o                         
  -5  -7   1         15.93         14.75         1.42 o                         
  -4  -7   1        484.35        478.83         5.90 o                         
  -3  -7   1         36.82         33.92         1.04 o                         
  -2  -7   1        646.01        621.84         7.53 o                         
  -1  -7   1         52.33         47.60         1.28 o                         
   0  -7   1        124.66        121.97         2.18 o                         
   1  -7   1        196.02        202.75         3.77 o                         
   2  -7   1        395.20        403.01         5.79 o                         
   3  -7   1        295.22        288.42         4.41 o                         
   4  -7   1         46.70         50.60         1.92 o                         
   5  -7   1         64.15         59.16         1.76 o                         
   6  -7   1         97.64         95.26         2.93 o                         
   7  -7   1         52.87         46.04         1.79 o                         
   8  -7   1        343.40        333.68         5.16 o                         
   9  -7   1        103.61        107.17         2.57 o                         
  10  -7   1         36.68         35.94         1.89 o                         
  11  -7   1        116.58        118.47         3.03 o                         
  12  -7   1         34.49         33.22         2.39 o                         
  13  -7   1          3.06          1.65         3.60 o                         
  14  -7   1         21.42         24.59         3.15 o                         
  15  -7   1         16.57         19.54         2.46 o                         
  16  -7   1         59.06         55.95         5.31 o                         
 -17  -6   1         71.86         75.17         4.08 o                         
 -16  -6   1         38.21         39.13         2.87 o                         
 -15  -6   1         41.61         43.34         2.84 o                         
 -14  -6   1         17.60         18.32         2.20 o                         
 -13  -6   1        250.44        253.68         5.55 o                         
 -12  -6   1         71.98         70.42         3.05 o                         
 -11  -6   1         75.37         79.55         2.94 o                         
 -10  -6   1         14.57         11.58         1.53 o                         
  -9  -6   1         21.73         18.18         1.59 o                         
  -8  -6   1         97.18         81.18         2.50 o                         
  -7  -6   1        478.63        505.74         7.00 o                         
  -6  -6   1         30.44         30.64         1.29 o                         
  -5  -6   1         19.17         20.65         1.02 o                         
  -4  -6   1        188.63        191.73         2.68 o                         
  -3  -6   1         96.54         95.53         1.57 o                         
  -2  -6   1        217.81        239.44         3.12 o                         
  -1  -6   1        158.93        158.41         2.55 o                         
   0  -6   1        101.56         97.13         2.21 o                         
   1  -6   1        292.03        320.12         5.34 o                         
   2  -6   1        526.12        543.53         7.40 o                         
   3  -6   1          7.52          6.22         0.76 o                         
   4  -6   1         89.12         82.35         1.62 o                         
   5  -6   1         66.71         67.22         1.85 o                         
   6  -6   1         48.72         57.46         1.73 o                         
   7  -6   1        161.05        157.84         2.92 o                         
   8  -6   1         10.68          7.87         1.08 o                         
   9  -6   1         23.01         27.50         1.58 o                         
  10  -6   1         32.65         34.47         1.76 o                         
  11  -6   1        113.79        109.35         2.87 o                         
  12  -6   1         20.26         14.93         1.56 o                         
  13  -6   1         94.97         94.23         3.56 o                         
  14  -6   1         15.96         15.48         2.49 o                         
  15  -6   1        165.23        165.02         4.88 o                         
  16  -6   1         18.56         21.60         2.64 o                         
  17  -6   1         28.38         27.92         5.00 o                         
 -18  -5   1         18.33         22.82         5.30 o                         
 -17  -5   1        136.58        141.56         4.83 o                         
 -16  -5   1        114.82        109.33         4.29 o                         
 -15  -5   1          8.28          9.16         2.11 o                         
 -14  -5   1         92.39         91.70         3.64 o                         
 -13  -5   1        130.86        141.26         4.00 o                         
 -12  -5   1          4.33          1.78         1.54 o                         
 -11  -5   1         66.65         62.66         2.56 o                         
 -10  -5   1          4.63          3.84         1.35 o                         
  -9  -5   1         12.49          7.89         1.31 o                         
  -8  -5   1        211.55        201.69         3.38 o                         
  -7  -5   1        413.17        408.05         5.78 o                         
  -6  -5   1        125.30        120.89         2.22 o                         
  -5  -5   1        741.39        735.38         9.49 o                         
  -4  -5   1        293.61        308.66         3.91 o                         
  -3  -5   1        637.75        682.57         7.90 o                         
  -2  -5   1        333.10        326.18         4.00 o                         
  -1  -5   1        140.50        178.49         4.32 o                         
   0  -5   1        561.35        594.16         7.71 o                         
   1  -5   1         65.59         73.84         1.55 o                         
   2  -5   1        962.14        976.82        12.58 o                         
   3  -5   1        124.65        129.62         2.23 o                         
   4  -5   1        270.18        274.82         3.58 o                         
   5  -5   1        162.41        152.20         2.64 o                         
   6  -5   1        172.36        173.16         2.94 o                         
   7  -5   1         64.51         54.59         1.72 o                         
   8  -5   1        120.41        123.63         2.73 o                         
   9  -5   1         39.98         27.44         1.82 o                         
  10  -5   1          7.67         10.03         1.22 o                         
  11  -5   1         87.93         71.26         2.39 o                         
  12  -5   1         11.94         12.29         1.50 o                         
  13  -5   1         12.50          9.06         1.84 o                         
  14  -5   1         96.47         94.78         3.71 o                         
  15  -5   1         15.93         16.80         2.35 o                         
  16  -5   1         45.73         47.92         3.04 o                         
  17  -5   1         37.89         38.84         4.18 o                         
 -18  -4   1         34.28         34.05         2.90 o                         
 -17  -4   1        124.29        133.64         5.39 o                         
 -16  -4   1         16.68         16.08         2.33 o                         
 -15  -4   1        183.93        192.65         5.03 o                         
 -14  -4   1         76.97         83.94         3.43 o                         
 -13  -4   1        191.07        192.55         4.79 o                         
 -12  -4   1        337.06        319.86         6.37 o                         
 -11  -4   1         49.55         53.56         2.41 o                         
 -10  -4   1          5.74          4.04         1.35 o                         
  -9  -4   1        111.34        106.76         2.84 o                         
  -8  -4   1        170.96        183.24         3.16 o                         
  -7  -4   1         65.63         66.86         1.61 o                         
  -6  -4   1        782.59        812.50        10.61 o                         
  -5  -4   1        160.28        193.95         2.92 o                         
  -4  -4   1       1225.02       1333.62        16.87 o                         
  -3  -4   1        487.92        483.31         5.67 o                         
  -2  -4   1        147.68        177.73         2.32 o                         
  -1  -4   1       1165.44       1205.32        23.86 o                         
   0  -4   1         88.07         97.87         1.59 o                         
   1  -4   1         36.79         31.26         1.41 o                         
   2  -4   1       1764.73       1917.30        26.90 o                         
   3  -4   1        775.63        859.08        11.07 o                         
   4  -4   1        141.18        165.41         2.59 o                         
   5  -4   1        477.31        494.05         6.72 o                         
   6  -4   1       1186.35       1246.10        16.02 o                         
   7  -4   1        184.24        195.66         3.24 o                         
   8  -4   1        162.52        167.50         3.00 o                         
   9  -4   1         32.92         29.80         1.51 o                         
  10  -4   1        189.57        191.43         3.54 o                         
  11  -4   1         47.79         41.49         2.06 o                         
  12  -4   1        308.34        305.36         5.19 o                         
  13  -4   1         78.23         78.22         3.19 o                         
  14  -4   1         85.25         90.25         3.60 o                         
  15  -4   1         35.44         36.59         2.62 o                         
  16  -4   1         74.36         75.55         4.48 o                         
  17  -4   1          3.99          6.94         2.47 o                         
  18  -4   1          9.35          7.71         4.00 o                         
 -18  -3   1         45.31         46.52         3.09 o                         
 -17  -3   1         10.55         15.07         3.08 o                         
 -16  -3   1         32.55         33.37         2.61 o                         
 -15  -3   1          3.37          2.86         1.91 o                         
 -14  -3   1         19.02         18.43         2.81 o                         
 -13  -3   1         12.69         11.56         1.79 o                         
 -12  -3   1          9.51          9.02         1.61 o                         
 -11  -3   1         84.01         76.51         3.03 o                         
 -10  -3   1        225.55        210.15         3.59 o                         
  -9  -3   1        117.34        114.07         2.30 o                         
  -8  -3   1        261.27        253.70         3.44 o                         
  -7  -3   1         30.48         27.38         1.19 o                         
  -6  -3   1        439.20        473.29         6.47 o                         
  -5  -3   1        298.84        305.51         4.24 o                         
  -4  -3   1       1045.79       1190.73        15.07 o                         
  -3  -3   1        475.91        500.29         6.51 o                         
  -2  -3   1        339.75        367.90         4.29 o                         
  -1  -3   1       1201.72       1265.43        37.04 o                         
   0  -3   1        400.93        441.35         5.04 o                         
   1  -3   1        563.28        570.78         6.51 o                         
   2  -3   1        734.16        810.64         9.68 o                         
   3  -3   1       3194.40       3609.41        53.88 o                         
   4  -3   1        111.25        141.43         1.97 o                         
   5  -3   1       1261.64       1379.64        15.68 o                         
   6  -3   1        429.90        475.60         5.78 o                         
   7  -3   1         59.99         56.93         1.37 o                         
   8  -3   1        107.06        107.95         1.99 o                         
   9  -3   1         45.85         36.24         1.40 o                         
  10  -3   1         37.84         39.55         1.52 o                         
  11  -3   1         14.21         16.29         1.22 o                         
  12  -3   1          5.88          7.10         1.14 o                         
  13  -3   1         33.57         32.26         2.16 o                         
  14  -3   1         66.18         65.28         3.03 o                         
  15  -3   1         36.93         34.83         2.64 o                         
  16  -3   1         65.23         68.43         3.47 o                         
  17  -3   1          0.39          1.42         2.04 o                         
  18  -3   1          7.93         15.07         2.67 o                         
 -18  -2   1         22.13         25.59         2.94 o                         
 -17  -2   1         71.56         69.22         3.62 o                         
 -16  -2   1         82.93         80.31         3.73 o                         
 -15  -2   1         32.91         32.51         3.35 o                         
 -14  -2   1        184.79        171.33         4.41 o                         
 -13  -2   1         13.74         14.22         1.77 o                         
 -12  -2   1        191.82        184.41         3.54 o                         
 -11  -2   1        183.65        191.44         3.51 o                         
 -10  -2   1       1100.80       1030.33        12.19 o                         
  -9  -2   1        126.44        128.93         1.75 o                         
  -8  -2   1         92.54         89.07         1.71 o                         
  -7  -2   1         32.37         35.51         1.36 o                         
  -6  -2   1        847.13        986.58        12.00 o                         
  -5  -2   1       1911.61       2073.83        21.24 o                         
  -4  -2   1        101.53        100.25         1.41 o                         
  -3  -2   1       4839.14       5094.98        62.81 o                         
  -2  -2   1        384.02        388.39         5.20 o                         
  -1  -2   1       4005.88       4210.80        42.91 o                         
   0  -2   1       2802.15       2934.78        27.30 o                         
   1  -2   1        866.78        932.01         8.88 o                         
   2  -2   1       1337.70       1467.49        12.94 o                         
   3  -2   1       1124.22       1216.67        13.75 o                         
   4  -2   1        779.05        874.31         9.13 o                         
   5  -2   1       1123.32       1238.47        12.92 o                         
   6  -2   1        366.94        438.10         4.89 o                         
   7  -2   1        298.18        313.62         5.87 o                         
   8  -2   1         73.41         65.31         1.04 o                         
   9  -2   1        111.49        110.82         1.55 o                         
  10  -2   1        347.41        325.07         4.04 o                         
  11  -2   1        308.00        307.57         4.43 o                         
  12  -2   1        102.73        101.11         2.82 o                         
  13  -2   1        172.27        178.84         5.33 o                         
  14  -2   1         14.85         12.27         1.93 o                         
  15  -2   1         42.08         46.76         2.85 o                         
  16  -2   1         78.92         81.88         3.57 o                         
  17  -2   1         43.31         41.06         2.87 o                         
  18  -2   1        136.53        140.22         4.81 o                         
 -19  -1   1         55.26         64.95         3.97 o                         
 -18  -1   1         19.18         19.72         2.51 o                         
 -17  -1   1         13.04         13.20         2.27 o                         
 -16  -1   1         16.71         18.01         2.30 o                         
 -15  -1   1         10.31          5.35         2.35 o                         
 -14  -1   1          0.45         -0.42         1.61 o                         
 -13  -1   1          6.92          6.16         1.49 o                         
 -12  -1   1         17.74         14.46         1.19 o                         
 -11  -1   1         42.85         36.98         1.95 o                         
 -10  -1   1        488.89        465.80         6.55 o                         
  -9  -1   1        610.51        601.17         8.19 o                         
  -8  -1   1         59.96         56.48         1.62 o                         
  -7  -1   1        817.37        858.63        11.14 o                         
  -6  -1   1        488.63        591.53         6.94 o                         
  -5  -1   1        568.04        610.72         7.00 o                         
  -4  -1   1       1918.60       2110.10        21.48 o                         
  -3  -1   1       2036.27       2100.27        21.35 o                         
  -2  -1   1       1085.03       1148.23        10.11 o                         
  -1  -1   1       1604.69       1617.84        39.26 o                         
   0  -1   1       8716.94       8902.25       133.61 o                         
   1  -1   1         35.63         32.71         0.60 o                         
   2  -1   1       9295.87       9465.90        90.03 o                         
   3  -1   1       1815.87       1931.94        21.50 o                         
   4  -1   1       1999.67       2184.63        24.50 o                         
   5  -1   1       1065.41       1122.24        11.70 o                         
   6  -1   1        123.16        112.67         2.15 o                         
   7  -1   1        397.73        408.53         5.41 o                         
   8  -1   1        127.34        120.88         2.01 o                         
   9  -1   1       1147.13       1136.41        12.10 o                         
  10  -1   1        463.78        457.85         5.28 o                         
  11  -1   1         15.91         17.50         1.08 o                         
  12  -1   1         18.10         17.62         1.65 o                         
  13  -1   1         22.75         24.10         1.92 o                         
  14  -1   1          3.44          4.27         1.63 o                         
  15  -1   1          0.99         -0.57         1.65 o                         
  16  -1   1          7.24          7.77         2.08 o                         
  17  -1   1         64.19         68.40         3.67 o                         
  18  -1   1         27.43         30.75         2.75 o                         
 -19   0   1         48.55         55.32         6.35 o                         
 -18   0   1         62.25         64.67         5.21 o                         
 -17   0   1         54.12         53.19         3.92 o                         
 -16   0   1          0.03         -2.23         2.23 o                         
 -15   0   1         16.48         15.71         1.97 o                         
 -14   0   1        101.04        102.16         3.27 o                         
 -13   0   1         44.90         41.56         2.25 o                         
 -12   0   1          8.45          8.22         1.12 o                         
 -11   0   1          0.96          0.65         0.92 o                         
 -10   0   1        188.75        190.92         3.28 o                         
  -9   0   1         92.87         68.71         1.75 o                         
  -8   0   1       1551.57       1660.46        21.15 o                         
  -7   0   1        383.64        473.22         6.11 o                         
  -6   0   1        664.13        644.94         7.47 o                         
  -5   0   1        173.33        194.08         2.41 o                         
  -4   0   1          4.60          5.85         0.39 o                         
  -3   0   1       1743.31       1862.18        15.47 o                         
  -2   0   1        394.80        411.75         3.30 o                         
  -1   0   1       2407.70       2342.40        36.40 o                         
   0   0   1         42.35         38.24         1.42 o                         
   1   0   1        610.11        706.37         6.67 o                         
   2   0   1         42.94         44.64         0.80 o                         
   3   0   1         16.23          8.67         0.37 o                         
   4   0   1         25.75         20.87         0.81 o                         
   5   0   1        518.79        563.87         7.44 o                         
   6   0   1          1.95          1.63         0.51 o                         
   7   0   1       1537.29       1481.28        16.90 o                         
   8   0   1        277.71        306.53         4.05 o                         
   9   0   1       1761.22       1731.59        20.14 o                         
  10   0   1        268.21        264.22         3.53 o                         
  11   0   1        396.34        379.74         6.41 o                         
  12   0   1          0.45         -0.11         0.93 o                         
  13   0   1         50.59         51.14         2.52 o                         
  14   0   1          0.85          1.23         1.63 o                         
  15   0   1         30.94         33.08         2.43 o                         
  16   0   1         23.74         25.71         7.71 o                         
  17   0   1         69.63         71.08         4.32 o                         
  18   0   1          7.73         10.45         2.27 o                         
 -19   1   1         54.63         58.26         8.41 o                         
 -18   1   1         18.94         18.50         3.00 o                         
 -17   1   1         12.66         11.15         2.65 o                         
 -16   1   1         17.23         16.61         2.13 o                         
 -15   1   1         10.34          8.24         1.90 o                         
 -14   1   1          0.43         -1.22         1.22 o                         
 -13   1   1          6.96          6.65         1.26 o                         
 -12   1   1         17.69         14.27         1.30 o                         
 -11   1   1         42.60         35.68         1.73 o                         
 -10   1   1        491.05        468.82         6.71 o                         
  -9   1   1        606.90        614.31        10.50 o                         
  -8   1   1         61.79         60.55         1.62 o                         
  -7   1   1        810.25        866.95         9.06 o                         
  -6   1   1        494.85        607.38         6.38 o                         
  -5   1   1        559.76        607.31         5.93 o                         
  -4   1   1       1928.48       2114.24        18.64 o                         
  -3   1   1       2045.81       2105.07        18.53 o                         
  -2   1   1       1086.85       1136.56         8.61 o                         
  -1   1   1       1604.65       1652.68        18.50 o                         
   0   1   1       8705.27       8429.46       286.36 o                         
   1   1   1         33.51         30.66         0.76 o                         
   2   1   1       9332.04       9652.38       100.18 o                         
   3   1   1       1825.00       1916.75        21.49 o                         
   4   1   1       2002.33       2197.95        22.34 o                         
   5   1   1       1072.70       1140.10        11.70 o                         
   6   1   1        121.79        113.01         1.54 o                         
   7   1   1        397.97        413.43         5.14 o                         
   8   1   1        124.48        116.74         2.08 o                         
   9   1   1       1146.10       1156.26        16.65 o                         
  10   1   1        466.79        466.59         8.06 o                         
  11   1   1         15.72         14.54         1.52 o                         
  12   1   1         18.33         17.30         1.18 o                         
  13   1   1         22.75         23.87         1.38 o                         
  14   1   1          3.38          2.12         1.63 o                         
  15   1   1          0.93          0.82         1.74 o                         
  16   1   1          7.39          4.86         2.23 o                         
  17   1   1         64.39         57.88         6.81 o                         
  18   1   1         27.07         28.80         3.25 o                         
 -18   2   1         21.52         24.51         3.07 o                         
 -17   2   1         70.30         67.20         3.82 o                         
 -16   2   1         83.90         81.39         3.67 o                         
 -15   2   1         31.97         29.26         2.36 o                         
 -14   2   1        186.33        178.83         3.70 o                         
 -13   2   1         12.62         11.45         1.41 o                         
 -12   2   1        191.17        184.88         3.58 o                         
 -11   2   1        183.74        196.49         3.60 o                         
 -10   2   1       1092.70       1054.74        13.85 o                         
  -9   2   1        122.32        127.45         2.06 o                         
  -8   2   1         95.94         95.70         2.82 o                         
  -7   2   1         32.80         37.49         0.99 o                         
  -6   2   1        851.29        988.81        10.33 o                         
  -5   2   1       1905.05       2080.47        19.68 o                         
  -4   2   1         98.99         96.32         1.17 o                         
  -3   2   1       4841.26       5035.42        51.32 o                         
  -2   2   1        383.93        392.09         4.14 o                         
  -1   2   1       4009.41       4302.27        74.48 o                         
   0   2   1       2802.97       2855.29       131.89 o                         
   1   2   1        866.07        941.55         9.59 o                         
   2   2   1       1340.89       1456.56        16.36 o                         
   3   2   1       1127.31       1225.80        13.75 o                         
   4   2   1        782.13        877.31        10.00 o                         
   5   2   1       1114.80       1255.94        14.17 o                         
   6   2   1        369.98        451.14         6.81 o                         
   7   2   1        296.12        324.68         3.31 o                         
   8   2   1         71.37         61.13         1.22 o                         
   9   2   1        112.84        110.56         2.46 o                         
  10   2   1        344.18        337.23         5.15 o                         
  11   2   1        311.00        313.09         5.01 o                         
  12   2   1         99.72         94.14         2.58 o                         
  13   2   1        173.47        178.76         3.69 o                         
  14   2   1         13.47         14.21         1.41 o                         
  15   2   1         44.10         43.47         2.76 o                         
  16   2   1         77.28         75.90         7.53 o                         
  17   2   1         42.16         37.48         2.75 o                         
  18   2   1        133.60        152.22         8.11 o                         
 -18   3   1         46.00         44.64         4.90 o                         
 -17   3   1         10.08          7.05         2.25 o                         
 -16   3   1         32.26         30.78         2.54 o                         
 -15   3   1          3.47          2.94         1.50 o                         
 -14   3   1         18.74         15.81         1.67 o                         
 -13   3   1         12.57         10.36         1.45 o                         
 -12   3   1          9.53          8.12         1.33 o                         
 -11   3   1         84.15         75.07         2.35 o                         
 -10   3   1        224.15        214.89         3.17 o                         
  -9   3   1        116.19        112.92         2.02 o                         
  -8   3   1        260.47        255.39         3.48 o                         
  -7   3   1         29.56         27.55         1.01 o                         
  -6   3   1        439.80        480.92         5.25 o                         
  -5   3   1        292.94        300.65         3.37 o                         
  -4   3   1       1058.37       1185.56        11.33 o                         
  -3   3   1        480.09        501.70         6.57 o                         
  -2   3   1        332.78        362.67         4.31 o                         
  -1   3   1       1193.04       1244.24        22.40 o                         
   0   3   1        392.69        433.41         8.17 o                         
   1   3   1        561.31        566.78         8.43 o                         
   2   3   1        746.85        823.81        11.99 o                         
   3   3   1       3213.85       3633.57        45.03 o                         
   4   3   1        110.27        140.79         2.48 o                         
   5   3   1       1272.59       1396.29        27.82 o                         
   6   3   1        429.59        492.09         5.88 o                         
   7   3   1         58.25         54.66         1.11 o                         
   8   3   1        105.22        106.08         1.64 o                         
   9   3   1         45.25         38.17         0.94 o                         
  10   3   1         36.88         37.04         1.84 o                         
  11   3   1         14.59         18.01         1.41 o                         
  12   3   1          6.04          5.04         1.34 o                         
  13   3   1         33.36         31.20         1.92 o                         
  14   3   1         66.35         65.89         2.68 o                         
  15   3   1         36.98         31.16         2.44 o                         
  16   3   1         64.91         60.64         4.98 o                         
  17   3   1          0.35         -0.29         2.09 o                         
  18   3   1          7.63          9.19         3.03 o                         
 -18   4   1         33.85         36.97         3.65 o                         
 -17   4   1        125.87        134.04         5.72 o                         
 -16   4   1         17.07         14.07         2.72 o                         
 -15   4   1        183.57        189.41         4.91 o                         
 -14   4   1         75.18         77.35         3.35 o                         
 -13   4   1        189.51        188.74         4.70 o                         
 -12   4   1        337.43        326.39         6.36 o                         
 -11   4   1         51.21         51.81         2.52 o                         
 -10   4   1          6.30          9.25         1.20 o                         
  -9   4   1        109.77        106.05         2.29 o                         
  -8   4   1        173.31        188.85         2.74 o                         
  -7   4   1         65.35         65.46         2.42 o                         
  -6   4   1        782.86        806.69         9.46 o                         
  -5   4   1        163.88        190.26         2.31 o                         
  -4   4   1       1227.44       1328.67        13.74 o                         
  -3   4   1        483.56        475.22         5.67 o                         
  -2   4   1        149.21        177.02         3.18 o                         
  -1   4   1       1162.71       1235.88        17.97 o                         
   0   4   1         87.92         96.57         2.51 o                         
   1   4   1         36.60         28.21         1.56 o                         
   2   4   1       1762.85       1887.44        27.60 o                         
   3   4   1        772.94        850.43        12.68 o                         
   4   4   1        143.37        164.89         3.09 o                         
   5   4   1        476.88        501.44         6.71 o                         
   6   4   1       1194.87       1239.40        18.66 o                         
   7   4   1        182.91        192.49         3.23 o                         
   8   4   1        160.79        161.85         2.50 o                         
   9   4   1         31.51         28.99         1.13 o                         
  10   4   1        190.72        190.87         4.28 o                         
  11   4   1         49.92         43.50         2.56 o                         
  12   4   1        308.97        311.80         6.20 o                         
  13   4   1         79.18         83.23         3.34 o                         
  14   4   1         84.27         87.76         3.56 o                         
  15   4   1         34.84         35.37         4.66 o                         
  16   4   1         74.46         75.53         8.01 o                         
  17   4   1          3.92          4.06         2.60 o                         
 -17   5   1        135.44        143.00         6.11 o                         
 -16   5   1        116.22        121.32         4.29 o                         
 -15   5   1          7.98         11.09         2.14 o                         
 -14   5   1         93.00         92.21         3.64 o                         
 -13   5   1        130.78        132.90         4.12 o                         
 -12   5   1          4.37          4.40         1.70 o                         
 -11   5   1         67.41         62.30         2.77 o                         
 -10   5   1          4.74          4.46         1.20 o                         
  -9   5   1         12.79         10.47         1.09 o                         
  -8   5   1        209.88        194.84         3.41 o                         
  -7   5   1        413.08        404.92         5.91 o                         
  -6   5   1        122.97        117.57         1.65 o                         
  -5   5   1        738.57        714.15         7.10 o                         
  -4   5   1        298.50        309.77         4.41 o                         
  -3   5   1        632.72        668.47         8.93 o                         
  -2   5   1        334.03        328.00         5.42 o                         
  -1   5   1        142.58        180.02         3.35 o                         
   0   5   1        553.76        584.06         9.13 o                         
   1   5   1         68.50         78.59         2.32 o                         
   2   5   1        964.92        966.95        17.86 o                         
   3   5   1        120.43        121.78         2.34 o                         
   4   5   1        266.31        269.16         3.98 o                         
   5   5   1        158.52        150.08         2.48 o                         
   6   5   1        171.80        172.38         2.80 o                         
   7   5   1         63.23         52.48         2.11 o                         
   8   5   1        118.56        116.53         2.14 o                         
   9   5   1         40.39         28.18         1.24 o                         
  10   5   1          7.72         11.39         1.11 o                         
  11   5   1         88.63         71.41         2.96 o                         
  12   5   1         11.83         15.42         1.92 o                         
  13   5   1         12.47         14.36         2.02 o                         
  14   5   1         96.90         98.28         3.78 o                         
  15   5   1         16.13         17.58         2.68 o                         
  16   5   1         46.24         50.91         3.34 o                         
  17   5   1         37.61         36.00         3.60 o                         
 -17   6   1         70.70         82.90         4.63 o                         
 -16   6   1         37.91         46.22         3.85 o                         
 -15   6   1         42.68         44.91         4.20 o                         
 -14   6   1         17.60         16.71         2.23 o                         
 -13   6   1        249.47        254.33         5.81 o                         
 -12   6   1         71.48         72.68         3.13 o                         
 -11   6   1         74.42         75.34         3.09 o                         
 -10   6   1         15.31         17.08         1.94 o                         
  -9   6   1         23.16         20.78         1.31 o                         
  -8   6   1         98.86         77.61         2.16 o                         
  -7   6   1        481.74        491.33         7.13 o                         
  -6   6   1         30.63         30.04         0.91 o                         
  -5   6   1         20.27         21.07         0.85 o                         
  -4   6   1        185.90        188.64         2.71 o                         
  -3   6   1         97.23         94.22         2.40 o                         
  -2   6   1        218.59        240.25         4.36 o                         
  -1   6   1        159.97        165.49         3.27 o                         
   0   6   1        101.15         99.91         2.39 o                         
   1   6   1        291.74        329.98         5.54 o                         
   2   6   1        527.26        546.75        10.57 o                         
   3   6   1          7.35          5.51         0.98 o                         
   4   6   1         88.81         80.69         1.74 o                         
   5   6   1         66.69         66.61         1.55 o                         
   6   6   1         47.65         54.98         2.11 o                         
   7   6   1        161.47        154.31         3.59 o                         
   8   6   1         11.16          9.67         0.95 o                         
   9   6   1         24.45         24.97         1.30 o                         
  10   6   1         33.82         33.75         1.43 o                         
  11   6   1        113.03        103.01         3.49 o                         
  12   6   1         19.01         15.64         2.00 o                         
  13   6   1         95.09         92.84         3.72 o                         
  14   6   1         16.28         20.15         3.48 o                         
  15   6   1        167.84        170.96         6.21 o                         
  16   6   1         17.71         24.13         2.52 o                         
 -16   7   1         69.19         79.03         6.50 o                         
 -15   7   1         53.62         56.06         4.63 o                         
 -14   7   1          1.21          2.02         2.05 o                         
 -13   7   1         18.92         18.09         2.26 o                         
 -12   7   1         31.99         28.08         2.30 o                         
 -11   7   1         22.38         20.40         2.28 o                         
 -10   7   1         10.84          8.52         1.28 o                         
  -9   7   1        108.78        115.42         2.85 o                         
  -8   7   1        539.86        505.95         7.42 o                         
  -7   7   1        141.81        123.82         2.73 o                         
  -6   7   1         92.06         90.46         2.09 o                         
  -5   7   1         16.95         15.79         1.06 o                         
  -4   7   1        486.86        481.74         6.82 o                         
  -3   7   1         38.04         36.68         1.58 o                         
  -2   7   1        646.89        654.11         8.78 o                         
  -1   7   1         53.03         50.35         1.77 o                         
   0   7   1        125.66        127.24         2.58 o                         
   1   7   1        196.13        205.23         3.52 o                         
   2   7   1        389.77        406.82         5.93 o                         
   3   7   1        295.48        293.33         5.61 o                         
   4   7   1         45.17         49.87         1.93 o                         
   5   7   1         63.50         62.07         1.61 o                         
   6   7   1         97.10         94.63         2.74 o                         
   7   7   1         51.59         45.96         2.14 o                         
   8   7   1        346.70        328.46         4.63 o                         
   9   7   1        103.27         97.55         2.25 o                         
  10   7   1         36.84         37.81         1.63 o                         
  11   7   1        116.65        117.21         3.75 o                         
  12   7   1         34.70         36.01         2.45 o                         
  13   7   1          3.04          2.95         1.85 o                         
  14   7   1         21.27         19.41         2.38 o                         
  15   7   1         16.80         21.30         2.50 o                         
  16   7   1         58.51         64.26         9.36 o                         
 -16   8   1         70.76         74.29        12.76 o                         
 -15   8   1          6.85          8.14         3.35 o                         
 -14   8   1         38.47         37.35         2.82 o                         
 -13   8   1         26.73         27.72         2.60 o                         
 -12   8   1         50.65         44.34         4.32 o                         
 -11   8   1         59.24         57.84         3.09 o                         
 -10   8   1         53.08         50.85         2.25 o                         
  -9   8   1        119.05        111.31         2.82 o                         
  -8   8   1          1.15          0.17         1.14 o                         
  -7   8   1        184.90        185.96         4.05 o                         
  -6   8   1        149.43        143.16         3.69 o                         
  -5   8   1        325.69        315.63         4.38 o                         
  -4   8   1         61.51         56.90         1.94 o                         
  -3   8   1        349.78        350.53         5.42 o                         
  -2   8   1        184.76        189.56         3.49 o                         
  -1   8   1        106.03        100.99         2.53 o                         
   0   8   1          4.76          4.98         1.11 o                         
   1   8   1         37.02         37.46         1.85 o                         
   2   8   1        218.15        216.61         3.78 o                         
   3   8   1        178.84        167.75         3.30 o                         
   4   8   1        167.50        162.10         3.15 o                         
   5   8   1         74.63         71.08         3.26 o                         
   6   8   1        413.72        398.61         6.06 o                         
   7   8   1        158.80        147.90         3.69 o                         
   8   8   1         67.63         63.34         1.98 o                         
   9   8   1         62.34         57.26         1.97 o                         
  10   8   1         49.17         41.01         1.88 o                         
  11   8   1         13.18         11.51         3.01 o                         
  12   8   1        104.11        103.67        10.26 o                         
  13   8   1         59.89         55.87         5.35 o                         
  14   8   1          9.79         11.27         3.75 o                         
  15   8   1         10.73         13.89         3.90 o                         
 -15   9   1          0.33          2.49         6.86 o                         
 -14   9   1         11.09         13.86         3.70 o                         
 -13   9   1         16.84         19.80         3.60 o                         
 -12   9   1        122.56        124.58         6.51 o                         
 -11   9   1         48.59         53.46         5.00 o                         
 -10   9   1         52.27         48.91         3.48 o                         
  -9   9   1         18.79         18.33         2.40 o                         
  -8   9   1         95.94         95.56         3.62 o                         
  -7   9   1         57.29         53.01         3.04 o                         
  -6   9   1         68.95         65.35         3.08 o                         
  -5   9   1         24.03         21.32         1.62 o                         
  -4   9   1         76.49         67.90         1.97 o                         
  -3   9   1        164.21        163.34         3.35 o                         
  -2   9   1        323.78        325.94         5.26 o                         
  -1   9   1        694.34        716.65         9.86 o                         
   0   9   1         22.86         22.65         1.55 o                         
   1   9   1        342.48        355.96         5.60 o                         
   2   9   1         12.19          8.40         1.30 o                         
   3   9   1        198.92        200.05         3.74 o                         
   4   9   1         82.36         79.08         2.33 o                         
   5   9   1        173.84        172.31         4.24 o                         
   6   9   1         38.67         40.19         3.56 o                         
   7   9   1        150.37        143.77         4.06 o                         
   8   9   1        118.97        112.86         3.14 o                         
   9   9   1         11.84         11.75         1.69 o                         
  10   9   1          9.10          6.19         1.64 o                         
  11   9   1         42.19         42.25         4.12 o                         
  12   9   1         79.47         87.17         9.76 o                         
  13   9   1         69.36         78.86         5.96 o                         
  14   9   1         33.72         32.91         8.11 o                         
 -14  10   1         16.87         17.98         8.86 o                         
 -13  10   1         91.40        102.42        17.51 o                         
 -12  10   1         51.95         56.14        11.16 o                         
 -11  10   1        228.35        243.39         9.96 o                         
 -10  10   1         12.85         11.09         2.25 o                         
  -9  10   1         70.99         65.80         3.47 o                         
  -8  10   1         44.77         46.28         3.07 o                         
  -7  10   1         23.24         22.28         2.39 o                         
  -6  10   1         36.63         41.11         2.67 o                         
  -5  10   1          6.34          4.00         1.92 o                         
  -4  10   1        103.29         97.99         2.88 o                         
  -3  10   1        224.12        210.95         3.62 o                         
  -2  10   1        263.41        268.72         4.75 o                         
  -1  10   1         60.06         59.85         2.44 o                         
   0  10   1         76.23         77.21         2.59 o                         
   1  10   1        105.44        102.98         2.88 o                         
   2  10   1         39.84         35.26         2.03 o                         
   3  10   1        192.02        188.39         3.83 o                         
   4  10   1         22.58         22.70         2.03 o                         
   5  10   1         50.01         40.06         3.42 o                         
   6  10   1         18.82         16.91         2.21 o                         
   7  10   1         30.53         30.60         2.06 o                         
   8  10   1         41.29         43.12         2.90 o                         
   9  10   1         70.34         67.36         2.98 o                         
  10  10   1        102.94         97.75         6.42 o                         
  11  10   1         90.59         97.99         6.18 o                         
  12  10   1         14.74         14.53         3.75 o                         
  13  10   1         15.31         17.72         6.41 o                         
 -13  11   1          8.98         12.21         5.00 o                         
 -12  11   1         22.10         25.56         7.06 o                         
 -11  11   1         20.06         19.50         8.01 o                         
 -10  11   1         13.39         13.29         2.05 o                         
  -9  11   1         40.48         35.13         2.86 o                         
  -8  11   1          4.86          5.70         2.32 o                         
  -7  11   1          1.73         -1.67         2.14 o                         
  -6  11   1         19.77         22.65         2.53 o                         
  -5  11   1          4.24          4.06         2.01 o                         
  -4  11   1          5.98          7.09         2.33 o                         
  -3  11   1         82.28         81.22         2.85 o                         
  -2  11   1          8.95          7.52         1.37 o                         
  -1  11   1         63.43         62.13         2.50 o                         
   0  11   1         60.31         56.01         2.61 o                         
   1  11   1          2.81          2.36         1.42 o                         
   2  11   1        216.41        218.95         4.35 o                         
   3  11   1         95.52         95.30         3.38 o                         
   4  11   1         31.72         34.22         2.65 o                         
   5  11   1         13.09         17.37         2.82 o                         
   6  11   1        122.97        124.13         3.67 o                         
   7  11   1         60.68         62.21         3.06 o                         
   8  11   1         65.87         64.25         3.08 o                         
   9  11   1         15.77         13.17         2.02 o                         
  10  11   1         29.28         29.29         7.11 o                         
  11  11   1         18.00         17.37         3.93 o                         
  12  11   1          8.47          9.57         3.81 o                         
 -11  12   1         24.82         27.74         5.85 o                         
 -10  12   1          2.51          5.65         2.14 o                         
  -9  12   1         47.49         42.23         2.86 o                         
  -8  12   1        103.97        102.80         4.44 o                         
  -7  12   1         40.66         39.90         3.14 o                         
  -6  12   1          7.78          6.60         2.44 o                         
  -5  12   1         49.48         46.94         3.17 o                         
  -4  12   1         70.69         67.34         3.79 o                         
  -3  12   1         11.66          8.95         2.42 o                         
  -2  12   1         43.13         41.81         2.46 o                         
  -1  12   1         10.90         11.51         2.01 o                         
   0  12   1         19.15         18.92         1.87 o                         
   1  12   1         43.87         42.74         3.02 o                         
   2  12   1          2.49          0.19         2.04 o                         
   3  12   1         91.88         83.84         3.78 o                         
   4  12   1         53.40         49.33         3.26 o                         
   5  12   1         35.58         35.92         3.25 o                         
   6  12   1         53.81         58.79         4.64 o                         
   7  12   1         53.38         49.59         2.77 o                         
   8  12   1         24.24         23.66         2.39 o                         
   9  12   1         80.20         73.87         3.96 o                         
  10  12   1          8.84          8.06         3.85 o                         
  11  12   1         30.33         42.43         6.41 o                         
  -9  13   1          3.19         -1.35         2.07 o                         
  -8  13   1          4.30          0.03         2.33 o                         
  -7  13   1         54.78         59.75         5.04 o                         
  -6  13   1         16.97         15.64         4.63 o                         
  -5  13   1          1.94          2.30         2.48 o                         
  -4  13   1         41.59         45.78         4.07 o                         
  -3  13   1         10.88         11.00         3.92 o                         
  -2  13   1         23.73         25.75         3.97 o                         
  -1  13   1         70.90         71.28         5.71 o                         
   0  13   1         47.20         56.67         2.94 o                         
   1  13   1         68.79         66.15         3.68 o                         
   2  13   1          8.46          8.42         2.27 o                         
   3  13   1         38.95         40.79         3.35 o                         
   4  13   1         24.75         25.79         2.41 o                         
   5  13   1         43.39         42.17         2.71 o                         
   6  13   1         15.64         15.95         2.36 o                         
   7  13   1         24.17         26.10         2.90 o                         
   8  13   1         20.58         18.69         2.57 o                         
   9  13   1          2.40         -0.40         2.16 o                         
  -7  14   1          3.34          9.41         4.80 o                         
  -6  14   1          6.72          4.71         3.09 o                         
  -5  14   1          2.68         -2.16         3.21 o                         
  -4  14   1         24.60         22.97         5.32 o                         
  -3  14   1          0.01         -0.77         2.88 o                         
  -2  14   1         24.82         27.05         4.14 o                         
  -1  14   1         35.53         36.56         4.75 o                         
   0  14   1          3.01          3.01         2.36 o                         
   1  14   1         10.06         11.08         2.80 o                         
   2  14   1         14.72         13.88         2.59 o                         
   3  14   1          4.86          4.37         2.98 o                         
   4  14   1          5.14          3.14         2.11 o                         
   5  14   1         15.79         12.03         2.39 o                         
   6  14   1          7.89          6.89         2.41 o                         
  -7 -14   2          3.65          8.51         3.70 o                         
  -6 -14   2         12.16         13.52         6.46 o                         
  -5 -14   2         29.05         34.69         3.43 o                         
  -4 -14   2         16.50         16.50         3.03 o                         
  -3 -14   2         73.46         79.43         5.36 o                         
  -2 -14   2         32.22         38.06         4.88 o                         
  -1 -14   2         81.86         86.58         4.16 o                         
   0 -14   2          2.25          3.10         1.85 o                         
   1 -14   2         36.56         38.92         2.66 o                         
   2 -14   2         23.04         23.85         2.48 o                         
   3 -14   2          6.43          5.87         2.21 o                         
   4 -14   2         15.83         16.18         3.00 o                         
   5 -14   2         29.39         28.18         3.23 o                         
   6 -14   2          3.26          9.81         4.40 o                         
  -9 -13   2         10.64         11.66         4.60 o                         
  -8 -13   2          6.77          7.44         2.87 o                         
  -7 -13   2          8.21         11.40         4.45 o                         
  -6 -13   2         11.86          9.48         2.71 o                         
  -5 -13   2         19.92         20.13         2.98 o                         
  -4 -13   2          7.79          9.38         2.58 o                         
  -3 -13   2         10.49         11.77         2.16 o                         
  -2 -13   2          1.46          2.43         2.00 o                         
  -1 -13   2          6.64          4.95         1.79 o                         
   0 -13   2         11.22         10.02         1.82 o                         
   1 -13   2         38.09         37.35         2.37 o                         
   2 -13   2          5.07          1.19         1.65 o                         
   3 -13   2          4.84          3.65         1.94 o                         
   4 -13   2         19.42         18.60         3.30 o                         
   5 -13   2         60.50         67.33         4.42 o                         
   6 -13   2         15.34         19.43         3.95 o                         
   7 -13   2          3.64          4.01         2.72 o                         
   8 -13   2         35.92         40.57         3.76 o                         
 -11 -12   2         61.79         59.28         9.66 o                         
 -10 -12   2          4.20          4.20         4.15 o                         
  -9 -12   2         39.42         39.48         3.61 o                         
  -8 -12   2         23.64         16.78         3.07 o                         
  -7 -12   2         27.13         25.06         3.11 o                         
  -6 -12   2          5.95          7.21         3.05 o                         
  -5 -12   2          7.46          6.92         2.59 o                         
  -4 -12   2         13.67         17.99         2.27 o                         
  -3 -12   2         13.59         14.09         2.08 o                         
  -2 -12   2        175.74        175.41         4.68 o                         
  -1 -12   2         15.57         11.47         1.73 o                         
   0 -12   2        216.08        224.04         5.04 o                         
   1 -12   2         69.91         73.53         2.89 o                         
   2 -12   2         80.63         75.70         2.86 o                         
   3 -12   2         52.10         46.18         2.46 o                         
   4 -12   2         22.67         19.58         1.94 o                         
   5 -12   2         74.57         73.93         4.63 o                         
   6 -12   2         95.95        107.42         5.06 o                         
   7 -12   2         23.50         24.71         3.07 o                         
   8 -12   2         60.20         67.84         4.49 o                         
   9 -12   2         10.05          8.79         2.92 o                         
  10 -12   2          5.41          1.66         2.71 o                         
 -13 -11   2         13.90         17.01         7.81 o                         
 -12 -11   2         72.95         78.46         5.02 o                         
 -11 -11   2         58.00         55.56         4.24 o                         
 -10 -11   2          3.82          4.55         3.60 o                         
  -9 -11   2        102.07        108.98         5.00 o                         
  -8 -11   2          8.12          6.00         2.59 o                         
  -7 -11   2         12.90         11.93         2.80 o                         
  -6 -11   2         87.95         83.05         4.24 o                         
  -5 -11   2          0.61          1.04         2.25 o                         
  -4 -11   2        104.52         99.94         3.48 o                         
  -3 -11   2         69.58         67.41         3.20 o                         
  -2 -11   2        136.02        135.14         3.83 o                         
  -1 -11   2        130.47        126.16         3.64 o                         
   0 -11   2         89.59         79.72         2.74 o                         
   1 -11   2         24.11         20.26         1.75 o                         
   2 -11   2         70.42         65.99         2.59 o                         
   3 -11   2         28.33         25.73         1.99 o                         
   4 -11   2         36.39         31.12         2.37 o                         
   5 -11   2          7.46          7.01         1.49 o                         
   6 -11   2         61.39         58.06         2.87 o                         
   7 -11   2         27.75         27.15         2.15 o                         
   8 -11   2         25.99         23.94         2.62 o                         
   9 -11   2         10.44         10.14         1.97 o                         
  10 -11   2         75.28         79.90         3.78 o                         
  11 -11   2         10.68         13.77         4.12 o                         
  12 -11   2         66.84         64.86         6.31 o                         
 -14 -10   2          6.91          4.83         5.10 o                         
 -13 -10   2         49.06         50.70         6.31 o                         
 -12 -10   2         25.27         25.58         3.50 o                         
 -11 -10   2          0.62          0.85         2.69 o                         
 -10 -10   2         31.28         29.45         3.11 o                         
  -9 -10   2          1.84          0.28         2.31 o                         
  -8 -10   2         33.49         30.55         4.15 o                         
  -7 -10   2         18.59         18.52         2.62 o                         
  -6 -10   2          5.69          3.83         2.09 o                         
  -5 -10   2         99.15         98.35         5.10 o                         
  -4 -10   2         50.07         43.14         2.57 o                         
  -3 -10   2         24.42         22.15         2.15 o                         
  -2 -10   2        337.01        317.28         5.16 o                         
  -1 -10   2        174.65        160.45         3.23 o                         
   0 -10   2         21.31         21.77         1.39 o                         
   1 -10   2        219.24        214.40         4.07 o                         
   2 -10   2         27.91         25.52         2.00 o                         
   3 -10   2         61.35         65.60         3.03 o                         
   4 -10   2         77.70         76.00         2.43 o                         
   5 -10   2          3.22          3.02         1.33 o                         
   6 -10   2        197.10        194.04         6.11 o                         
   7 -10   2          0.81         -0.53         1.68 o                         
   8 -10   2        261.74        256.59         5.52 o                         
   9 -10   2         23.62         22.16         2.08 o                         
  10 -10   2         18.66         20.05         2.22 o                         
  11 -10   2         35.56         39.52         2.79 o                         
  12 -10   2         31.29         33.60         4.46 o                         
  13 -10   2          9.04         10.80         3.54 o                         
 -15  -9   2         21.81         24.10         3.84 o                         
 -14  -9   2         75.38         87.45         7.54 o                         
 -13  -9   2        117.94        121.79         4.46 o                         
 -12  -9   2         39.13         44.21         2.75 o                         
 -11  -9   2         52.31         51.62         2.80 o                         
 -10  -9   2         14.43         16.28         3.38 o                         
  -9  -9   2        227.05        226.88         4.92 o                         
  -8  -9   2          5.28          5.27         1.36 o                         
  -7  -9   2        176.62        185.61         4.06 o                         
  -6  -9   2         13.78         16.90         1.51 o                         
  -5  -9   2        142.30        142.18         3.25 o                         
  -4  -9   2          6.51          8.85         1.14 o                         
  -3  -9   2        175.47        162.87         3.90 o                         
  -2  -9   2         86.29         77.55         2.17 o                         
  -1  -9   2        124.73        121.98         2.65 o                         
   0  -9   2          2.22          0.15         1.15 o                         
   1  -9   2        114.66        109.53         2.26 o                         
   2  -9   2        261.10        253.38         4.28 o                         
   3  -9   2         40.73         35.34         1.71 o                         
   4  -9   2         20.86         19.90         1.14 o                         
   5  -9   2        114.36        107.99         2.28 o                         
   6  -9   2         58.38         49.51         2.92 o                         
   7  -9   2         14.82         14.34         1.72 o                         
   8  -9   2        119.74        114.15         4.47 o                         
   9  -9   2         23.81         22.26         2.01 o                         
  10  -9   2         48.32         47.46         2.87 o                         
  11  -9   2         23.28         23.53         2.29 o                         
  12  -9   2         98.53         98.86         4.53 o                         
  13  -9   2        104.17        105.65         4.10 o                         
  14  -9   2         25.49         30.85         4.71 o                         
 -16  -8   2         11.68         15.85         2.39 o                         
 -15  -8   2         11.39         14.19         3.21 o                         
 -14  -8   2         21.16         20.71         2.28 o                         
 -13  -8   2         47.63         53.24         3.10 o                         
 -12  -8   2          9.14          8.78         1.90 o                         
 -11  -8   2         15.73         15.14         1.86 o                         
 -10  -8   2         41.95         36.49         2.58 o                         
  -9  -8   2         75.90         77.00         3.91 o                         
  -8  -8   2        148.89        138.91         3.47 o                         
  -7  -8   2         41.84         35.02         1.96 o                         
  -6  -8   2          4.97          3.43         1.15 o                         
  -5  -8   2         77.63         72.38         2.30 o                         
  -4  -8   2         12.92         12.15         1.02 o                         
  -3  -8   2        336.75        330.22         5.45 o                         
  -2  -8   2        103.80         96.95         2.02 o                         
  -1  -8   2        204.79        193.08         3.00 o                         
   0  -8   2        100.89         97.40         1.79 o                         
   1  -8   2        420.03        406.06         8.74 o                         
   2  -8   2        279.27        261.76         4.24 o                         
   3  -8   2        541.87        520.73         7.43 o                         
   4  -8   2         33.57         32.86         1.41 o                         
   5  -8   2        126.38        126.81         2.44 o                         
   6  -8   2         95.37         92.27         2.27 o                         
   7  -8   2         54.83         51.71         1.97 o                         
   8  -8   2        122.44        120.29         2.83 o                         
   9  -8   2         34.77         34.84         1.86 o                         
  10  -8   2        192.72        191.81         4.03 o                         
  11  -8   2         89.83         87.34         3.83 o                         
  12  -8   2        220.95        233.32         5.53 o                         
  13  -8   2         89.13         90.72         4.97 o                         
  14  -8   2         47.02         47.56         4.98 o                         
  15  -8   2          2.50          0.54         4.26 o                         
 -17  -7   2         14.19         16.11         2.74 o                         
 -16  -7   2         16.63         18.73         2.43 o                         
 -15  -7   2         65.10         62.66         3.50 o                         
 -14  -7   2          7.75          8.14         2.02 o                         
 -13  -7   2         33.26         31.27         2.39 o                         
 -12  -7   2         27.45         26.69         2.19 o                         
 -11  -7   2         50.77         53.87         2.78 o                         
 -10  -7   2        107.00        114.64         4.00 o                         
  -9  -7   2        312.60        300.23         5.74 o                         
  -8  -7   2        143.37        136.74         3.91 o                         
  -7  -7   2        510.85        506.08         9.17 o                         
  -6  -7   2        306.59        274.98         5.11 o                         
  -5  -7   2        217.19        213.55         4.06 o                         
  -4  -7   2          3.38          3.14         0.80 o                         
  -3  -7   2         99.49         97.49         2.02 o                         
  -2  -7   2         25.97         24.26         1.02 o                         
  -1  -7   2          9.37         10.33         0.72 o                         
   0  -7   2         20.42         23.85         0.69 o                         
   1  -7   2        257.84        254.13         3.74 o                         
   2  -7   2        109.39         98.60         3.68 o                         
   3  -7   2        334.38        343.62         5.09 o                         
   4  -7   2        190.85        181.55         3.26 o                         
   5  -7   2         83.83         85.43         1.92 o                         
   6  -7   2         62.20         68.48         2.06 o                         
   7  -7   2         26.44         27.94         1.49 o                         
   8  -7   2         91.78         85.41         2.37 o                         
   9  -7   2         61.58         56.47         2.20 o                         
  10  -7   2         41.90         40.82         2.13 o                         
  11  -7   2         48.01         51.21         2.38 o                         
  12  -7   2         14.17         16.44         2.24 o                         
  13  -7   2         15.99         13.51         2.17 o                         
  14  -7   2         21.30         18.62         2.39 o                         
  15  -7   2         10.99          9.36         3.01 o                         
  16  -7   2         35.41         37.55         2.92 o                         
 -17  -6   2        197.41        198.51         5.65 o                         
 -16  -6   2         89.59         83.96         3.92 o                         
 -15  -6   2         78.27         78.42         3.74 o                         
 -14  -6   2         14.65         13.86         2.15 o                         
 -13  -6   2         34.43         37.02         2.44 o                         
 -12  -6   2         29.31         25.14         2.20 o                         
 -11  -6   2         52.92         53.01         2.62 o                         
 -10  -6   2         59.46         57.93         2.62 o                         
  -9  -6   2         56.53         56.72         2.32 o                         
  -8  -6   2        441.65        422.87         7.61 o                         
  -7  -6   2       1197.34       1205.04        17.95 o                         
  -6  -6   2       1334.52       1334.18        19.76 o                         
  -5  -6   2        365.96        380.22         6.18 o                         
  -4  -6   2       1138.46       1168.50        15.49 o                         
  -3  -6   2        181.20        182.13         2.89 o                         
  -2  -6   2        255.32        242.04         3.60 o                         
  -1  -6   2         51.41         64.24         1.42 o                         
   0  -6   2        376.09        367.98         4.48 o                         
   1  -6   2         37.17         38.99         1.00 o                         
   2  -6   2       1482.36       1538.46        17.41 o                         
   3  -6   2         65.16         75.51         1.80 o                         
   4  -6   2        104.07         99.84         2.14 o                         
   5  -6   2        176.65        155.04         2.77 o                         
   6  -6   2         15.97         13.03         1.08 o                         
   7  -6   2        309.36        292.97         4.57 o                         
   8  -6   2         13.18          6.10         1.08 o                         
   9  -6   2         55.71         59.00         2.20 o                         
  10  -6   2         97.41         97.48         2.70 o                         
  11  -6   2         65.07         68.03         2.69 o                         
  12  -6   2          2.27          2.39         1.41 o                         
  13  -6   2         47.78         43.18         2.29 o                         
  14  -6   2         20.13         18.43         2.30 o                         
  15  -6   2          5.24          5.22         2.13 o                         
  16  -6   2          3.93          6.41         4.10 o                         
 -18  -5   2         16.95         21.26         2.74 o                         
 -17  -5   2          1.60          4.46         2.26 o                         
 -16  -5   2        133.43        135.45         5.60 o                         
 -15  -5   2          4.02          3.53         1.91 o                         
 -14  -5   2         28.63         27.72         2.25 o                         
 -13  -5   2        340.19        345.61         6.71 o                         
 -12  -5   2         91.27         86.83         3.10 o                         
 -11  -5   2        149.74        152.82         3.80 o                         
 -10  -5   2         95.69         97.26         2.87 o                         
  -9  -5   2         86.95         94.83         2.70 o                         
  -8  -5   2        163.67        169.53         3.62 o                         
  -7  -5   2        293.33        304.58         5.36 o                         
  -6  -5   2        205.02        226.80         4.18 o                         
  -5  -5   2         65.56         61.74         1.74 o                         
  -4  -5   2        236.81        287.42         4.70 o                         
  -3  -5   2          5.56          4.28         0.57 o                         
  -2  -5   2         48.76         50.34         1.16 o                         
  -1  -5   2         51.44         55.05         1.12 o                         
   0  -5   2        122.26        135.35         2.14 o                         
   1  -5   2        361.62        378.93         5.14 o                         
   2  -5   2         53.95         53.91         1.06 o                         
   3  -5   2         42.46         49.15         1.38 o                         
   4  -5   2        229.67        221.16         3.45 o                         
   5  -5   2         72.94         76.06         1.81 o                         
   6  -5   2         71.41         79.94         1.99 o                         
   7  -5   2         96.48         79.75         2.30 o                         
   8  -5   2        152.04        121.89         2.62 o                         
   9  -5   2        184.17        163.92         3.21 o                         
  10  -5   2         58.92         52.53         2.07 o                         
  11  -5   2        204.88        186.04         3.74 o                         
  12  -5   2        102.50        107.29         3.03 o                         
  13  -5   2         55.87         52.39         2.63 o                         
  14  -5   2         27.43         27.91         2.48 o                         
  15  -5   2         66.27         72.32         4.89 o                         
  16  -5   2          3.77          4.15         4.07 o                         
  17  -5   2         34.98         34.73         3.75 o                         
 -18  -4   2         41.29         37.68         2.92 o                         
 -17  -4   2         11.71         10.85         2.63 o                         
 -16  -4   2         21.28         20.65         2.53 o                         
 -15  -4   2         64.33         57.92         3.19 o                         
 -14  -4   2        140.58        137.66         4.00 o                         
 -13  -4   2         53.39         46.69         3.41 o                         
 -12  -4   2         16.74         11.43         1.63 o                         
 -11  -4   2         36.34         29.01         1.91 o                         
 -10  -4   2        164.42        142.63         3.43 o                         
  -9  -4   2        117.40        110.77         2.96 o                         
  -8  -4   2        141.61        133.84         3.01 o                         
  -7  -4   2        311.99        318.47         5.46 o                         
  -6  -4   2        768.66        767.55        11.67 o                         
  -5  -4   2        262.66        253.65         4.30 o                         
  -4  -4   2        332.45        328.59         5.19 o                         
  -3  -4   2        766.87        763.14         9.88 o                         
  -2  -4   2         59.14         78.96         1.46 o                         
  -1  -4   2        325.35        314.94         4.27 o                         
   0  -4   2          5.02          7.26         0.55 o                         
   1  -4   2       1218.08       1239.06        15.75 o                         
   2  -4   2        158.63        155.52         2.12 o                         
   3  -4   2        421.57        475.52         5.73 o                         
   4  -4   2        223.53        232.93         3.38 o                         
   5  -4   2        253.80        320.20         4.08 o                         
   6  -4   2        384.62        415.43         5.14 o                         
   7  -4   2         68.74         72.56         1.45 o                         
   8  -4   2        200.39        198.60         3.63 o                         
   9  -4   2         49.70         47.94         2.20 o                         
  10  -4   2         18.84         17.21         1.34 o                         
  11  -4   2        109.88        103.20         2.73 o                         
  12  -4   2          3.11          2.87         1.38 o                         
  13  -4   2         75.09         78.10         2.83 o                         
  14  -4   2         76.27         75.46         3.45 o                         
  15  -4   2          0.20         -1.05         2.21 o                         
  16  -4   2          9.72          9.51         2.76 o                         
  17  -4   2          1.45          1.18         3.39 o                         
 -18  -3   2         21.85         24.50         2.99 o                         
 -17  -3   2         36.20         42.45         2.96 o                         
 -16  -3   2         58.61         59.57         3.51 o                         
 -15  -3   2         71.00         69.66         3.43 o                         
 -14  -3   2        108.54        105.91         3.59 o                         
 -13  -3   2        177.68        163.82         4.11 o                         
 -12  -3   2        234.26        209.91         4.65 o                         
 -11  -3   2         97.91         93.85         2.80 o                         
 -10  -3   2       1072.09        986.32        13.19 o                         
  -9  -3   2          4.73          4.54         0.75 o                         
  -8  -3   2        910.33        853.89        11.29 o                         
  -7  -3   2        207.35        225.27         4.13 o                         
  -6  -3   2         32.34         21.93         1.20 o                         
  -5  -3   2        553.69        576.50         8.88 o                         
  -4  -3   2        200.73        204.97         5.17 o                         
  -3  -3   2       1154.39       1224.75        17.95 o                         
  -2  -3   2        262.76        293.05         3.50 o                         
  -1  -3   2         43.91         55.93         1.28 o                         
   0  -3   2        146.10        155.35         2.01 o                         
   1  -3   2        127.35        146.40         2.20 o                         
   2  -3   2         58.81         60.52         1.86 o                         
   3  -3   2         77.88         89.69         1.42 o                         
   4  -3   2        502.02        567.84         6.10 o                         
   5  -3   2        461.80        508.02         6.08 o                         
   6  -3   2        223.58        258.55         3.42 o                         
   7  -3   2        115.72        132.22         2.06 o                         
   8  -3   2        387.69        367.82         4.29 o                         
   9  -3   2        129.18        127.75         2.37 o                         
  10  -3   2        283.65        272.53         4.03 o                         
  11  -3   2         51.96         56.61         1.88 o                         
  12  -3   2        523.49        523.36         6.97 o                         
  13  -3   2        169.02        178.48         3.77 o                         
  14  -3   2        146.74        145.72         4.18 o                         
  15  -3   2        126.59        134.09         4.26 o                         
  16  -3   2         84.35         85.63         3.79 o                         
  17  -3   2         23.25         23.06         2.89 o                         
 -19  -2   2          0.70          0.57         2.24 o                         
 -18  -2   2         65.49         65.02         4.29 o                         
 -17  -2   2          0.29          0.10         1.97 o                         
 -16  -2   2         46.25         48.32         3.14 o                         
 -15  -2   2         41.95         38.47         4.49 o                         
 -14  -2   2         19.35         18.70         2.05 o                         
 -13  -2   2          5.61          4.21         1.55 o                         
 -12  -2   2         31.58         28.91         1.63 o                         
 -11  -2   2        244.97        216.16         3.65 o                         
 -10  -2   2        527.72        501.50         6.33 o                         
  -9  -2   2        670.99        671.21         7.31 o                         
  -8  -2   2        238.52        240.67         2.86 o                         
  -7  -2   2        207.61        209.57         2.48 o                         
  -6  -2   2        395.63        433.26         4.71 o                         
  -5  -2   2         72.15         79.89         1.21 o                         
  -4  -2   2        646.57        671.50         8.73 o                         
  -3  -2   2       1813.77       1985.61        28.35 o                         
  -2  -2   2       2379.74       2591.76        32.91 o                         
  -1  -2   2       2856.61       3027.28        40.40 o                         
   0  -2   2       2115.67       2313.30        24.29 o                         
   1  -2   2       4960.52       5274.92        53.86 o                         
   2  -2   2        267.20        288.49         4.81 o                         
   3  -2   2       1360.48       1452.80        22.92 o                         
   4  -2   2       1020.46       1043.96        10.17 o                         
   5  -2   2       2599.92       2903.30        27.68 o                         
   6  -2   2        971.38       1034.95         9.40 o                         
   7  -2   2        129.13        136.86         1.58 o                         
   8  -2   2         91.26         96.60         1.27 o                         
   9  -2   2          4.48          6.40         0.76 o                         
  10  -2   2          0.38          0.70         0.63 o                         
  11  -2   2         20.19         20.96         1.65 o                         
  12  -2   2         57.62         56.64         2.03 o                         
  13  -2   2         90.97         91.75         2.50 o                         
  14  -2   2        152.34        152.82         6.51 o                         
  15  -2   2         10.15         11.29         2.10 o                         
  16  -2   2         63.15         62.29         3.50 o                         
  17  -2   2          2.45          2.98         2.09 o                         
  18  -2   2          0.65          5.02         2.25 o                         
 -19  -1   2         51.88         47.08         3.23 o                         
 -18  -1   2         42.88         39.64         2.89 o                         
 -17  -1   2         36.16         37.41         2.73 o                         
 -16  -1   2         48.87         56.28         3.28 o                         
 -15  -1   2         13.47         12.43         2.51 o                         
 -14  -1   2         92.90         85.12         3.96 o                         
 -13  -1   2         31.93         26.78         1.92 o                         
 -12  -1   2        123.47        122.41         3.06 o                         
 -11  -1   2        166.47        155.33         2.87 o                         
 -10  -1   2        510.68        486.00         7.66 o                         
  -9  -1   2        328.58        326.80         4.75 o                         
  -8  -1   2         37.88         37.86         1.23 o                         
  -7  -1   2         18.10         16.45         0.83 o                         
  -6  -1   2        110.41        100.63         1.86 o                         
  -5  -1   2        517.71        544.74         6.27 o                         
  -4  -1   2        265.76        274.98         2.99 o                         
  -3  -1   2       1156.32       1240.40        11.71 o                         
  -2  -1   2        315.67        341.63         3.58 o                         
  -1  -1   2       3261.94       3454.77        32.23 o                         
   0  -1   2       2413.51       2498.62        36.64 o                         
   1  -1   2       5113.77       5218.63        43.22 o                         
   2  -1   2        461.38        525.61         4.74 o                         
   3  -1   2        439.02        469.70         4.80 o                         
   4  -1   2       1033.59       1166.19        13.22 o                         
   5  -1   2        631.23        665.76         7.79 o                         
   6  -1   2        331.88        334.00         4.21 o                         
   7  -1   2        208.86        215.56         2.70 o                         
   8  -1   2        262.32        276.49         4.43 o                         
   9  -1   2        868.36        857.97         9.26 o                         
  10  -1   2          8.69         10.77         0.98 o                         
  11  -1   2        351.12        344.91         5.20 o                         
  12  -1   2         68.41         64.49         2.34 o                         
  13  -1   2        157.48        153.48         4.04 o                         
  14  -1   2          7.49          8.65         1.51 o                         
  15  -1   2         44.58         46.35         3.25 o                         
  16  -1   2         58.26         59.66         3.43 o                         
  17  -1   2         47.84         46.31         2.92 o                         
  18  -1   2         45.26         52.96         3.44 o                         
 -19   0   2        102.68        108.23         5.94 o                         
 -18   0   2          0.71         -2.03         2.06 o                         
 -17   0   2        139.15        135.87         8.96 o                         
 -16   0   2         88.62         81.81         4.17 o                         
 -15   0   2        289.03        297.96        11.96 o                         
 -14   0   2         17.98         13.34         1.76 o                         
 -13   0   2          8.30          8.32         1.18 o                         
 -12   0   2          0.10          0.48         0.97 o                         
 -11   0   2        193.46        186.57         3.36 o                         
 -10   0   2          1.55          3.48         0.92 o                         
  -9   0   2        262.81        278.86         4.02 o                         
  -8   0   2         31.36         32.31         1.67 o                         
  -7   0   2        326.61        360.18         4.62 o                         
  -6   0   2         25.93         46.51         0.96 o                         
  -5   0   2        392.90        387.87         4.60 o                         
  -4   0   2        678.03        736.29         8.48 o                         
  -3   0   2       2028.77       2076.70        22.28 o                         
  -2   0   2        385.48        435.57         6.90 o                         
  -1   0   2       3920.45       3942.08        33.69 o                         
   0   0   2       7966.16       7990.55        59.89 o                         
   1   0   2        644.24        650.17         6.21 o                         
   2   0   2       1318.31       1370.67        12.96 o                         
   3   0   2        152.22        144.74         1.56 o                         
   4   0   2         28.97         38.15         1.19 o                         
   5   0   2        754.95        828.63         8.69 o                         
   6   0   2         65.41         67.58         1.35 o                         
   7   0   2       1768.87       1855.21        21.05 o                         
   8   0   2       1715.23       1761.00        18.33 o                         
   9   0   2        616.44        598.93         6.71 o                         
  10   0   2        590.13        578.46         7.81 o                         
  11   0   2         57.05         48.72         1.79 o                         
  12   0   2          4.23          4.75         1.03 o                         
  13   0   2         20.34         18.20         1.88 o                         
  14   0   2        123.62        124.68         3.83 o                         
  15   0   2        149.38        149.76         4.30 o                         
  16   0   2         10.21         11.15         2.65 o                         
  17   0   2        159.92        166.50         6.38 o                         
  18   0   2         35.87         34.96         3.99 o                         
 -19   1   2         51.59         59.31        13.21 o                         
 -18   1   2         43.64         42.77         3.57 o                         
 -17   1   2         35.44         35.08         3.26 o                         
 -16   1   2         50.51         54.33         3.76 o                         
 -15   1   2         14.09         11.85         1.94 o                         
 -14   1   2         92.05         86.12         2.61 o                         
 -13   1   2         31.06         30.29         1.72 o                         
 -12   1   2        122.06        122.70         2.76 o                         
 -11   1   2        165.30        159.39         3.07 o                         
 -10   1   2        507.56        502.58         7.04 o                         
  -9   1   2        322.70        331.90         4.26 o                         
  -8   1   2         40.27         41.04         1.03 o                         
  -7   1   2         19.70         18.80         0.71 o                         
  -6   1   2        113.67        106.81         1.71 o                         
  -5   1   2        514.04        540.14         6.36 o                         
  -4   1   2        269.62        277.16         3.05 o                         
  -3   1   2       1149.79       1228.77        12.66 o                         
  -2   1   2        319.01        337.02         3.59 o                         
  -1   1   2       3256.49       3421.39        26.97 o                         
   0   1   2       2414.44       2597.35        20.05 o                         
   1   1   2       5112.54       5232.00        43.29 o                         
   2   1   2        462.91        524.11         5.82 o                         
   3   1   2        441.19        479.20         5.01 o                         
   4   1   2       1036.00       1163.15        12.00 o                         
   5   1   2        633.07        669.14         7.03 o                         
   6   1   2        328.95        340.04         3.76 o                         
   7   1   2        211.06        218.95         4.72 o                         
   8   1   2        258.15        268.53         3.76 o                         
   9   1   2        869.27        859.27        10.29 o                         
  10   1   2          9.40          7.86         0.91 o                         
  11   1   2        355.98        355.28         4.79 o                         
  12   1   2         68.25         63.79         1.89 o                         
  13   1   2        156.17        156.80         2.94 o                         
  14   1   2          6.55          6.58         3.19 o                         
  15   1   2         43.95         40.42         2.88 o                         
  16   1   2         58.42         57.76         3.54 o                         
  17   1   2         45.92         46.10         8.16 o                         
  18   1   2         45.05         58.35         5.80 o                         
 -19   2   2          0.80          1.99         3.50 o                         
 -18   2   2         65.05         66.58        11.11 o                         
 -17   2   2          0.33         -1.01         2.42 o                         
 -16   2   2         46.55         45.36         3.30 o                         
 -15   2   2         41.85         39.61         2.12 o                         
 -14   2   2         19.08         17.83         1.60 o                         
 -13   2   2          5.65          5.22         1.69 o                         
 -12   2   2         31.30         28.68         1.70 o                         
 -11   2   2        244.66        220.59         3.86 o                         
 -10   2   2        528.38        518.59         6.36 o                         
  -9   2   2        667.10        687.75         9.69 o                         
  -8   2   2        241.33        249.96         3.60 o                         
  -7   2   2        205.73        212.06         2.85 o                         
  -6   2   2        400.29        441.49         5.32 o                         
  -5   2   2         73.77         77.98         1.70 o                         
  -4   2   2        650.46        686.68         7.17 o                         
  -3   2   2       1794.46       1945.76        21.90 o                         
  -2   2   2       2377.67       2550.13        26.08 o                         
  -1   2   2       2833.92       3063.48        28.60 o                         
   0   2   2       2101.57       2313.14        28.61 o                         
   1   2   2       4994.91       5359.85        76.17 o                         
   2   2   2        263.23        290.34         4.13 o                         
   3   2   2       1374.76       1537.73        16.77 o                         
   4   2   2       1015.47       1083.25        12.08 o                         
   5   2   2       2607.07       2965.28        32.81 o                         
   6   2   2        982.71       1051.75        11.99 o                         
   7   2   2        129.66        143.80         2.33 o                         
   8   2   2         92.22         98.05         1.59 o                         
   9   2   2          4.07          4.90         0.94 o                         
  10   2   2          0.30         -0.51         1.07 o                         
  11   2   2         20.05         18.93         1.41 o                         
  12   2   2         58.25         52.54         2.41 o                         
  13   2   2         90.70         90.79         2.33 o                         
  14   2   2        152.23        153.13         4.16 o                         
  15   2   2         10.27          8.85         1.98 o                         
  16   2   2         62.97         58.62         3.42 o                         
  17   2   2          2.60          2.42         3.00 o                         
  18   2   2          0.60          5.70         3.80 o                         
 -18   3   2         22.21         28.12         4.40 o                         
 -17   3   2         36.22         34.27         2.70 o                         
 -16   3   2         58.66         57.37         3.46 o                         
 -15   3   2         71.97         74.79         3.37 o                         
 -14   3   2        109.11        105.38         3.08 o                         
 -13   3   2        178.77        167.41         3.62 o                         
 -12   3   2        238.46        224.36         4.11 o                         
 -11   3   2         94.65         91.45         2.54 o                         
 -10   3   2       1062.96       1010.70        11.85 o                         
  -9   3   2          5.44          5.72         0.77 o                         
  -8   3   2        906.66        867.20         9.22 o                         
  -7   3   2        208.82        233.94         2.82 o                         
  -6   3   2         33.69         22.91         0.80 o                         
  -5   3   2        557.82        581.14         7.71 o                         
  -4   3   2        198.81        200.81         2.64 o                         
  -3   3   2       1159.46       1230.68        12.69 o                         
  -2   3   2        259.87        291.58         5.82 o                         
  -1   3   2         44.11         56.84         1.93 o                         
   0   3   2        145.81        156.73         2.76 o                         
   1   3   2        126.87        150.20         1.91 o                         
   2   3   2         58.74         60.66         1.12 o                         
   3   3   2         76.94         88.02         1.38 o                         
   4   3   2        506.08        583.87         7.61 o                         
   5   3   2        464.12        517.21         6.87 o                         
   6   3   2        226.77        268.93         3.48 o                         
   7   3   2        113.30        133.93         2.16 o                         
   8   3   2        383.69        365.21         4.75 o                         
   9   3   2        129.65        130.90         1.87 o                         
  10   3   2        282.15        274.90         4.77 o                         
  11   3   2         53.96         52.75         2.18 o                         
  12   3   2        523.46        531.73         9.77 o                         
  13   3   2        173.34        178.14         3.33 o                         
  14   3   2        143.70        135.57         3.03 o                         
  15   3   2        128.64        129.01         4.21 o                         
  16   3   2         81.78         83.60         4.86 o                         
  17   3   2         21.98         25.15         3.70 o                         
 -18   4   2         41.87         45.77         3.89 o                         
 -17   4   2         11.91         11.68         2.91 o                         
 -16   4   2         21.87         25.49         2.42 o                         
 -15   4   2         63.67         59.13         3.35 o                         
 -14   4   2        140.15        142.09         5.02 o                         
 -13   4   2         53.10         45.10         2.84 o                         
 -12   4   2         16.71         12.68         1.75 o                         
 -11   4   2         36.47         34.42         2.67 o                         
 -10   4   2        163.00        148.73         2.81 o                         
  -9   4   2        118.64        116.72         2.40 o                         
  -8   4   2        142.78        136.45         2.59 o                         
  -7   4   2        312.60        321.51         4.12 o                         
  -6   4   2        763.37        761.49        10.15 o                         
  -5   4   2        262.26        250.22         3.25 o                         
  -4   4   2        326.84        319.60         3.64 o                         
  -3   4   2        766.97        763.53         8.04 o                         
  -2   4   2         62.18         81.18         3.40 o                         
  -1   4   2        321.48        310.04         5.03 o                         
   0   4   2          5.01          6.36         0.99 o                         
   1   4   2       1223.10       1256.56        18.35 o                         
   2   4   2        157.59        153.21         2.37 o                         
   3   4   2        425.55        483.91         7.21 o                         
   4   4   2        221.96        232.28         3.58 o                         
   5   4   2        260.17        331.39         5.34 o                         
   6   4   2        379.11        419.05         7.41 o                         
   7   4   2         69.00         76.93         1.97 o                         
   8   4   2        197.80        197.15         3.38 o                         
   9   4   2         50.36         47.99         1.41 o                         
  10   4   2         19.46         15.89         1.63 o                         
  11   4   2        110.28        108.21         3.34 o                         
  12   4   2          2.96          1.47         1.64 o                         
  13   4   2         74.93         86.67         3.38 o                         
  14   4   2         76.32         76.06         2.90 o                         
  15   4   2          0.21          1.29         1.76 o                         
  16   4   2          9.69         13.54         3.10 o                         
  17   4   2          1.55          2.80         2.64 o                         
 -18   5   2         17.62         18.03         3.35 o                         
 -17   5   2          1.42          4.00         2.66 o                         
 -16   5   2        133.88        134.71         4.54 o                         
 -15   5   2          4.24          4.36         2.01 o                         
 -14   5   2         29.36         29.72         4.39 o                         
 -13   5   2        337.42        348.31         8.44 o                         
 -12   5   2         92.43         90.96         3.33 o                         
 -11   5   2        147.57        151.94         3.05 o                         
 -10   5   2         94.84         96.93         3.73 o                         
  -9   5   2         89.35         96.15         2.30 o                         
  -8   5   2        163.60        170.94         3.51 o                         
  -7   5   2        298.07        309.69         6.09 o                         
  -6   5   2        208.44        231.32         3.90 o                         
  -5   5   2         63.51         61.38         1.75 o                         
  -4   5   2        235.08        278.66         3.26 o                         
  -3   5   2          5.97          4.72         0.64 o                         
  -2   5   2         49.80         49.80         1.34 o                         
  -1   5   2         51.76         54.52         1.57 o                         
   0   5   2        122.85        140.45         3.36 o                         
   1   5   2        361.82        387.45         7.60 o                         
   2   5   2         53.75         50.65         1.28 o                         
   3   5   2         42.32         45.99         1.28 o                         
   4   5   2        229.49        218.61         3.24 o                         
   5   5   2         74.43         77.86         1.47 o                         
   6   5   2         72.28         83.41         2.82 o                         
   7   5   2         94.55         76.46         1.99 o                         
   8   5   2        155.33        122.71         2.84 o                         
   9   5   2        181.64        157.67         2.61 o                         
  10   5   2         60.96         57.64         2.60 o                         
  11   5   2        204.31        191.48         4.59 o                         
  12   5   2        101.20        105.52         3.63 o                         
  13   5   2         56.04         53.05         3.10 o                         
  14   5   2         27.94         28.81         2.44 o                         
  15   5   2         66.24         59.81         3.12 o                         
  16   5   2          4.27          3.56         2.61 o                         
  17   5   2         34.81         38.97         3.62 o                         
 -17   6   2        195.99        207.37         6.30 o                         
 -16   6   2         90.81         93.29         4.60 o                         
 -15   6   2         77.96         77.15         3.77 o                         
 -14   6   2         14.61         15.43         3.11 o                         
 -13   6   2         34.30         32.15         2.40 o                         
 -12   6   2         29.33         27.69         2.25 o                         
 -11   6   2         53.44         56.78         2.11 o                         
 -10   6   2         59.21         57.16         2.00 o                         
  -9   6   2         55.95         54.40         1.93 o                         
  -8   6   2        443.67        418.71         6.28 o                         
  -7   6   2       1189.54       1172.43        15.62 o                         
  -6   6   2       1341.38       1312.71        13.86 o                         
  -5   6   2        364.65        368.94         4.26 o                         
  -4   6   2       1141.00       1153.53        15.10 o                         
  -3   6   2        180.18        179.25         3.44 o                         
  -2   6   2        257.35        245.09         3.80 o                         
  -1   6   2         50.72         63.82         2.03 o                         
   0   6   2        379.16        382.63         7.57 o                         
   1   6   2         39.03         40.85         2.02 o                         
   2   6   2       1480.79       1502.96        27.74 o                         
   3   6   2         62.03         71.41         1.71 o                         
   4   6   2        103.88         99.15         1.88 o                         
   5   6   2        173.45        151.95         2.76 o                         
   6   6   2         15.43         13.14         1.05 o                         
   7   6   2        310.18        283.46         4.58 o                         
   8   6   2         13.16          6.78         1.07 o                         
   9   6   2         54.98         54.70         2.12 o                         
  10   6   2         97.21         92.50         3.09 o                         
  11   6   2         64.86         62.38         2.91 o                         
  12   6   2          2.18          1.88         1.75 o                         
  13   6   2         47.93         46.61         2.93 o                         
  14   6   2         20.27         16.79         2.27 o                         
  15   6   2          5.13          6.87         2.17 o                         
  16   6   2          4.10          5.15         4.09 o                         
 -17   7   2         13.66         23.68         5.20 o                         
 -16   7   2         16.86         16.72         4.08 o                         
 -15   7   2         63.47         58.53         3.64 o                         
 -14   7   2          8.04          4.70         2.11 o                         
 -13   7   2         31.94         35.86         3.63 o                         
 -12   7   2         28.99         29.30         4.24 o                         
 -11   7   2         49.96         51.99         2.77 o                         
 -10   7   2        107.72        114.02         2.82 o                         
  -9   7   2        313.96        309.15         5.08 o                         
  -8   7   2        141.15        132.02         2.94 o                         
  -7   7   2        506.03        492.60         7.28 o                         
  -6   7   2        311.39        279.91         3.48 o                         
  -5   7   2        216.74        213.16         3.53 o                         
  -4   7   2          3.79          3.66         0.87 o                         
  -3   7   2        101.12        104.43         2.58 o                         
  -2   7   2         25.35         22.32         1.36 o                         
  -1   7   2          9.03          7.63         1.18 o                         
   0   7   2         20.63         23.81         1.74 o                         
   1   7   2        257.43        258.03         5.82 o                         
   2   7   2        109.25         96.49         3.15 o                         
   3   7   2        332.64        335.62         7.27 o                         
   4   7   2        192.90        181.30         3.27 o                         
   5   7   2         83.91         86.61         1.86 o                         
   6   7   2         61.60         68.35         2.08 o                         
   7   7   2         25.93         26.54         1.50 o                         
   8   7   2         90.61         79.52         2.29 o                         
   9   7   2         62.91         55.91         1.81 o                         
  10   7   2         41.11         35.28         2.34 o                         
  11   7   2         47.48         46.42         2.93 o                         
  12   7   2         13.03         12.44         2.04 o                         
  13   7   2         17.16         15.38         2.20 o                         
  14   7   2         20.76         21.72         3.62 o                         
  15   7   2         11.30         19.49         3.58 o                         
  16   7   2         34.80         39.05         6.70 o                         
 -16   8   2         11.73         12.90         3.09 o                         
 -15   8   2         11.35         14.34         2.43 o                         
 -14   8   2         21.38         22.94         3.45 o                         
 -13   8   2         47.86         44.47         3.48 o                         
 -12   8   2          9.09          6.15         1.96 o                         
 -11   8   2         15.59         14.45         1.55 o                         
 -10   8   2         41.38         36.44         2.01 o                         
  -9   8   2         76.17         73.95         2.46 o                         
  -8   8   2        149.11        139.00         3.14 o                         
  -7   8   2         41.01         34.92         2.22 o                         
  -6   8   2          4.84          4.26         0.85 o                         
  -5   8   2         78.74         73.76         2.22 o                         
  -4   8   2         12.94         13.67         1.50 o                         
  -3   8   2        337.01        331.04         4.62 o                         
  -2   8   2        106.13         99.05         2.92 o                         
  -1   8   2        206.29        193.74         3.52 o                         
   0   8   2        102.73         99.07         2.91 o                         
   1   8   2        425.20        422.94         6.29 o                         
   2   8   2        273.09        263.21         4.41 o                         
   3   8   2        542.72        527.62         7.57 o                         
   4   8   2         33.93         34.65         1.63 o                         
   5   8   2        125.45        127.77         3.53 o                         
   6   8   2         92.85         84.68         3.18 o                         
   7   8   2         56.48         52.13         2.71 o                         
   8   8   2        122.39        116.18         4.93 o                         
   9   8   2         33.95         31.45         2.23 o                         
  10   8   2        194.30        193.89         8.31 o                         
  11   8   2         88.96         79.36         4.97 o                         
  12   8   2        221.79        234.05        10.31 o                         
  13   8   2         89.15         97.88         5.98 o                         
  14   8   2         47.01         49.81         6.91 o                         
  15   8   2          2.52          5.23         5.20 o                         
 -15   9   2         22.47         23.91         4.60 o                         
 -14   9   2         73.75         80.91        18.77 o                         
 -13   9   2        118.62        121.16         6.37 o                         
 -12   9   2         37.71         37.31         2.83 o                         
 -11   9   2         52.64         48.58         2.77 o                         
 -10   9   2         15.37         16.10         1.70 o                         
  -9   9   2        227.65        220.81         5.35 o                         
  -8   9   2          4.72          1.48         1.78 o                         
  -7   9   2        175.88        180.66         4.67 o                         
  -6   9   2         13.77         14.06         1.89 o                         
  -5   9   2        142.06        141.85         3.20 o                         
  -4   9   2          6.13          8.45         1.34 o                         
  -3   9   2        177.71        171.13         3.02 o                         
  -2   9   2         85.97         78.67         2.16 o                         
  -1   9   2        123.88        121.63         2.60 o                         
   0   9   2          2.29          2.62         1.09 o                         
   1   9   2        114.74        112.49         2.54 o                         
   2   9   2        261.82        262.61         4.04 o                         
   3   9   2         40.09         38.43         1.74 o                         
   4   9   2         21.26         21.13         1.40 o                         
   5   9   2        113.55        108.17         2.86 o                         
   6   9   2         57.64         52.78         2.85 o                         
   7   9   2         15.60         16.23         2.12 o                         
   8   9   2        120.45        106.98         3.88 o                         
   9   9   2         23.28         22.52         1.90 o                         
  10   9   2         47.26         41.90         4.00 o                         
  11   9   2         24.33         21.89         3.71 o                         
  12   9   2         96.07        108.38         6.26 o                         
  13   9   2        104.62        113.88         6.53 o                         
  14   9   2         24.85         28.05         5.20 o                         
 -14  10   2          6.78          6.88         7.81 o                         
 -13  10   2         49.37         49.47        10.16 o                         
 -12  10   2         25.24         25.60         6.15 o                         
 -11  10   2          0.63         -1.11         3.08 o                         
 -10  10   2         31.08         32.61         2.67 o                         
  -9  10   2          1.99          0.68         2.01 o                         
  -8  10   2         33.47         33.46         2.82 o                         
  -7  10   2         17.95         15.06         2.26 o                         
  -6  10   2          5.75          5.95         2.49 o                         
  -5  10   2         99.95        103.53         3.71 o                         
  -4  10   2         48.65         45.41         2.35 o                         
  -3  10   2         25.69         22.82         1.48 o                         
  -2  10   2        342.56        324.72         4.84 o                         
  -1  10   2        172.42        169.42         3.22 o                         
   0  10   2         20.09         20.86         1.80 o                         
   1  10   2        218.96        218.24         3.74 o                         
   2  10   2         26.41         27.20         1.56 o                         
   3  10   2         62.45         68.24         2.20 o                         
   4  10   2         77.93         73.57         2.71 o                         
   5  10   2          3.61          5.39         1.97 o                         
   6  10   2        196.31        197.15         5.05 o                         
   7  10   2          1.03          3.15         2.63 o                         
   8  10   2        259.41        257.00         5.11 o                         
   9  10   2         24.46         20.50         2.23 o                         
  10  10   2         18.45         13.94         3.48 o                         
  11  10   2         36.06         46.52         4.49 o                         
  12  10   2         31.01         34.61         4.36 o                         
  13  10   2          9.12         15.29         6.05 o                         
 -13  11   2         13.05         16.55         5.60 o                         
 -12  11   2         74.60         71.75        10.56 o                         
 -11  11   2         57.40         60.50        12.21 o                         
 -10  11   2          3.35          3.02         2.31 o                         
  -9  11   2        104.13        100.65         4.22 o                         
  -8  11   2          7.53          7.83         2.38 o                         
  -7  11   2         13.54         13.53         2.43 o                         
  -6  11   2         87.85         81.97         3.91 o                         
  -5  11   2          0.66          0.77         2.07 o                         
  -4  11   2        104.40        100.30         3.75 o                         
  -3  11   2         70.76         69.35         2.78 o                         
  -2  11   2        135.48        135.88         3.24 o                         
  -1  11   2        130.70        126.31         2.97 o                         
   0  11   2         89.67         85.63         2.54 o                         
   1  11   2         24.13         24.46         1.75 o                         
   2  11   2         70.71         70.00         2.45 o                         
   3  11   2         28.44         24.81         1.95 o                         
   4  11   2         35.70         34.28         2.63 o                         
   5  11   2          7.60         10.51         2.25 o                         
   6  11   2         60.32         51.42         3.33 o                         
   7  11   2         28.43         30.01         2.82 o                         
   8  11   2         26.16         21.18         2.20 o                         
   9  11   2         10.03         10.73         2.01 o                         
  10  11   2         75.06         76.59         6.01 o                         
  11  11   2         10.13         10.58         3.70 o                         
  12  11   2         67.15         78.00         6.27 o                         
 -11  12   2         61.96         62.29        13.16 o                         
 -10  12   2          4.20          3.99         3.54 o                         
  -9  12   2         39.05         36.44         3.01 o                         
  -8  12   2         23.93         25.57         2.84 o                         
  -7  12   2         26.98         26.25         5.60 o                         
  -6  12   2          5.56          4.96         2.31 o                         
  -5  12   2          7.91          6.88         2.27 o                         
  -4  12   2         12.98         12.79         2.44 o                         
  -3  12   2         13.87         12.89         3.20 o                         
  -2  12   2        175.27        179.19         4.21 o                         
  -1  12   2         16.44         17.52         1.94 o                         
   0  12   2        215.59        217.73         5.44 o                         
   1  12   2         71.96         75.08         4.61 o                         
   2  12   2         81.16         80.59         3.87 o                         
   3  12   2         50.58         43.17         3.02 o                         
   4  12   2         23.13         22.22         2.62 o                         
   5  12   2         72.96         74.90         4.00 o                         
   6  12   2         95.71         98.86         4.36 o                         
   7  12   2         22.97         22.33         2.34 o                         
   8  12   2         61.06         54.32         3.02 o                         
   9  12   2          9.71          9.54         2.17 o                         
  10  12   2          5.57          9.37         3.81 o                         
  -9  13   2         10.35          2.56         2.35 o                         
  -8  13   2          7.16          6.90         5.00 o                         
  -7  13   2          7.82          8.44         2.87 o                         
  -6  13   2         12.39          9.30         3.58 o                         
  -5  13   2         19.98         19.57         4.40 o                         
  -4  13   2          7.75          5.26         3.83 o                         
  -3  13   2         10.41          9.40         2.64 o                         
  -2  13   2          1.51          0.60         2.74 o                         
  -1  13   2          6.46          7.02         2.27 o                         
   0  13   2         11.25         12.49         2.02 o                         
   1  13   2         38.04         37.86         3.43 o                         
   2  13   2          5.10          3.63         2.27 o                         
   3  13   2          4.99          5.26         2.29 o                         
   4  13   2         19.18         21.84         2.87 o                         
   5  13   2         61.19         59.52         3.25 o                         
   6  13   2         15.56         14.97         2.37 o                         
   7  13   2          3.50          4.48         2.21 o                         
   8  13   2         36.33         36.65         2.77 o                         
  -7  14   2          3.57          5.11         7.81 o                         
  -6  14   2         11.73         13.03         4.94 o                         
  -5  14   2         29.76         31.35         6.54 o                         
  -4  14   2         16.05         16.95         6.33 o                         
  -3  14   2         72.91         73.42         9.61 o                         
  -2  14   2         33.15         35.81         6.06 o                         
  -1  14   2         81.19         81.78        11.76 o                         
   0  14   2          2.51          1.93         5.20 o                         
   1  14   2         35.98         39.22         3.79 o                         
   2  14   2         23.88         28.32         3.71 o                         
   3  14   2          6.27          3.76         2.11 o                         
   4  14   2         16.09         18.00         2.51 o                         
   5  14   2         29.73         29.47         2.66 o                         
   6  14   2          3.42          5.80         4.80 o                         
  -7 -14   3         45.65         49.64         5.20 o                         
  -6 -14   3         53.94         59.89         5.95 o                         
  -5 -14   3        111.77        119.30         5.28 o                         
  -4 -14   3          8.85          9.81         3.25 o                         
  -3 -14   3         21.34         20.48         4.52 o                         
  -2 -14   3          1.39          2.89         3.52 o                         
  -1 -14   3          5.31          5.04         2.34 o                         
   0 -14   3          0.34          0.44         2.15 o                         
   1 -14   3          6.10          8.60         2.30 o                         
   2 -14   3         13.21         17.18         2.59 o                         
   3 -14   3         19.49         18.18         2.43 o                         
   4 -14   3         32.91         37.69         6.10 o                         
   5 -14   3          5.53         14.02         4.70 o                         
  -9 -13   3          6.70          9.45         5.70 o                         
  -8 -13   3         24.74         31.14         3.43 o                         
  -7 -13   3         33.97         30.84         3.34 o                         
  -6 -13   3          8.85          8.89         3.55 o                         
  -5 -13   3          2.17          3.31         3.65 o                         
  -4 -13   3         41.93         48.86         3.75 o                         
  -3 -13   3          2.37          1.50         1.95 o                         
  -2 -13   3         75.25         74.58         3.84 o                         
  -1 -13   3         15.46         17.57         1.96 o                         
   0 -13   3         23.34         24.32         2.04 o                         
   1 -13   3         12.60         12.81         2.05 o                         
   2 -13   3         15.27         12.42         2.33 o                         
   3 -13   3          1.34          1.00         1.98 o                         
   4 -13   3         62.09         62.69         4.80 o                         
   5 -13   3         42.49         45.48         3.71 o                         
   6 -13   3          4.54          9.42         2.74 o                         
   7 -13   3         58.93         70.72         4.84 o                         
   8 -13   3          1.14          3.95         2.76 o                         
 -11 -12   3         17.68         23.38         3.45 o                         
 -10 -12   3          0.10         -1.29         2.72 o                         
  -9 -12   3          8.56         13.52         5.40 o                         
  -8 -12   3         10.64          7.89         2.74 o                         
  -7 -12   3         25.87         23.22         3.08 o                         
  -6 -12   3         41.47         37.81         3.21 o                         
  -5 -12   3         48.17         47.29         4.75 o                         
  -4 -12   3         37.85         36.14         3.06 o                         
  -3 -12   3         16.67         15.42         2.07 o                         
  -2 -12   3         20.69         20.97         2.12 o                         
  -1 -12   3          6.81          4.98         1.65 o                         
   0 -12   3        169.23        164.34         3.80 o                         
   1 -12   3         19.10         20.54         1.85 o                         
   2 -12   3          3.78          2.20         1.68 o                         
   3 -12   3          3.64          3.82         2.06 o                         
   4 -12   3         30.70         26.84         3.42 o                         
   5 -12   3         15.18         14.28         2.81 o                         
   6 -12   3         18.91         20.11         3.75 o                         
   7 -12   3         26.85         26.03         3.13 o                         
   8 -12   3         74.52         75.34         4.82 o                         
   9 -12   3         17.66         17.11         2.99 o                         
  10 -12   3         26.06         26.70         3.44 o                         
 -13 -11   3          6.03          7.97         5.30 o                         
 -12 -11   3         27.74         30.95         3.46 o                         
 -11 -11   3        102.68        106.53         5.07 o                         
 -10 -11   3         16.02         16.16         3.09 o                         
  -9 -11   3         97.95         97.16         4.88 o                         
  -8 -11   3         13.16         13.76         2.76 o                         
  -7 -11   3          2.95         -0.39         2.33 o                         
  -6 -11   3          6.77          4.96         2.38 o                         
  -5 -11   3         13.36         12.53         2.45 o                         
  -4 -11   3         58.69         58.18         2.43 o                         
  -3 -11   3         84.32         77.58         2.67 o                         
  -2 -11   3        118.53        113.63         3.57 o                         
  -1 -11   3         15.68         12.37         1.77 o                         
   0 -11   3          6.53          5.31         1.48 o                         
   1 -11   3         13.69         11.43         1.56 o                         
   2 -11   3        111.09        104.08         4.30 o                         
   3 -11   3         10.97         10.97         1.34 o                         
   4 -11   3        120.33        111.42         2.70 o                         
   5 -11   3         75.86         75.39         5.24 o                         
   6 -11   3         62.04         59.96         3.09 o                         
   7 -11   3         29.96         28.77         2.37 o                         
   8 -11   3          2.19          2.01         1.78 o                         
   9 -11   3         15.75         17.17         2.15 o                         
  10 -11   3         22.44         21.99         2.31 o                         
  11 -11   3         12.63         15.93         3.18 o                         
 -14 -10   3         15.24         15.58         4.05 o                         
 -13 -10   3         21.84         24.19         9.56 o                         
 -12 -10   3         27.57         27.17         3.40 o                         
 -11 -10   3         77.13         77.78         4.88 o                         
 -10 -10   3         24.89         26.24         3.18 o                         
  -9 -10   3         28.19         26.35         3.95 o                         
  -8 -10   3         25.28         25.41         2.88 o                         
  -7 -10   3         68.72         61.79         3.62 o                         
  -6 -10   3          7.22          5.97         2.16 o                         
  -5 -10   3         84.47         79.05         3.96 o                         
  -4 -10   3        133.47        129.25         3.67 o                         
  -3 -10   3         99.22         98.22         2.61 o                         
  -2 -10   3        320.60        311.91         5.10 o                         
  -1 -10   3         47.77         41.06         1.97 o                         
   0 -10   3         54.36         45.88         1.94 o                         
   1 -10   3         24.30         22.44         1.33 o                         
   2 -10   3         13.98         10.95         1.25 o                         
   3 -10   3          8.64          7.64         1.72 o                         
   4 -10   3         25.49         26.05         2.40 o                         
   5 -10   3          5.97          6.14         1.45 o                         
   6 -10   3         15.08         15.69         1.90 o                         
   7 -10   3        138.88        137.11         3.90 o                         
   8 -10   3        190.04        176.32         4.52 o                         
   9 -10   3        113.63        107.61         3.67 o                         
  10 -10   3         88.07         89.09         4.71 o                         
  11 -10   3         23.17         23.16         2.37 o                         
  12 -10   3         12.25         12.20         2.88 o                         
  13 -10   3         29.80         30.42         5.60 o                         
 -15  -9   3          2.11         -0.92         3.08 o                         
 -14  -9   3         15.48         14.27         2.47 o                         
 -13  -9   3         15.96         18.16         2.23 o                         
 -12  -9   3          6.95          7.86         1.83 o                         
 -11  -9   3         15.56         17.95         3.24 o                         
 -10  -9   3          3.91          4.07         1.78 o                         
  -9  -9   3         20.79         22.54         1.76 o                         
  -8  -9   3         81.43         77.99         2.72 o                         
  -7  -9   3         13.35         14.76         1.54 o                         
  -6  -9   3        151.48        149.28         4.59 o                         
  -5  -9   3        114.85        114.48         5.50 o                         
  -4  -9   3        296.07        273.38         6.24 o                         
  -3  -9   3          0.14         -0.67         1.08 o                         
  -2  -9   3          5.91          6.12         1.08 o                         
  -1  -9   3        216.58        204.06         3.60 o                         
   0  -9   3        122.72        113.94         2.57 o                         
   1  -9   3        126.26        119.93         2.61 o                         
   2  -9   3          8.75          7.32         1.04 o                         
   3  -9   3         11.74         10.21         1.21 o                         
   4  -9   3         76.40         75.93         2.35 o                         
   5  -9   3         62.36         64.03         2.66 o                         
   6  -9   3          6.77          5.51         1.17 o                         
   7  -9   3        226.76        214.30         4.01 o                         
   8  -9   3        280.71        277.85         5.77 o                         
   9  -9   3         33.11         31.55         2.24 o                         
  10  -9   3          7.42          7.09         2.33 o                         
  11  -9   3         86.63         79.07         3.55 o                         
  12  -9   3         25.45         19.67         2.29 o                         
  13  -9   3         45.22         46.18         4.28 o                         
  14  -9   3         54.78         64.71         9.59 o                         
 -16  -8   3          8.87          8.91         2.32 o                         
 -15  -8   3         32.12         30.28         2.61 o                         
 -14  -8   3         12.18         15.65         2.14 o                         
 -13  -8   3         63.04         59.80         3.10 o                         
 -12  -8   3         23.83         24.07         2.09 o                         
 -11  -8   3        126.88        126.52         4.03 o                         
 -10  -8   3         19.40         18.26         1.75 o                         
  -9  -8   3        180.34        180.70         4.04 o                         
  -8  -8   3        219.13        216.43         4.43 o                         
  -7  -8   3         66.21         71.36         2.55 o                         
  -6  -8   3         81.79         82.95         4.41 o                         
  -5  -8   3        135.25        133.09         2.93 o                         
  -4  -8   3         83.40         73.93         2.40 o                         
  -3  -8   3        105.96         94.91         2.21 o                         
  -2  -8   3         30.10         28.73         1.57 o                         
  -1  -8   3         43.44         41.33         1.64 o                         
   0  -8   3        130.35        127.09         2.57 o                         
   1  -8   3         78.83         77.20         2.03 o                         
   2  -8   3        176.83        160.68         3.34 o                         
   3  -8   3         48.26         45.23         1.83 o                         
   4  -8   3         51.06         52.12         1.94 o                         
   5  -8   3        253.02        244.63         3.72 o                         
   6  -8   3         84.78         80.93         2.23 o                         
   7  -8   3         80.37         77.43         2.29 o                         
   8  -8   3         70.32         78.11         2.47 o                         
   9  -8   3         16.57         15.84         1.51 o                         
  10  -8   3         31.43         31.66         1.89 o                         
  11  -8   3         21.07         20.66         2.48 o                         
  12  -8   3        278.83        283.58         6.12 o                         
  13  -8   3         98.34        102.78         8.90 o                         
  14  -8   3         37.27         42.71         2.94 o                         
  15  -8   3          6.75          9.61         4.60 o                         
 -17  -7   3         86.32         95.57         4.46 o                         
 -16  -7   3         12.13         14.52         2.36 o                         
 -15  -7   3         24.25         29.62         2.55 o                         
 -14  -7   3          8.97          7.62         2.69 o                         
 -13  -7   3         59.62         63.74         3.17 o                         
 -12  -7   3         96.15         97.59         3.49 o                         
 -11  -7   3         67.87         63.53         2.84 o                         
 -10  -7   3         48.86         49.53         3.23 o                         
  -9  -7   3         32.67         33.92         2.10 o                         
  -8  -7   3        213.02        216.15         4.33 o                         
  -7  -7   3        362.89        357.16         6.21 o                         
  -6  -7   3         27.64         25.76         1.49 o                         
  -5  -7   3        406.16        415.40         6.69 o                         
  -4  -7   3         55.01         57.55         1.85 o                         
  -3  -7   3        148.88        151.51         2.60 o                         
  -2  -7   3        369.83        368.64         6.35 o                         
  -1  -7   3        126.96        119.24         2.41 o                         
   0  -7   3        512.45        476.19         6.31 o                         
   1  -7   3        282.43        292.42         5.33 o                         
   2  -7   3        665.57        666.32         9.01 o                         
   3  -7   3        656.01        619.26         8.56 o                         
   4  -7   3         12.82         14.04         1.17 o                         
   5  -7   3         20.42         20.46         1.25 o                         
   6  -7   3        133.53        132.68         2.78 o                         
   7  -7   3          4.51          4.05         1.10 o                         
   8  -7   3         31.65         27.38         1.67 o                         
   9  -7   3         36.43         38.85         2.07 o                         
  10  -7   3        135.10        131.77         3.21 o                         
  11  -7   3         82.51         77.58         2.79 o                         
  12  -7   3         89.53         86.51         3.02 o                         
  13  -7   3         65.29         70.60         3.47 o                         
  14  -7   3         54.46         55.05         4.29 o                         
  15  -7   3         26.41         27.19         4.51 o                         
 -17  -6   3         26.25         27.39         3.45 o                         
 -16  -6   3         12.31         11.65         2.28 o                         
 -15  -6   3         50.54         55.54         5.40 o                         
 -14  -6   3        218.59        229.25         5.44 o                         
 -13  -6   3        165.84        176.60         4.56 o                         
 -12  -6   3         60.26         62.70         2.83 o                         
 -11  -6   3         79.15         80.58         2.88 o                         
 -10  -6   3         92.52         89.79         2.86 o                         
  -9  -6   3          5.27          5.90         1.48 o                         
  -8  -6   3        528.23        537.08         8.75 o                         
  -7  -6   3        484.23        461.35         7.66 o                         
  -6  -6   3        163.09        170.50         3.43 o                         
  -5  -6   3         27.09         26.26         1.35 o                         
  -4  -6   3        274.89        284.74         6.11 o                         
  -3  -6   3        266.35        279.05         4.06 o                         
  -2  -6   3         37.28         41.13         1.01 o                         
  -1  -6   3         15.13         12.31         1.31 o                         
   0  -6   3        535.81        580.47         7.20 o                         
   1  -6   3         48.26         50.87         1.73 o                         
   2  -6   3         89.49         96.67         2.31 o                         
   3  -6   3        531.35        518.03         7.12 o                         
   4  -6   3        504.93        509.03         9.22 o                         
   5  -6   3         41.31         35.54         1.59 o                         
   6  -6   3         65.51         74.01         2.04 o                         
   7  -6   3          8.95          5.82         1.07 o                         
   8  -6   3          7.29          6.96         1.15 o                         
   9  -6   3         30.98         26.47         1.51 o                         
  10  -6   3         45.32         46.14         2.22 o                         
  11  -6   3        227.17        212.16         4.18 o                         
  12  -6   3         44.77         38.29         2.08 o                         
  13  -6   3         29.67         26.37         1.96 o                         
  14  -6   3         43.21         40.36         2.46 o                         
  15  -6   3         13.79         12.80         2.73 o                         
  16  -6   3         10.36         11.77         2.70 o                         
 -18  -5   3         53.20         57.71         6.64 o                         
 -17  -5   3         76.25         74.72         4.52 o                         
 -16  -5   3         68.58         66.86         4.48 o                         
 -15  -5   3          0.49         -0.95         1.89 o                         
 -14  -5   3          5.32          5.07         1.84 o                         
 -13  -5   3         78.73         75.72         3.11 o                         
 -12  -5   3         41.89         42.36         2.51 o                         
 -11  -5   3        125.81        125.74         3.41 o                         
 -10  -5   3        137.18        137.08         4.44 o                         
  -9  -5   3          8.34          7.49         1.32 o                         
  -8  -5   3         72.16         70.41         2.30 o                         
  -7  -5   3        188.91        187.77         4.22 o                         
  -6  -5   3        342.84        345.27         5.78 o                         
  -5  -5   3        153.27        170.97         3.26 o                         
  -4  -5   3       1357.09       1386.46        20.45 o                         
  -3  -5   3        210.00        223.33         3.27 o                         
  -2  -5   3        517.43        540.78         7.16 o                         
  -1  -5   3         26.54         29.95         1.09 o                         
   0  -5   3        992.84       1029.78        11.76 o                         
   1  -5   3        529.99        576.67         8.96 o                         
   2  -5   3        448.35        461.91         7.20 o                         
   3  -5   3        180.71        172.87         2.86 o                         
   4  -5   3        122.94        129.09         2.06 o                         
   5  -5   3         58.41         48.97         2.17 o                         
   6  -5   3         32.94         24.47         1.29 o                         
   7  -5   3         75.34         77.77         2.12 o                         
   8  -5   3         41.85         26.99         1.59 o                         
   9  -5   3        302.76        278.40         4.59 o                         
  10  -5   3         17.17         15.59         1.43 o                         
  11  -5   3         99.94         92.28         2.73 o                         
  12  -5   3        111.29        107.71         2.99 o                         
  13  -5   3         15.14         14.85         1.77 o                         
  14  -5   3         17.12         15.92         1.90 o                         
  15  -5   3         53.38         56.57         3.83 o                         
  16  -5   3          3.72          3.55         2.58 o                         
 -18  -4   3         23.36         26.10         2.83 o                         
 -17  -4   3        112.72        118.55         4.49 o                         
 -16  -4   3        106.71        108.08         5.10 o                         
 -15  -4   3          8.88          7.63         2.03 o                         
 -14  -4   3        162.36        154.35         4.25 o                         
 -13  -4   3         30.35         28.45         2.05 o                         
 -12  -4   3        200.64        197.64         4.59 o                         
 -11  -4   3          4.31          3.65         1.43 o                         
 -10  -4   3         53.09         47.25         2.64 o                         
  -9  -4   3        581.92        565.16         9.34 o                         
  -8  -4   3        153.13        138.18         3.13 o                         
  -7  -4   3       1113.83       1146.46        17.22 o                         
  -6  -4   3        533.54        542.66         8.45 o                         
  -5  -4   3        453.65        453.18         7.18 o                         
  -4  -4   3        793.68        891.06        13.25 o                         
  -3  -4   3       1416.55       1622.51        22.92 o                         
  -2  -4   3        997.03       1083.10        13.71 o                         
  -1  -4   3        705.96        833.60        18.29 o                         
   0  -4   3        353.21        399.39         5.30 o                         
   1  -4   3        143.88        148.08         2.36 o                         
   2  -4   3         40.95         42.97         1.13 o                         
   3  -4   3        756.27        822.61         9.59 o                         
   4  -4   3          0.81          1.68         0.71 o                         
   5  -4   3         50.78         64.14         1.36 o                         
   6  -4   3         87.94         94.78         1.73 o                         
   7  -4   3         19.37         20.47         1.17 o                         
   8  -4   3         63.08         78.63         1.66 o                         
   9  -4   3        101.54         85.19         2.32 o                         
  10  -4   3         72.87         69.72         2.63 o                         
  11  -4   3        125.61        130.81         3.10 o                         
  12  -4   3         54.29         52.67         2.35 o                         
  13  -4   3        114.59        111.19         3.21 o                         
  14  -4   3          6.93          4.68         1.61 o                         
  15  -4   3         52.91         49.90         3.05 o                         
  16  -4   3         58.21         59.64         5.92 o                         
  17  -4   3         17.52         21.25         3.32 o                         
 -19  -3   3         48.35         48.14         6.10 o                         
 -18  -3   3        108.45        106.66         5.74 o                         
 -17  -3   3         57.54         55.92         3.35 o                         
 -16  -3   3         28.91         29.56         2.51 o                         
 -15  -3   3          1.12          1.49         1.83 o                         
 -14  -3   3         69.05         66.50         3.76 o                         
 -13  -3   3         11.91          8.31         1.64 o                         
 -12  -3   3         48.91         40.58         2.32 o                         
 -11  -3   3        138.93        116.40         3.13 o                         
 -10  -3   3        338.91        291.68         5.52 o                         
  -9  -3   3        155.09        155.27         2.66 o                         
  -8  -3   3        305.71        313.17         5.50 o                         
  -7  -3   3         93.89         88.38         2.17 o                         
  -6  -3   3       1244.28       1369.67        20.65 o                         
  -5  -3   3        207.47        202.01         3.53 o                         
  -4  -3   3         59.01         44.57         1.29 o                         
  -3  -3   3       2509.82       2842.94        35.79 o                         
  -2  -3   3       1637.29       1851.38        18.81 o                         
  -1  -3   3       5241.44       5851.70       105.21 o                         
   0  -3   3          7.21          8.63         0.42 o                         
   1  -3   3       1338.16       1420.95        18.16 o                         
   2  -3   3        261.77        284.43         3.50 o                         
   3  -3   3        292.02        313.76         4.26 o                         
   4  -3   3         66.63         65.07         1.17 o                         
   5  -3   3        359.87        371.32         4.58 o                         
   6  -3   3        403.37        429.70         6.61 o                         
   7  -3   3        162.15        188.85         2.76 o                         
   8  -3   3         60.24         65.32         2.07 o                         
   9  -3   3         47.77         45.65         1.24 o                         
  10  -3   3        135.86        143.65         2.71 o                         
  11  -3   3          2.43          2.10         0.99 o                         
  12  -3   3         37.08         37.80         2.12 o                         
  13  -3   3         41.33         45.32         2.45 o                         
  14  -3   3         24.00         22.41         1.87 o                         
  15  -3   3          9.64         11.43         2.79 o                         
  16  -3   3         66.23         67.08         4.09 o                         
  17  -3   3          5.20          5.94         2.15 o                         
 -19  -2   3         28.56         27.61         2.88 o                         
 -18  -2   3          8.51          5.63         2.29 o                         
 -17  -2   3         17.92         21.32         2.59 o                         
 -16  -2   3         70.20         68.18         3.60 o                         
 -15  -2   3         86.25         86.44         3.54 o                         
 -14  -2   3         45.37         42.03         2.49 o                         
 -13  -2   3         35.37         32.04         2.10 o                         
 -12  -2   3         66.00         66.04         2.21 o                         
 -11  -2   3        367.04        338.23         4.55 o                         
 -10  -2   3       1195.31       1118.39        13.17 o                         
  -9  -2   3         36.94         38.84         1.17 o                         
  -8  -2   3        248.42        214.86         2.67 o                         
  -7  -2   3         54.00         55.27         0.97 o                         
  -6  -2   3          0.12          2.48         0.34 o                         
  -5  -2   3        350.62        414.49         4.44 o                         
  -4  -2   3        543.00        539.25         6.23 o                         
  -3  -2   3       1889.67       1984.74        22.05 o                         
  -2  -2   3        858.87        899.10        10.16 o                         
  -1  -2   3       1926.64       2095.94        30.67 o                         
   0  -2   3       2925.37       3265.04        45.00 o                         
   1  -2   3        129.32        107.50         1.42 o                         
   2  -2   3        859.11        932.50        12.20 o                         
   3  -2   3       1106.47       1220.57        13.84 o                         
   4  -2   3        596.34        704.88         8.29 o                         
   5  -2   3        137.19        136.47         1.86 o                         
   6  -2   3        513.87        491.81         5.46 o                         
   7  -2   3        115.35        118.00         1.80 o                         
   8  -2   3         52.47         54.03         1.14 o                         
   9  -2   3         69.71         68.91         1.30 o                         
  10  -2   3         51.91         53.87         1.46 o                         
  11  -2   3        328.04        330.58         4.75 o                         
  12  -2   3        303.67        307.36         4.63 o                         
  13  -2   3         11.97         12.78         1.36 o                         
  14  -2   3        132.32        131.54         3.41 o                         
  15  -2   3         50.86         52.79         3.19 o                         
  16  -2   3         39.33         45.35         2.99 o                         
  17  -2   3         47.57         45.38         2.92 o                         
 -19  -1   3         39.99         36.75         4.95 o                         
 -18  -1   3         11.59         10.65         2.35 o                         
 -17  -1   3         25.83         25.90         2.52 o                         
 -16  -1   3          8.07          8.62         2.01 o                         
 -15  -1   3        118.33        110.29         4.56 o                         
 -14  -1   3         15.87         13.93         2.22 o                         
 -13  -1   3         66.26         65.30         2.14 o                         
 -12  -1   3         29.54         25.48         1.34 o                         
 -11  -1   3         33.46         32.53         1.51 o                         
 -10  -1   3         40.48         33.24         1.41 o                         
  -9  -1   3        283.23        282.40         4.58 o                         
  -8  -1   3         24.07         29.98         1.13 o                         
  -7  -1   3         96.85         97.40         1.78 o                         
  -6  -1   3         42.48         52.72         1.05 o                         
  -5  -1   3        280.47        318.05         3.79 o                         
  -4  -1   3        335.86        339.52         4.01 o                         
  -3  -1   3       1908.87       2011.29        20.34 o                         
  -2  -1   3       1775.16       1878.90        18.94 o                         
  -1  -1   3        157.65        169.95         2.15 o                         
   0  -1   3       5622.27       5880.28        86.95 o                         
   1  -1   3       2034.12       2136.60        27.06 o                         
   2  -1   3         78.72         97.35         2.87 o                         
   3  -1   3        448.54        438.68         4.77 o                         
   4  -1   3        255.35        284.66         3.60 o                         
   5  -1   3        323.63        353.77         4.45 o                         
   6  -1   3        187.28        181.93         2.60 o                         
   7  -1   3        536.75        563.86         6.84 o                         
   8  -1   3        707.98        702.34         8.56 o                         
   9  -1   3        351.46        346.11         4.20 o                         
  10  -1   3       1309.64       1282.19        13.72 o                         
  11  -1   3        285.01        286.88         4.16 o                         
  12  -1   3         63.31         62.07         2.45 o                         
  13  -1   3         48.71         47.71         3.31 o                         
  14  -1   3         50.24         51.44         2.52 o                         
  15  -1   3         59.63         60.73         3.25 o                         
  16  -1   3          2.83          5.79         2.06 o                         
  17  -1   3          7.76         13.07         2.27 o                         
 -19   0   3         46.91         52.97         3.70 o                         
 -18   0   3         72.76         71.02         3.74 o                         
 -17   0   3         18.01         19.94         2.87 o                         
 -16   0   3          9.77          7.94         2.32 o                         
 -15   0   3          0.49          3.41         2.18 o                         
 -14   0   3         34.09         36.79         2.09 o                         
 -13   0   3        155.64        149.05         3.09 o                         
 -12   0   3         60.22         56.76         1.93 o                         
 -11   0   3        387.37        358.18         5.40 o                         
 -10   0   3        143.52        141.64         3.17 o                         
  -9   0   3         30.77         31.13         1.39 o                         
  -8   0   3         43.62         51.22         1.13 o                         
  -7   0   3          0.84         -0.34         0.41 o                         
  -6   0   3        606.64        670.16         8.54 o                         
  -5   0   3        720.12        744.47         7.82 o                         
  -4   0   3         72.91         81.72         1.22 o                         
  -3   0   3        133.57        124.92         1.66 o                         
  -2   0   3        314.27        322.43         3.78 o                         
  -1   0   3         23.03         32.46         1.02 o                         
   0   0   3        282.58        262.37         2.84 o                         
   1   0   3       2763.70       2738.31        31.92 o                         
   2   0   3          6.47          8.11         0.58 o                         
   3   0   3        697.94        848.47         9.68 o                         
   4   0   3         84.57         89.61         1.29 o                         
   5   0   3         19.01         19.46         0.54 o                         
   6   0   3         88.41         89.49         1.36 o                         
   7   0   3        703.06        704.44         8.42 o                         
   8   0   3         10.82          9.44         0.87 o                         
   9   0   3       2429.52       2456.69        25.47 o                         
  10   0   3         80.07         73.33         1.69 o                         
  11   0   3         58.64         55.52         1.57 o                         
  12   0   3         22.76         24.47         1.82 o                         
  13   0   3          9.58          8.76         1.72 o                         
  14   0   3         83.40         78.82         3.33 o                         
  15   0   3        207.91        217.71         5.18 o                         
  16   0   3        116.59        119.17         6.87 o                         
  17   0   3         45.22         57.33         4.32 o                         
 -19   1   3         40.37         43.39         3.68 o                         
 -18   1   3         11.29          8.44         2.69 o                         
 -17   1   3         26.41         23.85         4.00 o                         
 -16   1   3          8.56          8.14         2.51 o                         
 -15   1   3        118.98        116.21         3.86 o                         
 -14   1   3         15.77         14.66         1.47 o                         
 -13   1   3         66.89         68.12         2.27 o                         
 -12   1   3         29.81         26.69         1.54 o                         
 -11   1   3         33.51         33.11         1.74 o                         
 -10   1   3         40.44         30.76         1.10 o                         
  -9   1   3        284.83        288.57         3.80 o                         
  -8   1   3         23.10         31.64         1.31 o                         
  -7   1   3         95.92         97.61         1.62 o                         
  -6   1   3         44.19         54.83         1.12 o                         
  -5   1   3        276.50        307.73         3.48 o                         
  -4   1   3        335.32        330.96         4.01 o                         
  -3   1   3       1912.36       1968.13        22.28 o                         
  -2   1   3       1759.85       1829.06        23.23 o                         
  -1   1   3        163.60        178.75         1.73 o                         
   0   1   3       5583.52       5907.19        51.77 o                         
   1   1   3       2046.90       2194.73        22.14 o                         
   2   1   3         82.54         96.57         1.35 o                         
   3   1   3        455.46        453.37         5.02 o                         
   4   1   3        256.44        289.80         3.79 o                         
   5   1   3        327.75        364.24         5.06 o                         
   6   1   3        184.58        183.43         2.08 o                         
   7   1   3        533.19        565.18         5.72 o                         
   8   1   3        709.12        721.16         8.60 o                         
   9   1   3        348.02        352.06         4.47 o                         
  10   1   3       1315.81       1297.44        13.82 o                         
  11   1   3        283.72        282.40         3.82 o                         
  12   1   3         64.00         60.18         1.97 o                         
  13   1   3         48.25         45.39         2.19 o                         
  14   1   3         50.45         51.38         3.08 o                         
  15   1   3         59.67         59.90         5.55 o                         
  16   1   3          2.71          3.52         2.02 o                         
  17   1   3          8.07         13.91         4.10 o                         
 -19   2   3         28.09         23.87         3.31 o                         
 -18   2   3          8.92          3.79         6.51 o                         
 -17   2   3         18.34         18.51         5.35 o                         
 -16   2   3         71.31         67.05         3.51 o                         
 -15   2   3         87.56         92.96         3.25 o                         
 -14   2   3         46.19         45.15         2.33 o                         
 -13   2   3         36.77         37.11         1.88 o                         
 -12   2   3         68.28         69.49         2.24 o                         
 -11   2   3        363.20        340.00         5.90 o                         
 -10   2   3       1189.25       1143.43        17.17 o                         
  -9   2   3         34.83         37.67         1.74 o                         
  -8   2   3        249.30        223.54         3.06 o                         
  -7   2   3         54.67         56.15         1.24 o                         
  -6   2   3          0.08          1.13         0.39 o                         
  -5   2   3        344.05        407.12         4.52 o                         
  -4   2   3        545.29        534.39         6.98 o                         
  -3   2   3       1887.87       1952.51        24.67 o                         
  -2   2   3        864.38        896.07         9.27 o                         
  -1   2   3       1922.01       2104.25        19.80 o                         
   0   2   3       2929.22       3252.59        33.09 o                         
   1   2   3        129.69        108.00         1.37 o                         
   2   2   3        858.85        939.58        10.63 o                         
   3   2   3       1109.27       1230.49        13.87 o                         
   4   2   3        595.96        720.88         8.26 o                         
   5   2   3        138.92        139.73         2.01 o                         
   6   2   3        508.70        492.52         5.95 o                         
   7   2   3        115.44        119.94         2.41 o                         
   8   2   3         52.42         58.02         1.51 o                         
   9   2   3         72.59         71.89         1.69 o                         
  10   2   3         53.23         53.42         1.62 o                         
  11   2   3        332.54        334.29         4.72 o                         
  12   2   3        302.59        306.80         4.94 o                         
  13   2   3         11.75         11.14         1.29 o                         
  14   2   3        132.19        133.40         4.07 o                         
  15   2   3         51.79         48.42         3.26 o                         
  16   2   3         38.69         39.29         3.46 o                         
  17   2   3         45.70         47.29         4.10 o                         
 -18   3   3        109.84        114.49         7.21 o                         
 -17   3   3         58.38         47.30         3.08 o                         
 -16   3   3         29.15         31.52         2.87 o                         
 -15   3   3          0.96          1.18         1.49 o                         
 -14   3   3         68.37         64.98         2.61 o                         
 -13   3   3         11.89         12.84         1.50 o                         
 -12   3   3         48.75         42.31         2.13 o                         
 -11   3   3        139.23        120.19         2.39 o                         
 -10   3   3        338.53        305.40         5.12 o                         
  -9   3   3        153.72        154.32         2.81 o                         
  -8   3   3        308.01        318.93         5.08 o                         
  -7   3   3         92.90         90.27         2.15 o                         
  -6   3   3       1249.01       1416.61        15.95 o                         
  -5   3   3        210.95        206.52         2.73 o                         
  -4   3   3         61.48         47.19         1.14 o                         
  -3   3   3       2503.65       2817.31        28.77 o                         
  -2   3   3       1624.71       1821.47        18.75 o                         
  -1   3   3       5215.29       5827.59        59.17 o                         
   0   3   3          6.03          6.89         0.60 o                         
   1   3   3       1341.22       1458.49        16.23 o                         
   2   3   3        266.53        292.61         3.56 o                         
   3   3   3        291.69        327.65         3.94 o                         
   4   3   3         69.45         73.06         1.49 o                         
   5   3   3        366.16        391.97         5.31 o                         
   6   3   3        398.49        433.06         5.32 o                         
   7   3   3        165.61        193.43         2.77 o                         
   8   3   3         59.35         65.36         1.48 o                         
   9   3   3         49.20         43.58         1.28 o                         
  10   3   3        138.08        146.92         3.06 o                         
  11   3   3          2.55          1.98         1.08 o                         
  12   3   3         36.95         34.23         1.71 o                         
  13   3   3         40.97         38.24         1.97 o                         
  14   3   3         24.15         27.30         1.71 o                         
  15   3   3          9.66         11.62         2.74 o                         
  16   3   3         66.20         77.45         6.05 o                         
  17   3   3          5.00          9.20         2.84 o                         
 -18   4   3         24.02         31.40         7.11 o                         
 -17   4   3        112.49        119.16         6.31 o                         
 -16   4   3        109.32        108.88         5.00 o                         
 -15   4   3          9.08          9.13         2.05 o                         
 -14   4   3        162.59        160.29         4.36 o                         
 -13   4   3         31.06         30.02         2.19 o                         
 -12   4   3        198.54        200.46         4.57 o                         
 -11   4   3          5.09          6.77         1.41 o                         
 -10   4   3         50.54         45.91         1.70 o                         
  -9   4   3        587.84        587.11         8.08 o                         
  -8   4   3        152.99        139.51         2.67 o                         
  -7   4   3       1112.99       1146.47        14.97 o                         
  -6   4   3        526.43        538.19         6.52 o                         
  -5   4   3        456.13        459.11         5.57 o                         
  -4   4   3        789.62        887.13         9.35 o                         
  -3   4   3       1424.99       1646.32        20.60 o                         
  -2   4   3        996.91       1074.20        13.76 o                         
  -1   4   3        706.57        841.14        17.54 o                         
   0   4   3        353.57        404.97         6.45 o                         
   1   4   3        144.23        151.44         2.37 o                         
   2   4   3         40.68         41.83         1.12 o                         
   3   4   3        753.65        831.27         9.56 o                         
   4   4   3          0.95          3.13         0.60 o                         
   5   4   3         52.29         64.68         1.53 o                         
   6   4   3         88.68         98.39         2.01 o                         
   7   4   3         18.31         21.98         1.32 o                         
   8   4   3         65.40         79.99         2.70 o                         
   9   4   3         99.03         83.07         2.08 o                         
  10   4   3         73.30         70.82         2.75 o                         
  11   4   3        124.58        134.85         3.70 o                         
  12   4   3         55.39         52.75         2.37 o                         
  13   4   3        115.35        118.40         3.45 o                         
  14   4   3          7.37          5.99         1.65 o                         
  15   4   3         52.81         47.55         2.99 o                         
  16   4   3         56.07         55.58         4.12 o                         
  17   4   3         17.98         21.99         3.25 o                         
 -18   5   3         52.13         56.64         4.49 o                         
 -17   5   3         76.45         83.90         4.01 o                         
 -16   5   3         69.55         73.74         4.89 o                         
 -15   5   3          0.39          0.65         2.49 o                         
 -14   5   3          5.29          4.79         1.92 o                         
 -13   5   3         78.17         74.19         3.32 o                         
 -12   5   3         41.75         41.53         2.63 o                         
 -11   5   3        125.84        126.27         2.81 o                         
 -10   5   3        137.67        137.55         2.89 o                         
  -9   5   3          8.49          8.50         1.11 o                         
  -8   5   3         70.74         72.45         2.05 o                         
  -7   5   3        188.00        190.69         3.32 o                         
  -6   5   3        342.24        345.49         4.44 o                         
  -5   5   3        156.92        175.70         2.24 o                         
  -4   5   3       1357.98       1390.03        14.47 o                         
  -3   5   3        205.91        219.71         3.28 o                         
  -2   5   3        519.70        544.18         8.40 o                         
  -1   5   3         24.96         31.93         1.34 o                         
   0   5   3        990.42       1023.97        15.35 o                         
   1   5   3        537.17        585.45         9.03 o                         
   2   5   3        445.83        451.98         6.15 o                         
   3   5   3        180.93        171.12         2.68 o                         
   4   5   3        121.60        127.57         2.17 o                         
   5   5   3         56.70         46.84         1.19 o                         
   6   5   3         31.75         20.95         1.37 o                         
   7   5   3         77.55         81.21         2.27 o                         
   8   5   3         40.63         23.66         1.39 o                         
   9   5   3        302.83        275.07         4.65 o                         
  10   5   3         17.97         17.76         1.73 o                         
  11   5   3         99.98         92.69         3.34 o                         
  12   5   3        110.74        114.36         3.69 o                         
  13   5   3         15.09         16.99         1.93 o                         
  14   5   3         17.27         20.50         1.98 o                         
  15   5   3         53.63         58.41         2.87 o                         
  16   5   3          3.65          6.11         2.59 o                         
 -17   6   3         25.16         34.42         7.83 o                         
 -16   6   3         12.89         10.44         4.32 o                         
 -15   6   3         48.58         51.05         6.30 o                         
 -14   6   3        222.32        235.39         6.77 o                         
 -13   6   3        162.12        167.11         4.71 o                         
 -12   6   3         62.28         64.70         3.16 o                         
 -11   6   3         77.74         77.95         2.39 o                         
 -10   6   3         93.96         94.49         2.50 o                         
  -9   6   3          4.52          4.81         1.11 o                         
  -8   6   3        526.13        527.21         7.67 o                         
  -7   6   3        486.68        459.93         6.70 o                         
  -6   6   3        162.39        167.32         2.62 o                         
  -5   6   3         26.63         22.94         1.21 o                         
  -4   6   3        271.96        276.41         3.75 o                         
  -3   6   3        267.82        279.82         4.27 o                         
  -2   6   3         38.04         42.01         2.07 o                         
  -1   6   3         15.53         11.94         1.06 o                         
   0   6   3        537.67        569.61         9.07 o                         
   1   6   3         48.29         49.91         1.85 o                         
   2   6   3         89.23         90.69         2.32 o                         
   3   6   3        530.91        507.83         6.95 o                         
   4   6   3        507.32        500.59         6.88 o                         
   5   6   3         41.30         35.25         1.15 o                         
   6   6   3         63.86         69.51         2.13 o                         
   7   6   3          8.35          7.28         1.04 o                         
   8   6   3          7.94          8.46         1.09 o                         
   9   6   3         31.04         28.92         1.52 o                         
  10   6   3         44.75         45.76         2.69 o                         
  11   6   3        227.38        209.43         5.04 o                         
  12   6   3         42.69         39.47         2.69 o                         
  13   6   3         29.88         27.63         2.40 o                         
  14   6   3         43.54         40.07         2.95 o                         
  15   6   3         14.02         13.96         2.14 o                         
  16   6   3         10.72          7.60         3.15 o                         
 -17   7   3         85.81         99.95         9.45 o                         
 -16   7   3         11.91         16.79         5.49 o                         
 -15   7   3         24.08         26.55         2.65 o                         
 -14   7   3          9.10          9.30         2.22 o                         
 -13   7   3         59.82         61.69         3.45 o                         
 -12   7   3         95.96         95.65         3.65 o                         
 -11   7   3         67.71         63.15         2.35 o                         
 -10   7   3         49.23         53.23         2.34 o                         
  -9   7   3         32.36         29.89         1.79 o                         
  -8   7   3        214.62        212.53         3.91 o                         
  -7   7   3        359.56        350.18         6.98 o                         
  -6   7   3         27.58         26.07         1.27 o                         
  -5   7   3        402.54        394.72         8.09 o                         
  -4   7   3         57.23         58.79         1.51 o                         
  -3   7   3        148.10        148.61         2.92 o                         
  -2   7   3        373.35        379.04         5.72 o                         
  -1   7   3        127.77        124.45         2.95 o                         
   0   7   3        513.41        470.18         7.78 o                         
   1   7   3        286.40        282.86         5.17 o                         
   2   7   3        656.35        649.86        10.41 o                         
   3   7   3        664.43        623.83         9.90 o                         
   4   7   3         14.14         15.83         0.93 o                         
   5   7   3         19.97         18.90         2.93 o                         
   6   7   3        133.06        132.28         2.77 o                         
   7   7   3          4.58          4.54         1.03 o                         
   8   7   3         31.75         27.90         1.55 o                         
   9   7   3         35.88         36.37         1.90 o                         
  10   7   3        134.87        126.10         3.82 o                         
  11   7   3         81.38         79.80         3.38 o                         
  12   7   3         90.00         87.44         5.49 o                         
  13   7   3         65.13         65.89         5.36 o                         
  14   7   3         54.49         50.99         5.01 o                         
  15   7   3         26.36         25.81         2.92 o                         
 -16   8   3          8.37          9.09         3.65 o                         
 -15   8   3         31.63         30.34         2.86 o                         
 -14   8   3         11.81         15.43         2.60 o                         
 -13   8   3         64.04         63.32         3.42 o                         
 -12   8   3         23.61         23.80         3.01 o                         
 -11   8   3        126.88        125.49         3.24 o                         
 -10   8   3         19.23         20.71         1.59 o                         
  -9   8   3        179.19        174.98         3.65 o                         
  -8   8   3        216.80        202.15         3.96 o                         
  -7   8   3         66.75         67.76         2.86 o                         
  -6   8   3         82.70         83.07         2.14 o                         
  -5   8   3        135.19        129.45         2.80 o                         
  -4   8   3         85.19         76.27         2.95 o                         
  -3   8   3        104.17         93.28         2.47 o                         
  -2   8   3         29.38         26.21         1.49 o                         
  -1   8   3         44.07         40.38         1.93 o                         
   0   8   3        129.69        117.74         2.75 o                         
   1   8   3         78.98         75.86         2.55 o                         
   2   8   3        177.08        157.99         3.57 o                         
   3   8   3         47.77         49.45         3.14 o                         
   4   8   3         51.10         52.54         2.15 o                         
   5   8   3        255.03        246.94         5.21 o                         
   6   8   3         83.93         78.04         3.07 o                         
   7   8   3         81.85         75.97         3.05 o                         
   8   8   3         71.47         72.01         3.07 o                         
   9   8   3         16.52         15.20         1.97 o                         
  10   8   3         30.92         30.16         4.00 o                         
  11   8   3         21.73         21.76         4.60 o                         
  12   8   3        275.14        275.88         8.63 o                         
  13   8   3        100.82        102.33         7.56 o                         
  14   8   3         36.57         43.47         7.96 o                         
  15   8   3          6.18          7.15         7.81 o                         
 -15   9   3          2.28          0.70         7.51 o                         
 -14   9   3         15.75         11.88         2.93 o                         
 -13   9   3         16.24         12.42         2.27 o                         
 -12   9   3          6.94          3.01         2.07 o                         
 -11   9   3         15.52         13.93         1.65 o                         
 -10   9   3          3.76          3.03         1.46 o                         
  -9   9   3         21.07         20.76         2.27 o                         
  -8   9   3         80.77         70.33         3.21 o                         
  -7   9   3         13.88         16.05         2.04 o                         
  -6   9   3        151.55        143.66         4.03 o                         
  -5   9   3        112.84        108.75         2.38 o                         
  -4   9   3        293.63        276.95         5.70 o                         
  -3   9   3          0.19          0.86         1.27 o                         
  -2   9   3          6.58          8.01         1.29 o                         
  -1   9   3        217.84        208.36         3.89 o                         
   0   9   3        125.40        112.70         2.84 o                         
   1   9   3        126.69        121.53         2.88 o                         
   2   9   3          9.51         10.17         1.16 o                         
   3   9   3         11.30         12.00         1.37 o                         
   4   9   3         76.36         76.75         3.58 o                         
   5   9   3         62.74         63.85         3.06 o                         
   6   9   3          6.32          6.48         1.82 o                         
   7   9   3        229.35        218.21         5.30 o                         
   8   9   3        278.31        277.13         6.17 o                         
   9   9   3         32.60         35.44         2.59 o                         
  10   9   3          7.54          8.03         3.35 o                         
  11   9   3         85.71         76.30         5.64 o                         
  12   9   3         25.83         26.28         3.96 o                         
  13   9   3         45.40         53.45         9.26 o                         
  14   9   3         54.87         59.05         5.11 o                         
 -14  10   3         15.21         19.41         8.96 o                         
 -13  10   3         21.58         24.89         9.06 o                         
 -12  10   3         27.69         28.68         4.35 o                         
 -11  10   3         77.88         77.35         3.72 o                         
 -10  10   3         24.96         26.96         2.78 o                         
  -9  10   3         28.20         27.01         2.55 o                         
  -8  10   3         24.11         22.81         2.37 o                         
  -7  10   3         69.24         65.20         3.34 o                         
  -6  10   3          7.00          8.99         2.07 o                         
  -5  10   3         84.30         82.04         2.99 o                         
  -4  10   3        135.20        133.96         3.33 o                         
  -3  10   3        100.70        101.04         3.00 o                         
  -2  10   3        319.76        319.73         4.82 o                         
  -1  10   3         47.37         44.73         2.05 o                         
   0  10   3         54.48         49.04         2.07 o                         
   1  10   3         24.14         23.27         1.69 o                         
   2  10   3         14.11         14.33         1.37 o                         
   3  10   3          8.48          7.97         1.49 o                         
   4  10   3         25.90         25.93         1.99 o                         
   5  10   3          5.80          4.31         1.99 o                         
   6  10   3         15.22         18.12         2.40 o                         
   7  10   3        140.23        147.21         4.46 o                         
   8  10   3        189.79        178.14         5.07 o                         
   9  10   3        111.38        102.76         3.64 o                         
  10  10   3         88.95         92.72         6.08 o                         
  11  10   3         23.31         20.09         3.96 o                         
  12  10   3         12.64         14.18         3.63 o                         
  13  10   3         28.84         32.56         7.56 o                         
 -13  11   3          6.09          3.98         4.60 o                         
 -12  11   3         27.60         27.51         4.45 o                         
 -11  11   3        102.87        106.56        17.81 o                         
 -10  11   3         15.91         16.19         2.56 o                         
  -9  11   3         98.16        100.30         6.73 o                         
  -8  11   3         13.19         14.59         2.47 o                         
  -7  11   3          3.18          5.01         2.22 o                         
  -6  11   3          6.74          5.12         2.16 o                         
  -5  11   3         13.35         11.55         2.33 o                         
  -4  11   3         57.18         57.38         2.44 o                         
  -3  11   3         86.48         80.54         3.00 o                         
  -2  11   3        118.43        119.69         3.37 o                         
  -1  11   3         14.91         13.79         1.54 o                         
   0  11   3          7.27          7.98         1.43 o                         
   1  11   3         14.56         14.59         1.51 o                         
   2  11   3        110.10        112.90         2.88 o                         
   3  11   3         10.96         11.44         1.78 o                         
   4  11   3        120.83        118.97         4.11 o                         
   5  11   3         74.51         76.97         3.73 o                         
   6  11   3         63.53         64.43         3.75 o                         
   7  11   3         29.32         28.98         2.76 o                         
   8  11   3          1.97          2.10         2.33 o                         
   9  11   3         15.19         13.62         2.13 o                         
  10  11   3         22.30         20.00         4.03 o                         
  11  11   3         12.46         11.65         3.79 o                         
 -11  12   3         16.87         17.37         5.50 o                         
 -10  12   3          0.09         -1.21         3.07 o                         
  -9  12   3          8.28          5.40         3.04 o                         
  -8  12   3         10.88          6.81         3.37 o                         
  -7  12   3         26.48         24.19         3.20 o                         
  -6  12   3         41.12         37.76         2.95 o                         
  -5  12   3         49.37         48.26         3.26 o                         
  -4  12   3         37.20         42.08         2.94 o                         
  -3  12   3         16.70         15.15         1.92 o                         
  -2  12   3         20.26         19.88         2.04 o                         
  -1  12   3          6.98          6.07         2.26 o                         
   0  12   3        169.67        166.83         3.67 o                         
   1  12   3         19.11         18.66         1.75 o                         
   2  12   3          3.77          1.91         1.76 o                         
   3  12   3          3.54          3.96         2.22 o                         
   4  12   3         30.73         31.98         2.89 o                         
   5  12   3         15.54         15.55         2.64 o                         
   6  12   3         18.42         18.35         2.64 o                         
   7  12   3         27.40         30.63         3.03 o                         
   8  12   3         74.36         68.98         4.10 o                         
   9  12   3         18.05         18.46         3.93 o                         
  10  12   3         26.17         24.29         4.16 o                         
  -9  13   3          6.56         12.74         3.01 o                         
  -8  13   3         25.20         29.13         4.15 o                         
  -7  13   3         33.65         39.06         6.03 o                         
  -6  13   3          9.21          7.27         2.53 o                         
  -5  13   3          1.95         -0.88         2.22 o                         
  -4  13   3         41.51         41.01         6.08 o                         
  -3  13   3          2.62          2.11         2.95 o                         
  -2  13   3         75.36         74.21         4.91 o                         
  -1  13   3         14.87         15.43         2.05 o                         
   0  13   3         23.31         25.21         2.34 o                         
   1  13   3         12.52         12.23         2.96 o                         
   2  13   3         15.56         16.50         3.91 o                         
   3  13   3          1.09         -2.25         2.25 o                         
   4  13   3         62.85         61.23         4.03 o                         
   5  13   3         42.14         47.01         3.50 o                         
   6  13   3          4.26          5.21         2.53 o                         
   7  13   3         59.21         60.06         3.34 o                         
   8  13   3          1.04          1.98         2.13 o                         
  -7  14   3         44.67         59.15         7.41 o                         
  -6  14   3         54.91         56.91         8.32 o                         
  -5  14   3        110.06        125.64        14.30 o                         
  -4  14   3          8.88          9.04         4.76 o                         
  -3  14   3         21.77         25.85         5.72 o                         
  -2  14   3          1.34          0.50         5.57 o                         
  -1  14   3          5.43          4.20         4.00 o                         
   0  14   3          0.35          1.32         2.65 o                         
   1  14   3          6.10          6.71         3.00 o                         
   2  14   3         13.23         14.61         6.41 o                         
   3  14   3         19.42         20.12         3.48 o                         
   4  14   3         33.27         31.59         4.73 o                         
   5  14   3          5.34          6.17         2.28 o                         
  -6 -14   4         39.33         42.53         3.70 o                         
  -5 -14   4         43.84         52.39         5.80 o                         
  -4 -14   4         44.89         48.58         8.51 o                         
  -3 -14   4         14.00         10.38         3.35 o                         
  -2 -14   4         15.77         15.68         2.61 o                         
  -1 -14   4          7.96         11.59         3.14 o                         
   0 -14   4         12.57         14.99         2.52 o                         
   1 -14   4          0.41          3.18         2.58 o                         
   2 -14   4          9.68         11.79         2.38 o                         
   3 -14   4          1.21          4.30         2.19 o                         
   4 -14   4          0.36          6.56         2.69 o                         
  -9 -13   4          1.43          5.81         3.50 o                         
  -8 -13   4          5.40          8.17         2.81 o                         
  -7 -13   4         15.80         18.93         3.08 o                         
  -6 -13   4          8.19          5.35         2.62 o                         
  -5 -13   4         90.55         94.83         4.67 o                         
  -4 -13   4         61.58         66.19         4.33 o                         
  -3 -13   4         28.24         31.44         3.08 o                         
  -2 -13   4          0.73          2.69         1.84 o                         
  -1 -13   4          8.16          6.13         2.25 o                         
   0 -13   4          0.35         -2.22         2.29 o                         
   1 -13   4         13.12         17.66         2.46 o                         
   2 -13   4         26.16         24.20         2.54 o                         
   3 -13   4         19.63         18.11         2.41 o                         
   4 -13   4          3.36          3.03         2.09 o                         
   5 -13   4         27.59         30.73         3.17 o                         
   6 -13   4          0.32          2.41         5.20 o                         
   7 -13   4         16.47         16.27         3.01 o                         
 -11 -12   4         18.17         19.45         3.50 o                         
 -10 -12   4          9.29         11.07         4.60 o                         
  -9 -12   4         55.05         57.48         4.24 o                         
  -8 -12   4          7.65          9.55         2.83 o                         
  -7 -12   4         12.21         10.38         2.64 o                         
  -6 -12   4          3.79          5.84         2.45 o                         
  -5 -12   4          4.49          0.63         2.33 o                         
  -4 -12   4         20.49         19.35         2.64 o                         
  -3 -12   4         45.48         41.98         3.43 o                         
  -2 -12   4         85.41         87.55         3.45 o                         
  -1 -12   4          3.23          2.00         1.66 o                         
   0 -12   4         74.81         80.25         2.91 o                         
   1 -12   4         53.85         54.80         3.93 o                         
   2 -12   4          3.35          3.17         1.91 o                         
   3 -12   4          6.63          6.76         2.10 o                         
   4 -12   4          5.23          6.37         2.02 o                         
   5 -12   4         57.14         58.07         4.60 o                         
   6 -12   4         17.79         16.74         2.74 o                         
   7 -12   4         63.30         68.92         4.63 o                         
   8 -12   4          1.27          0.43         2.52 o                         
   9 -12   4         58.72         62.10         4.48 o                         
 -13 -11   4          3.62          5.34         9.01 o                         
 -12 -11   4         49.69         45.22         4.80 o                         
 -11 -11   4         35.49         39.17         3.90 o                         
 -10 -11   4         15.31         18.47         3.20 o                         
  -9 -11   4         41.07         34.89         3.31 o                         
  -8 -11   4         17.09         15.09         2.60 o                         
  -7 -11   4         48.47         41.51         3.47 o                         
  -6 -11   4         60.20         55.69         3.92 o                         
  -5 -11   4         34.87         34.93         2.42 o                         
  -4 -11   4         19.39         17.48         1.87 o                         
  -3 -11   4         96.94         94.62         2.76 o                         
  -2 -11   4         33.39         34.10         1.89 o                         
  -1 -11   4         81.61         74.81         3.01 o                         
   0 -11   4         23.27         19.33         1.83 o                         
   1 -11   4         41.91         39.48         2.10 o                         
   2 -11   4        154.05        146.51         3.51 o                         
   3 -11   4          0.80         -1.81         1.81 o                         
   4 -11   4         18.76         18.17         1.78 o                         
   5 -11   4         24.99         23.53         2.11 o                         
   6 -11   4         22.48         22.80         2.12 o                         
   7 -11   4         18.19         17.94         2.12 o                         
   8 -11   4          9.28         10.26         1.99 o                         
   9 -11   4          2.48          3.32         1.95 o                         
  10 -11   4         15.79         18.15         2.51 o                         
  11 -11   4         66.21         79.08         4.80 o                         
 -14 -10   4         20.81         20.60         3.48 o                         
 -13 -10   4          0.09         -0.73         2.65 o                         
 -12 -10   4         12.92         12.63         3.00 o                         
 -11 -10   4         11.56         12.48         2.94 o                         
 -10 -10   4         38.09         36.11         3.36 o                         
  -9 -10   4         72.68         65.10         5.00 o                         
  -8 -10   4         18.51         18.50         2.64 o                         
  -7 -10   4         48.22         45.36         3.35 o                         
  -6 -10   4         45.58         42.89         3.21 o                         
  -5 -10   4         62.18         54.73         3.46 o                         
  -4 -10   4        136.08        130.77         3.51 o                         
  -3 -10   4         14.60         15.53         1.39 o                         
  -2 -10   4        216.55        214.44         3.90 o                         
  -1 -10   4         50.96         47.72         2.03 o                         
   0 -10   4         64.96         59.47         2.16 o                         
   1 -10   4        117.13        116.12         3.78 o                         
   2 -10   4         63.60         58.74         1.95 o                         
   3 -10   4         71.18         66.78         2.03 o                         
   4 -10   4         41.42         45.72         2.43 o                         
   5 -10   4         30.52         27.98         1.83 o                         
   6 -10   4        171.50        166.70         4.99 o                         
   7 -10   4         71.29         66.44         3.21 o                         
   8 -10   4         93.46         95.48         3.59 o                         
   9 -10   4          1.35          1.15         1.81 o                         
  10 -10   4         10.58          9.56         2.09 o                         
  11 -10   4          3.52          6.76         2.06 o                         
  12 -10   4          2.18          7.02         2.79 o                         
 -15  -9   4          9.07          9.64         3.95 o                         
 -14  -9   4         42.60         50.10         6.51 o                         
 -13  -9   4         43.00         40.06         4.50 o                         
 -12  -9   4         69.54         73.81         4.41 o                         
 -11  -9   4         26.30         24.49         3.08 o                         
 -10  -9   4         53.33         53.12         4.35 o                         
  -9  -9   4         30.34         28.12         2.93 o                         
  -8  -9   4         35.26         36.82         3.65 o                         
  -7  -9   4         25.93         23.61         2.95 o                         
  -6  -9   4        112.21        113.53         4.20 o                         
  -5  -9   4         28.56         28.07         2.50 o                         
  -4  -9   4        193.38        168.59         4.90 o                         
  -3  -9   4         13.66         12.08         1.27 o                         
  -2  -9   4        153.80        147.16         2.97 o                         
  -1  -9   4         47.12         45.01         1.88 o                         
   0  -9   4         95.83         92.42         2.29 o                         
   1  -9   4         16.64         14.71         1.19 o                         
   2  -9   4         12.80         10.33         1.06 o                         
   3  -9   4          2.73          1.95         0.95 o                         
   4  -9   4         23.87         19.96         1.43 o                         
   5  -9   4        166.30        171.10         3.07 o                         
   6  -9   4        167.64        160.80         3.38 o                         
   7  -9   4        225.12        223.22         4.21 o                         
   8  -9   4        345.19        355.27         5.82 o                         
   9  -9   4         16.61         17.48         2.11 o                         
  10  -9   4         78.55         74.94         3.46 o                         
  11  -9   4         36.90         38.46         2.92 o                         
  12  -9   4         42.31         49.10         5.63 o                         
  13  -9   4         31.73         33.58         3.44 o                         
 -16  -8   4         23.89         27.49         3.79 o                         
 -15  -8   4         10.92         13.01         3.26 o                         
 -14  -8   4         16.80         21.91         3.28 o                         
 -13  -8   4         23.37         22.30         2.19 o                         
 -12  -8   4         49.04         46.20         2.65 o                         
 -11  -8   4          0.99          1.17         2.44 o                         
 -10  -8   4          9.56          9.72         1.59 o                         
  -9  -8   4         13.44         15.35         2.23 o                         
  -8  -8   4         24.16         23.11         1.74 o                         
  -7  -8   4         65.28         56.51         3.38 o                         
  -6  -8   4         53.12         53.41         3.77 o                         
  -5  -8   4        109.86        104.28         2.47 o                         
  -4  -8   4        119.08        104.72         3.70 o                         
  -3  -8   4          0.25         -1.16         1.16 o                         
  -2  -8   4        179.88        156.96         2.99 o                         
  -1  -8   4        437.45        431.40         6.26 o                         
   0  -8   4        181.12        182.25         3.25 o                         
   1  -8   4        106.58        107.95         2.34 o                         
   2  -8   4         26.91         21.79         1.20 o                         
   3  -8   4        325.10        319.96         5.65 o                         
   4  -8   4        138.53        140.41         3.08 o                         
   5  -8   4        100.14        103.32         2.62 o                         
   6  -8   4         15.41         13.98         1.50 o                         
   7  -8   4         11.66         15.24         1.43 o                         
   8  -8   4         33.27         29.56         1.85 o                         
   9  -8   4         75.33         72.70         2.60 o                         
  10  -8   4         13.90         12.84         1.57 o                         
  11  -8   4         47.64         42.67         2.24 o                         
  12  -8   4        133.73        144.69         4.60 o                         
  13  -8   4         42.70         49.10         5.06 o                         
  14  -8   4          5.71         10.66         2.96 o                         
 -17  -7   4         29.84         30.76         2.89 o                         
 -16  -7   4          9.73          8.66         2.28 o                         
 -15  -7   4         60.96         65.55         3.52 o                         
 -14  -7   4         45.75         48.67         3.09 o                         
 -13  -7   4         27.62         29.05         2.30 o                         
 -12  -7   4         30.39         31.84         2.36 o                         
 -11  -7   4         71.06         67.25         2.84 o                         
 -10  -7   4        101.57        102.73         3.15 o                         
  -9  -7   4        225.77        243.01         4.83 o                         
  -8  -7   4        281.65        281.40         5.24 o                         
  -7  -7   4        236.91        242.51         4.60 o                         
  -6  -7   4         76.72         75.52         2.15 o                         
  -5  -7   4         98.73         97.22         2.46 o                         
  -4  -7   4         12.18         15.27         0.98 o                         
  -3  -7   4         15.27         16.62         1.44 o                         
  -2  -7   4        159.10        153.05         2.85 o                         
  -1  -7   4         72.42         71.61         1.89 o                         
   0  -7   4         62.25         60.12         1.25 o                         
   1  -7   4        299.47        317.69         4.69 o                         
   2  -7   4        366.99        377.58         6.37 o                         
   3  -7   4        247.07        232.97         3.88 o                         
   4  -7   4         43.00         43.98         1.82 o                         
   5  -7   4         90.21         88.57         2.62 o                         
   6  -7   4          1.99          2.99         1.09 o                         
   7  -7   4        314.65        309.90         4.97 o                         
   8  -7   4         80.14         76.68         2.42 o                         
   9  -7   4        156.07        158.70         3.38 o                         
  10  -7   4         32.88         29.58         1.99 o                         
  11  -7   4         44.45         41.68         2.22 o                         
  12  -7   4         46.58         52.21         2.70 o                         
  13  -7   4         77.55         83.16         4.20 o                         
  14  -7   4         28.42         32.93         2.99 o                         
  15  -7   4         18.49         26.45         3.35 o                         
 -17  -6   4         23.43         26.09         2.62 o                         
 -16  -6   4          3.01          1.27         2.15 o                         
 -15  -6   4         38.28         39.54         2.83 o                         
 -14  -6   4         51.79         53.47         3.15 o                         
 -13  -6   4         18.93         21.04         2.09 o                         
 -12  -6   4         56.41         54.75         2.73 o                         
 -11  -6   4         63.24         62.45         2.71 o                         
 -10  -6   4         85.41         81.97         2.78 o                         
  -9  -6   4         20.55         21.93         2.31 o                         
  -8  -6   4        718.55        694.65        13.73 o                         
  -7  -6   4        126.79        118.48         2.83 o                         
  -6  -6   4         47.90         40.82         2.10 o                         
  -5  -6   4         98.57        101.86         2.41 o                         
  -4  -6   4        760.13        808.98        12.18 o                         
  -3  -6   4         45.78         50.33         1.20 o                         
  -2  -6   4        113.47        118.45         2.86 o                         
  -1  -6   4        141.14        150.09         2.81 o                         
   0  -6   4        313.10        324.81         4.09 o                         
   1  -6   4         44.84         37.57         1.32 o                         
   2  -6   4       2091.36       2149.07        31.34 o                         
   3  -6   4        441.40        435.68         6.25 o                         
   4  -6   4        206.28        190.61         3.30 o                         
   5  -6   4        255.03        252.01         5.14 o                         
   6  -6   4          0.37          0.92         1.02 o                         
   7  -6   4         91.95         88.19         2.36 o                         
   8  -6   4         20.56         23.59         1.48 o                         
   9  -6   4        132.01        130.19         3.03 o                         
  10  -6   4         47.59         40.67         2.20 o                         
  11  -6   4         96.36         91.80         2.88 o                         
  12  -6   4         37.99         35.74         2.07 o                         
  13  -6   4         57.20         58.04         2.83 o                         
  14  -6   4          6.75          6.80         1.89 o                         
  15  -6   4         13.85         15.53         3.01 o                         
 -18  -5   4         43.89         47.65         5.36 o                         
 -17  -5   4        140.64        144.77         4.83 o                         
 -16  -5   4         38.39         38.34         3.07 o                         
 -15  -5   4          5.70          4.44         1.95 o                         
 -14  -5   4         28.34         25.89         2.53 o                         
 -13  -5   4          6.60          7.02         1.75 o                         
 -12  -5   4         31.60         30.67         2.12 o                         
 -11  -5   4         25.63         24.35         1.78 o                         
 -10  -5   4        144.05        135.24         3.42 o                         
  -9  -5   4        118.32        109.88         2.98 o                         
  -8  -5   4       1055.16       1070.04        16.25 o                         
  -7  -5   4       1322.95       1310.25        19.80 o                         
  -6  -5   4        774.25        768.70        11.68 o                         
  -5  -5   4        712.54        762.68        14.95 o                         
  -4  -5   4       1141.45       1238.46        18.14 o                         
  -3  -5   4         53.28         63.95         1.58 o                         
  -2  -5   4        552.14        591.97        15.31 o                         
  -1  -5   4        332.27        348.86         5.29 o                         
   0  -5   4         83.02         78.85         1.43 o                         
   1  -5   4        527.03        522.52         6.23 o                         
   2  -5   4        198.80        179.85         2.85 o                         
   3  -5   4        327.45        332.28         4.26 o                         
   4  -5   4         77.21         67.02         1.87 o                         
   5  -5   4         14.08         16.84         0.98 o                         
   6  -5   4        465.86        482.70         6.00 o                         
   7  -5   4          0.03          0.28         0.72 o                         
   8  -5   4          7.64          9.64         1.19 o                         
   9  -5   4         42.59         36.79         1.93 o                         
  10  -5   4         88.66         85.29         2.52 o                         
  11  -5   4         44.85         42.46         2.17 o                         
  12  -5   4         56.95         57.49         2.58 o                         
  13  -5   4         68.16         60.72         3.20 o                         
  14  -5   4          6.79          5.88         1.73 o                         
  15  -5   4          8.89         12.64         2.23 o                         
  16  -5   4          2.80          6.62         2.79 o                         
 -18  -4   4         85.12         90.37         8.14 o                         
 -17  -4   4        131.67        136.52         4.59 o                         
 -16  -4   4         32.81         31.34         2.62 o                         
 -15  -4   4         77.46         77.01         4.09 o                         
 -14  -4   4         35.22         32.30         2.61 o                         
 -13  -4   4          6.90          5.31         1.66 o                         
 -12  -4   4         16.89         15.10         1.63 o                         
 -11  -4   4         25.59         25.33         1.78 o                         
 -10  -4   4        162.85        158.88         3.66 o                         
  -9  -4   4        530.19        493.45         8.29 o                         
  -8  -4   4        722.66        682.06        10.78 o                         
  -7  -4   4        448.08        467.62         7.52 o                         
  -6  -4   4        195.27        196.97         3.64 o                         
  -5  -4   4        319.52        331.29         5.38 o                         
  -4  -4   4          4.24          4.08         0.61 o                         
  -3  -4   4        186.11        196.87         3.80 o                         
  -2  -4   4         31.49         39.47         0.84 o                         
  -1  -4   4        446.75        480.66         7.43 o                         
   0  -4   4       1222.84       1267.30        14.40 o                         
   1  -4   4       1623.76       1708.62        19.23 o                         
   2  -4   4        455.94        465.22         5.52 o                         
   3  -4   4       1591.77       1710.65        19.33 o                         
   4  -4   4         73.00         75.50         1.65 o                         
   5  -4   4        172.14        191.26         3.08 o                         
   6  -4   4         16.68         12.01         0.66 o                         
   7  -4   4        132.31        117.69         2.10 o                         
   8  -4   4        164.96        142.66         2.40 o                         
   9  -4   4        191.88        176.07         3.37 o                         
  10  -4   4         36.13         41.53         2.01 o                         
  11  -4   4         36.51         38.24         1.96 o                         
  12  -4   4          3.61          3.37         1.46 o                         
  13  -4   4          5.93          4.33         1.54 o                         
  14  -4   4          2.20         -0.19         1.61 o                         
  15  -4   4         30.62         30.17         3.11 o                         
  16  -4   4          8.08         10.07         2.76 o                         
 -19  -3   4          5.62          5.54         2.41 o                         
 -18  -3   4         20.73         19.56         3.46 o                         
 -17  -3   4         26.40         31.44         2.72 o                         
 -16  -3   4         37.65         35.26         2.65 o                         
 -15  -3   4         33.25         33.09         2.53 o                         
 -14  -3   4        195.93        192.64         7.12 o                         
 -13  -3   4        126.18        122.89         3.53 o                         
 -12  -3   4         46.92         38.22         2.29 o                         
 -11  -3   4        402.40        377.42         6.81 o                         
 -10  -3   4        182.22        190.47         3.97 o                         
  -9  -3   4        308.91        295.01         5.57 o                         
  -8  -3   4        351.09        336.57         4.90 o                         
  -7  -3   4        915.00        902.76        13.69 o                         
  -6  -3   4        140.19        126.60         2.59 o                         
  -5  -3   4       2472.27       2539.76        36.71 o                         
  -4  -3   4        455.25        495.55         5.80 o                         
  -3  -3   4       1382.20       1477.56        18.54 o                         
  -2  -3   4        342.61        387.27         5.06 o                         
  -1  -3   4       1046.41       1115.55        13.04 o                         
   0  -3   4       1046.60       1180.11        19.77 o                         
   1  -3   4         77.51        111.04         1.59 o                         
   2  -3   4        163.40        185.44         2.90 o                         
   3  -3   4        202.91        187.71         3.10 o                         
   4  -3   4        177.61        199.69         3.03 o                         
   5  -3   4        187.18        191.54         2.96 o                         
   6  -3   4         60.99         69.55         1.99 o                         
   7  -3   4        250.15        241.42         3.34 o                         
   8  -3   4         12.14         11.60         0.68 o                         
   9  -3   4        229.52        208.74         3.14 o                         
  10  -3   4        106.98        107.20         2.71 o                         
  11  -3   4         75.97         71.41         2.50 o                         
  12  -3   4        108.02        112.90         3.38 o                         
  13  -3   4          2.28          1.88         1.46 o                         
  14  -3   4         98.01        100.32         3.20 o                         
  15  -3   4         71.35         68.95         3.46 o                         
  16  -3   4         21.65         22.32         2.54 o                         
  17  -3   4          7.89          8.97         2.82 o                         
 -19  -2   4          7.82          8.73         2.75 o                         
 -18  -2   4         26.89         26.80         3.56 o                         
 -17  -2   4         10.79          9.95         2.27 o                         
 -16  -2   4         63.50         62.56         3.41 o                         
 -15  -2   4         38.37         33.78         2.40 o                         
 -14  -2   4        100.60         96.44         3.25 o                         
 -13  -2   4         40.03         27.97         1.99 o                         
 -12  -2   4         17.39         21.70         1.40 o                         
 -11  -2   4         89.53         76.15         1.79 o                         
 -10  -2   4        196.21        166.54         2.67 o                         
  -9  -2   4         77.87         80.01         1.64 o                         
  -8  -2   4        235.21        240.17         3.28 o                         
  -7  -2   4         30.38         29.57         0.92 o                         
  -6  -2   4        151.55        156.10         2.21 o                         
  -5  -2   4        119.04        110.97         1.71 o                         
  -4  -2   4         94.94         83.78         1.13 o                         
  -3  -2   4       2136.15       2320.76        25.74 o                         
  -2  -2   4        827.78        864.22         9.74 o                         
  -1  -2   4       7863.73       8574.33        95.61 o                         
   0  -2   4        966.19       1126.50        21.22 o                         
   1  -2   4        983.34       1098.42        12.61 o                         
   2  -2   4        525.41        544.68         9.11 o                         
   3  -2   4        394.50        445.32         5.27 o                         
   4  -2   4       1054.83       1088.43        14.21 o                         
   5  -2   4        416.36        424.80         4.79 o                         
   6  -2   4        622.68        628.29         6.89 o                         
   7  -2   4        133.08        131.35         2.02 o                         
   8  -2   4         67.99         62.26         1.46 o                         
   9  -2   4         94.69         87.16         1.57 o                         
  10  -2   4        304.38        287.23         3.83 o                         
  11  -2   4         75.93         78.66         2.19 o                         
  12  -2   4         42.99         45.65         2.05 o                         
  13  -2   4         56.60         53.03         2.23 o                         
  14  -2   4        142.52        150.19         3.35 o                         
  15  -2   4         17.04         20.09         2.17 o                         
  16  -2   4          5.05          3.20         1.97 o                         
  17  -2   4          7.68          6.21         4.05 o                         
 -19  -1   4          4.99          5.41         2.38 o                         
 -18  -1   4         25.19         21.86         3.19 o                         
 -17  -1   4         32.32         31.72         2.62 o                         
 -16  -1   4         62.74         63.20         4.42 o                         
 -15  -1   4        102.54         99.68         3.55 o                         
 -14  -1   4         74.92         68.51         3.50 o                         
 -13  -1   4         24.61         27.29         1.53 o                         
 -12  -1   4        356.02        345.60         5.29 o                         
 -11  -1   4        341.39        305.36         4.93 o                         
 -10  -1   4        225.38        217.74         3.54 o                         
  -9  -1   4         13.13         14.36         0.95 o                         
  -8  -1   4         72.15         75.01         1.41 o                         
  -7  -1   4         45.20         51.42         1.12 o                         
  -6  -1   4        804.11        854.79         8.96 o                         
  -5  -1   4        113.68        104.11         1.57 o                         
  -4  -1   4        389.66        380.52         4.15 o                         
  -3  -1   4         35.28         34.32         0.72 o                         
  -2  -1   4       1882.84       1992.31        20.23 o                         
  -1  -1   4        263.87        307.68         3.66 o                         
   0  -1   4        295.21        330.34         6.57 o                         
   1  -1   4        183.26        174.86         2.47 o                         
   2  -1   4        332.33        360.40         4.34 o                         
   3  -1   4        600.24        698.12         8.89 o                         
   4  -1   4         93.65        103.69         1.61 o                         
   5  -1   4        640.13        680.55         8.12 o                         
   6  -1   4        135.56        120.40         2.00 o                         
   7  -1   4        188.62        184.84         2.81 o                         
   8  -1   4         96.20         96.51         1.98 o                         
   9  -1   4         55.27         53.74         1.64 o                         
  10  -1   4         23.08         25.06         1.36 o                         
  11  -1   4        744.28        738.62         9.22 o                         
  12  -1   4         39.17         36.15         2.06 o                         
  13  -1   4         84.85         78.83         2.44 o                         
  14  -1   4        183.58        183.06         3.61 o                         
  15  -1   4         25.50         25.13         1.99 o                         
  16  -1   4        160.59        161.22         8.90 o                         
  17  -1   4         19.28         30.82         4.80 o                         
 -19   0   4         37.86         39.25         3.01 o                         
 -18   0   4         23.42         24.72         2.59 o                         
 -17   0   4          4.83          4.26         2.44 o                         
 -16   0   4          0.66         -0.82         2.28 o                         
 -15   0   4        253.64        253.56         6.69 o                         
 -14   0   4          3.54          1.38         1.20 o                         
 -13   0   4        135.42        122.39         3.47 o                         
 -12   0   4          3.32          3.38         1.09 o                         
 -11   0   4         55.38         46.21         1.76 o                         
 -10   0   4          9.52         10.19         0.92 o                         
  -9   0   4        167.18        185.82         2.70 o                         
  -8   0   4         55.06         55.83         1.24 o                         
  -7   0   4        100.02        110.22         1.75 o                         
  -6   0   4        340.23        436.07         4.78 o                         
  -5   0   4        208.95        256.33         3.21 o                         
  -4   0   4       1377.97       1454.16        16.39 o                         
  -3   0   4         16.56         20.96         0.81 o                         
  -2   0   4       3694.60       3879.54        43.16 o                         
  -1   0   4         48.32         40.86         0.77 o                         
   0   0   4       1206.22       1268.64        14.27 o                         
   1   0   4        102.57         86.63         1.24 o                         
   2   0   4        342.18        376.05         4.07 o                         
   3   0   4        239.56        291.18         3.60 o                         
   4   0   4        264.38        294.60         3.60 o                         
   5   0   4        333.02        406.21         4.53 o                         
   6   0   4         58.80         70.81         1.26 o                         
   7   0   4        974.27        985.45        11.56 o                         
   8   0   4        252.22        241.69         3.49 o                         
   9   0   4        251.27        259.05         3.81 o                         
  10   0   4          0.08          2.33         0.84 o                         
  11   0   4         41.31         43.11         1.51 o                         
  12   0   4        140.66        131.27         2.73 o                         
  13   0   4         38.88         35.93         1.99 o                         
  14   0   4          0.09          0.24         1.74 o                         
  15   0   4          3.24          3.50         1.90 o                         
  16   0   4          0.11          4.87         2.13 o                         
  17   0   4          1.76          7.89         2.59 o                         
 -19   1   4          4.82          5.67         2.88 o                         
 -18   1   4         25.58         22.74         3.04 o                         
 -17   1   4         32.70         35.50         3.32 o                         
 -16   1   4         64.84         61.35        10.76 o                         
 -15   1   4        104.15        105.15         2.99 o                         
 -14   1   4         74.93         70.79         2.47 o                         
 -13   1   4         24.35         26.88         1.69 o                         
 -12   1   4        354.53        350.08         5.47 o                         
 -11   1   4        339.27        307.38         4.87 o                         
 -10   1   4        226.47        221.99         3.20 o                         
  -9   1   4         13.52         13.86         0.87 o                         
  -8   1   4         73.19         77.63         1.51 o                         
  -7   1   4         47.10         54.71         1.04 o                         
  -6   1   4        799.67        849.61         9.00 o                         
  -5   1   4        111.29        104.01         1.58 o                         
  -4   1   4        385.39        376.61         4.55 o                         
  -3   1   4         37.02         34.99         0.89 o                         
  -2   1   4       1873.78       1965.62        24.81 o                         
  -1   1   4        261.79        310.24         3.37 o                         
   0   1   4        295.35        333.35         3.22 o                         
   1   1   4        184.15        175.63         1.88 o                         
   2   1   4        332.05        360.65         7.22 o                         
   3   1   4        600.93        707.73         8.12 o                         
   4   1   4         92.69        104.10         1.48 o                         
   5   1   4        640.01        694.32         7.39 o                         
   6   1   4        135.08        122.13         1.75 o                         
   7   1   4        189.63        188.27         2.47 o                         
   8   1   4         94.09        100.13         1.78 o                         
   9   1   4         57.03         57.70         1.74 o                         
  10   1   4         21.54         23.71         1.21 o                         
  11   1   4        751.95        749.97         8.46 o                         
  12   1   4         38.07         36.59         1.70 o                         
  13   1   4         85.58         79.33         2.81 o                         
  14   1   4        182.70        179.50         4.73 o                         
  15   1   4         24.78         24.24         2.88 o                         
  16   1   4        159.70        171.96         6.27 o                         
  17   1   4         19.53         24.62         4.40 o                         
 -19   2   4          8.15          5.88         2.87 o                         
 -18   2   4         27.23         27.64         3.35 o                         
 -17   2   4         11.47          8.05         2.62 o                         
 -16   2   4         63.84         56.66         3.35 o                         
 -15   2   4         37.40         39.77         3.50 o                         
 -14   2   4        102.00         97.58         2.82 o                         
 -13   2   4         40.67         34.19         1.89 o                         
 -12   2   4         17.60         21.06         1.85 o                         
 -11   2   4         89.44         78.26         1.77 o                         
 -10   2   4        196.04        173.43         2.74 o                         
  -9   2   4         77.03         81.99         1.83 o                         
  -8   2   4        235.49        247.10         4.84 o                         
  -7   2   4         31.44         30.69         1.05 o                         
  -6   2   4        154.34        158.89         2.35 o                         
  -5   2   4        120.64        111.34         1.85 o                         
  -4   2   4         95.93         79.35         1.49 o                         
  -3   2   4       2126.22       2275.45        28.81 o                         
  -2   2   4        826.49        848.96         9.77 o                         
  -1   2   4       7844.68       8632.19        80.96 o                         
   0   2   4        963.20       1152.29        11.75 o                         
   1   2   4        995.07       1130.60        11.56 o                         
   2   2   4        515.84        540.37         5.81 o                         
   3   2   4        402.39        448.90         4.87 o                         
   4   2   4       1044.03       1087.87        11.38 o                         
   5   2   4        418.78        427.00         4.76 o                         
   6   2   4        622.54        629.34         6.86 o                         
   7   2   4        131.17        133.58         1.98 o                         
   8   2   4         70.12         66.38         1.39 o                         
   9   2   4         95.31         91.80         2.08 o                         
  10   2   4        307.80        301.96         3.93 o                         
  11   2   4         74.69         74.17         1.97 o                         
  12   2   4         43.45         46.17         1.79 o                         
  13   2   4         56.59         51.99         2.11 o                         
  14   2   4        142.93        154.83         5.72 o                         
  15   2   4         16.99         18.37         2.86 o                         
  16   2   4          5.16          9.56         2.78 o                         
  17   2   4          7.51         11.11         2.82 o                         
 -19   3   4          5.27         11.71         4.10 o                         
 -18   3   4         20.03         23.42         4.10 o                         
 -17   3   4         26.35         24.50         2.61 o                         
 -16   3   4         38.98         38.61         2.34 o                         
 -15   3   4         32.70         32.41         2.24 o                         
 -14   3   4        198.78        202.10         4.16 o                         
 -13   3   4        129.37        123.24         3.13 o                         
 -12   3   4         49.72         43.11         2.10 o                         
 -11   3   4        399.24        387.95         6.84 o                         
 -10   3   4        179.33        188.22         4.05 o                         
  -9   3   4        311.83        303.00         4.12 o                         
  -8   3   4        352.71        349.91         5.09 o                         
  -7   3   4        909.11        903.98        10.54 o                         
  -6   3   4        142.70        130.33         1.98 o                         
  -5   3   4       2465.20       2523.76        31.76 o                         
  -4   3   4        457.92        484.30         6.54 o                         
  -3   3   4       1379.00       1461.07        16.54 o                         
  -2   3   4        339.62        377.58         4.13 o                         
  -1   3   4       1047.55       1114.38        11.53 o                         
   0   3   4       1051.06       1176.05        12.19 o                         
   1   3   4         77.22        113.98         2.13 o                         
   2   3   4        163.43        189.67         2.30 o                         
   3   3   4        203.69        191.68         2.34 o                         
   4   3   4        179.24        204.54         3.10 o                         
   5   3   4        185.22        187.34         3.02 o                         
   6   3   4         61.65         67.74         1.43 o                         
   7   3   4        247.20        237.77         3.06 o                         
   8   3   4         12.18         11.88         0.93 o                         
   9   3   4        228.51        208.01         4.03 o                         
  10   3   4        109.62        113.68         2.28 o                         
  11   3   4         75.27         75.38         2.15 o                         
  12   3   4        111.20        114.63         3.07 o                         
  13   3   4          1.84          2.70         1.48 o                         
  14   3   4        100.49         96.68         3.68 o                         
  15   3   4         69.86         72.80         4.65 o                         
  16   3   4         20.93         22.86         3.08 o                         
  17   3   4          7.98         13.72         2.96 o                         
 -18   4   4         84.65         88.56         5.61 o                         
 -17   4   4        134.22        139.01         7.27 o                         
 -16   4   4         33.10         32.64         3.19 o                         
 -15   4   4         76.69         78.51         4.49 o                         
 -14   4   4         34.51         32.86         2.47 o                         
 -13   4   4          6.88          6.86         1.75 o                         
 -12   4   4         16.61         16.39         1.86 o                         
 -11   4   4         25.62         28.63         1.49 o                         
 -10   4   4        163.03        160.89         3.94 o                         
  -9   4   4        531.34        508.12         7.20 o                         
  -8   4   4        723.86        687.60         9.37 o                         
  -7   4   4        451.25        463.48         5.75 o                         
  -6   4   4        198.88        202.20         2.83 o                         
  -5   4   4        317.95        329.12         4.22 o                         
  -4   4   4          3.59          3.56         0.69 o                         
  -3   4   4        182.97        185.96         2.17 o                         
  -2   4   4         29.97         39.40         0.70 o                         
  -1   4   4        448.67        479.21         5.84 o                         
   0   4   4       1229.02       1268.14        14.44 o                         
   1   4   4       1621.20       1702.65        19.22 o                         
   2   4   4        453.02        464.10         5.56 o                         
   3   4   4       1582.94       1700.31        19.78 o                         
   4   4   4         76.32         79.67         2.51 o                         
   5   4   4        171.36        194.47         3.14 o                         
   6   4   4         16.91         14.09         2.20 o                         
   7   4   4        132.81        118.52         2.40 o                         
   8   4   4        163.23        142.35         2.76 o                         
   9   4   4        194.62        174.38         8.01 o                         
  10   4   4         36.50         38.25         2.01 o                         
  11   4   4         36.98         35.11         2.22 o                         
  12   4   4          3.47          2.13         1.46 o                         
  13   4   4          5.77          4.80         1.58 o                         
  14   4   4          2.16          4.85         1.67 o                         
  15   4   4         30.70         32.09         3.26 o                         
  16   4   4          7.99         10.59         2.76 o                         
 -18   5   4         44.69         46.18         4.01 o                         
 -17   5   4        138.49        151.37         9.66 o                         
 -16   5   4         39.33         40.01         4.87 o                         
 -15   5   4          5.42          6.73         2.09 o                         
 -14   5   4         28.87         28.04         2.46 o                         
 -13   5   4          7.14          6.80         2.19 o                         
 -12   5   4         31.33         31.78         2.19 o                         
 -11   5   4         25.38         28.19         2.44 o                         
 -10   5   4        145.12        142.16         2.94 o                         
  -9   5   4        122.48        116.54         2.60 o                         
  -8   5   4       1048.95       1061.13        14.16 o                         
  -7   5   4       1335.41       1330.74        15.33 o                         
  -6   5   4        764.04        753.74         9.05 o                         
  -5   5   4        714.95        750.74         8.12 o                         
  -4   5   4       1134.25       1219.96        15.68 o                         
  -3   5   4         51.57         60.55         1.78 o                         
  -2   5   4        551.03        576.46         8.22 o                         
  -1   5   4        334.43        347.45         4.93 o                         
   0   5   4         83.68         78.58         2.05 o                         
   1   5   4        528.13        515.67         8.20 o                         
   2   5   4        198.58        173.65         2.42 o                         
   3   5   4        327.84        328.09         4.53 o                         
   4   5   4         76.27         67.98         1.37 o                         
   5   5   4         14.35         16.58         1.31 o                         
   6   5   4        462.69        473.10        11.38 o                         
   7   5   4          0.00          0.99         0.93 o                         
   8   5   4          8.27         10.79         1.15 o                         
   9   5   4         41.22         39.89         2.15 o                         
  10   5   4         89.13         83.37         3.16 o                         
  11   5   4         44.24         42.15         2.23 o                         
  12   5   4         55.71         54.47         2.67 o                         
  13   5   4         68.61         65.71         3.46 o                         
  14   5   4          6.34          6.02         1.72 o                         
  15   5   4          8.86         10.81         1.91 o                         
  16   5   4          2.94          2.53         2.59 o                         
 -17   6   4         23.22         23.21         3.18 o                         
 -16   6   4          3.29          3.41         2.64 o                         
 -15   6   4         38.70         36.96         2.80 o                         
 -14   6   4         51.10         47.85         5.45 o                         
 -13   6   4         19.30         21.66         2.27 o                         
 -12   6   4         56.40         57.35         3.14 o                         
 -11   6   4         63.34         63.88         2.22 o                         
 -10   6   4         85.40         82.98         2.44 o                         
  -9   6   4         20.93         21.25         1.43 o                         
  -8   6   4        717.40        686.25        10.11 o                         
  -7   6   4        125.21        114.60         2.09 o                         
  -6   6   4         49.64         44.37         1.29 o                         
  -5   6   4         99.57        100.71         2.20 o                         
  -4   6   4        760.30        800.58         9.53 o                         
  -3   6   4         47.94         50.52         1.44 o                         
  -2   6   4        110.50        118.03         2.28 o                         
  -1   6   4        144.92        156.10         3.18 o                         
   0   6   4        310.53        323.01         5.56 o                         
   1   6   4         43.51         40.74         1.72 o                         
   2   6   4       2086.69       2127.77        31.43 o                         
   3   6   4        449.10        438.97         6.41 o                         
   4   6   4        201.33        183.75         2.99 o                         
   5   6   4        257.81        248.67         3.79 o                         
   6   6   4          0.59          0.67         1.09 o                         
   7   6   4         93.28         88.58         2.47 o                         
   8   6   4         21.42         26.31         1.55 o                         
   9   6   4        131.71        128.37         3.52 o                         
  10   6   4         48.08         42.85         2.46 o                         
  11   6   4         94.99         95.61         3.55 o                         
  12   6   4         38.43         36.74         2.33 o                         
  13   6   4         56.74         55.82         3.39 o                         
  14   6   4          6.72          5.92         2.09 o                         
  15   6   4         13.82         21.10         6.37 o                         
 -17   7   4         29.04         34.48         9.66 o                         
 -16   7   4          9.87         10.57         3.34 o                         
 -15   7   4         59.89         56.45         5.07 o                         
 -14   7   4         45.97         45.61         3.62 o                         
 -13   7   4         26.16         27.54         2.67 o                         
 -12   7   4         32.09         27.53         2.62 o                         
 -11   7   4         71.76         68.41         2.48 o                         
 -10   7   4        104.23        103.93         2.73 o                         
  -9   7   4        224.69        237.62         4.27 o                         
  -8   7   4        279.80        277.29         4.75 o                         
  -7   7   4        235.29        233.27         4.13 o                         
  -6   7   4         74.30         70.18         2.46 o                         
  -5   7   4        101.04         95.50         2.41 o                         
  -4   7   4         12.55         13.19         1.26 o                         
  -3   7   4         15.45         15.50         0.99 o                         
  -2   7   4        159.04        160.34         3.38 o                         
  -1   7   4         72.10         73.59         3.27 o                         
   0   7   4         61.55         58.96         2.19 o                         
   1   7   4        298.48        312.64         5.85 o                         
   2   7   4        366.78        374.66         6.51 o                         
   3   7   4        247.55        226.98         4.44 o                         
   4   7   4         43.33         46.71         2.39 o                         
   5   7   4         90.84         87.81         3.35 o                         
   6   7   4          1.84          3.72         1.67 o                         
   7   7   4        316.15        303.55         7.26 o                         
   8   7   4         78.32         74.87         2.92 o                         
   9   7   4        157.65        161.04         4.20 o                         
  10   7   4         32.92         29.57         4.15 o                         
  11   7   4         42.80         44.74         7.96 o                         
  12   7   4         46.97         46.80         3.28 o                         
  13   7   4         79.88         77.98         4.17 o                         
  14   7   4         27.12         25.67         3.05 o                         
  15   7   4         18.40         18.63         2.87 o                         
 -16   8   4         23.87         29.21         5.42 o                         
 -15   8   4         11.30         10.61         3.59 o                         
 -14   8   4         17.05         15.44         2.42 o                         
 -13   8   4         23.56         18.55         2.82 o                         
 -12   8   4         48.86         47.33         3.42 o                         
 -11   8   4          0.97          0.63         1.36 o                         
 -10   8   4          9.67          8.28         1.46 o                         
  -9   8   4         13.18         13.35         1.48 o                         
  -8   8   4         24.49         20.75         1.95 o                         
  -7   8   4         64.04         54.46         2.68 o                         
  -6   8   4         53.12         53.73         1.86 o                         
  -5   8   4        107.71         98.81         2.49 o                         
  -4   8   4        119.49        105.80         2.16 o                         
  -3   8   4          0.15          0.48         1.08 o                         
  -2   8   4        176.13        149.84         4.35 o                         
  -1   8   4        438.57        432.68         7.36 o                         
   0   8   4        182.41        193.01         5.67 o                         
   1   8   4        105.40        116.03         3.09 o                         
   2   8   4         27.07         21.91         1.66 o                         
   3   8   4        330.77        326.52         5.93 o                         
   4   8   4        136.22        135.08         3.32 o                         
   5   8   4        102.79        104.83         3.94 o                         
   6   8   4         15.05         13.19         2.15 o                         
   7   8   4         11.12         14.70         1.85 o                         
   8   8   4         33.88         30.03         2.48 o                         
   9   8   4         74.72         72.45         3.31 o                         
  10   8   4         13.49         13.44         3.25 o                         
  11   8   4         46.91         42.52         4.10 o                         
  12   8   4        134.81        141.51         6.80 o                         
  13   8   4         42.83         45.73         4.97 o                         
  14   8   4          5.75          3.09         3.26 o                         
 -15   9   4          9.30          8.38         4.97 o                         
 -14   9   4         41.93         40.92         3.07 o                         
 -13   9   4         43.62         44.71         4.27 o                         
 -12   9   4         68.09         66.94         3.67 o                         
 -11   9   4         27.45         30.64         2.00 o                         
 -10   9   4         52.77         52.56         2.98 o                         
  -9   9   4         29.23         21.77         2.22 o                         
  -8   9   4         35.94         36.20         2.51 o                         
  -7   9   4         25.86         29.06         2.59 o                         
  -6   9   4        112.71        112.86         3.56 o                         
  -5   9   4         28.02         30.20         1.72 o                         
  -4   9   4        195.01        180.64         3.58 o                         
  -3   9   4         13.05         11.58         1.15 o                         
  -2   9   4        154.26        147.04         3.24 o                         
  -1   9   4         47.24         45.29         2.11 o                         
   0   9   4         94.96         88.62         2.62 o                         
   1   9   4         16.47         16.49         2.21 o                         
   2   9   4         12.73         12.22         1.53 o                         
   3   9   4          2.71          3.78         1.50 o                         
   4   9   4         23.88         24.85         2.54 o                         
   5   9   4        164.79        169.16         4.47 o                         
   6   9   4        168.20        164.69         4.52 o                         
   7   9   4        226.18        226.90         5.46 o                         
   8   9   4        345.35        347.12         7.24 o                         
   9   9   4         17.51         19.78         2.28 o                         
  10   9   4         79.82         82.77         5.75 o                         
  11   9   4         36.16         40.94         6.26 o                         
  12   9   4         42.16         42.61         4.49 o                         
  13   9   4         30.99         30.74         3.29 o                         
 -14  10   4         20.85         17.89         3.84 o                         
 -13  10   4          0.08         -2.51         7.16 o                         
 -12  10   4         13.10         10.13         3.49 o                         
 -11  10   4         11.60         10.92         2.23 o                         
 -10  10   4         38.01         37.16         2.73 o                         
  -9  10   4         72.80         71.72         3.45 o                         
  -8  10   4         18.14         23.31         2.46 o                         
  -7  10   4         48.91         43.40         2.90 o                         
  -6  10   4         45.23         42.31         2.81 o                         
  -5  10   4         61.86         59.78         2.50 o                         
  -4  10   4        135.66        127.95         3.16 o                         
  -3  10   4         15.39         14.38         1.58 o                         
  -2  10   4        218.08        215.68         4.17 o                         
  -1  10   4         49.18         46.00         2.35 o                         
   0  10   4         66.00         60.42         2.47 o                         
   1  10   4        114.18        112.83         2.98 o                         
   2  10   4         65.20         64.17         2.28 o                         
   3  10   4         71.94         67.76         3.25 o                         
   4  10   4         42.27         43.45         2.78 o                         
   5  10   4         30.74         32.49         2.51 o                         
   6  10   4        174.77        172.75         4.90 o                         
   7  10   4         69.91         67.16         3.64 o                         
   8  10   4         91.88         88.30         4.36 o                         
   9  10   4          1.54          1.29         2.52 o                         
  10  10   4         10.23         12.26         3.82 o                         
  11  10   4          3.59          6.53         3.46 o                         
  12  10   4          2.18          4.46         3.53 o                         
 -13  11   4          3.33         -2.87         7.96 o                         
 -12  11   4         51.00         50.84         5.95 o                         
 -11  11   4         34.88         40.89         6.01 o                         
 -10  11   4         15.03         18.47         2.63 o                         
  -9  11   4         42.00         40.54         4.88 o                         
  -8  11   4         16.25         15.86         2.61 o                         
  -7  11   4         48.91         49.51         3.35 o                         
  -6  11   4         58.98         56.73         3.49 o                         
  -5  11   4         35.85         38.83         3.44 o                         
  -4  11   4         19.12         17.01         1.63 o                         
  -3  11   4         97.86         96.63         2.76 o                         
  -2  11   4         32.80         36.59         2.20 o                         
  -1  11   4         82.14         82.97         2.90 o                         
   0  11   4         23.45         22.33         1.67 o                         
   1  11   4         41.96         43.80         2.74 o                         
   2  11   4        154.13        150.12         3.87 o                         
   3  11   4          0.80          1.22         1.58 o                         
   4  11   4         18.48         18.10         2.41 o                         
   5  11   4         24.64         25.72         2.62 o                         
   6  11   4         22.82         22.77         2.58 o                         
   7  11   4         18.70         17.60         2.48 o                         
   8  11   4          9.17         11.08         2.35 o                         
   9  11   4          2.23          0.07         3.50 o                         
  10  11   4         16.46         15.11         3.86 o                         
  11  11   4         65.85         71.62         6.37 o                         
 -11  12   4         18.22         14.39         6.76 o                         
 -10  12   4          9.35          9.85         4.54 o                         
  -9  12   4         55.20         56.50         3.72 o                         
  -8  12   4          7.78          6.24         2.70 o                         
  -7  12   4         12.39          8.92         4.10 o                         
  -6  12   4          3.79          3.77         2.34 o                         
  -5  12   4          4.16          1.37         3.06 o                         
  -4  12   4         21.29         22.33         3.00 o                         
  -3  12   4         46.51         42.95         2.20 o                         
  -2  12   4         84.22         79.10         2.74 o                         
  -1  12   4          3.31          0.55         1.74 o                         
   0  12   4         74.34         76.37         2.86 o                         
   1  12   4         55.55         54.47         2.90 o                         
   2  12   4          3.20          1.33         1.75 o                         
   3  12   4          6.56          6.57         2.28 o                         
   4  12   4          5.51          3.16         2.31 o                         
   5  12   4         56.00         55.36         3.51 o                         
   6  12   4         17.58         18.81         4.06 o                         
   7  12   4         63.45         62.90         3.93 o                         
   8  12   4          1.39          3.88         2.35 o                         
   9  12   4         59.30         67.09         6.13 o                         
  -9  13   4          1.60          6.40         4.36 o                         
  -8  13   4          5.51          3.46         2.57 o                         
  -7  13   4         15.15         18.63         5.33 o                         
  -6  13   4          8.68          4.27         3.66 o                         
  -5  13   4         88.85         88.62         8.13 o                         
  -4  13   4         62.26         64.79         3.73 o                         
  -3  13   4         27.79         26.39         6.01 o                         
  -2  13   4          0.74         -0.53         1.67 o                         
  -1  13   4          8.20          8.20         1.72 o                         
   0  13   4          0.33         -2.13         2.13 o                         
   1  13   4         13.19         11.63         3.13 o                         
   2  13   4         26.18         23.53         3.24 o                         
   3  13   4         19.49         16.11         2.64 o                         
   4  13   4          3.34          3.09         2.32 o                         
   5  13   4         27.76         25.82         2.90 o                         
   6  13   4          0.29         -1.05         2.47 o                         
   7  13   4         16.78         15.93         3.07 o                         
  -6  14   4         39.84         39.80         7.52 o                         
  -5  14   4         44.17         43.65         6.49 o                         
  -4  14   4         44.01         47.66         7.51 o                         
  -3  14   4         14.20         14.26         4.21 o                         
  -2  14   4         15.82         21.17         6.12 o                         
  -1  14   4          7.65          6.57         2.63 o                         
   0  14   4         12.41         10.10         2.62 o                         
   1  14   4          0.31         -0.65         2.38 o                         
   2  14   4          9.11         10.52         3.31 o                         
   3  14   4          1.31          2.26         3.25 o                         
   4  14   4          0.44         -0.16         2.51 o                         
  -5 -14   5         93.61        100.58         7.61 o                         
  -4 -14   5         16.46         18.72         5.00 o                         
  -3 -14   5         37.00         40.13         5.30 o                         
  -2 -14   5         36.33         31.11         6.31 o                         
  -1 -14   5         48.47         49.54         7.55 o                         
   0 -14   5         12.94         13.52         2.44 o                         
   1 -14   5          5.54          6.60         2.27 o                         
   2 -14   5          6.80          9.57         2.39 o                         
   3 -14   5          1.00          4.00         3.09 o                         
  -9 -13   5          8.61          8.64         3.10 o                         
  -8 -13   5         11.50         12.49         2.88 o                         
  -7 -13   5          5.12          8.04         2.74 o                         
  -6 -13   5         24.51         26.64         3.10 o                         
  -5 -13   5          2.25          8.33         2.42 o                         
  -4 -13   5        113.51        113.92         4.83 o                         
  -3 -13   5         73.21         66.65         7.11 o                         
  -2 -13   5         16.47         18.69         2.88 o                         
  -1 -13   5         28.52         26.53         3.99 o                         
   0 -13   5         34.39         30.81         2.73 o                         
   1 -13   5          6.50          7.50         2.90 o                         
   2 -13   5         15.48         16.44         2.37 o                         
   3 -13   5          5.12          7.13         2.09 o                         
   4 -13   5          8.55         13.42         2.37 o                         
   5 -13   5         16.21         17.06         2.98 o                         
   6 -13   5         11.28         14.72         2.98 o                         
   7 -13   5         26.40         21.92         5.40 o                         
 -11 -12   5         21.21         28.41         3.39 o                         
 -10 -12   5         27.63         34.76         9.51 o                         
  -9 -12   5         12.79         13.23         2.88 o                         
  -8 -12   5          3.10          3.27         4.40 o                         
  -7 -12   5         25.01         27.48         2.45 o                         
  -6 -12   5         23.19         23.78         3.40 o                         
  -5 -12   5         24.57         22.49         2.74 o                         
  -4 -12   5         34.63         37.45         3.26 o                         
  -3 -12   5         12.85         14.51         2.41 o                         
  -2 -12   5         53.67         59.76         3.75 o                         
  -1 -12   5         14.86         11.80         2.45 o                         
   0 -12   5          6.10          4.90         2.01 o                         
   1 -12   5         53.47         52.50         3.17 o                         
   2 -12   5          7.44          6.52         2.76 o                         
   3 -12   5          8.79          7.68         2.00 o                         
   4 -12   5         11.63         12.77         1.79 o                         
   5 -12   5          4.93          3.24         2.13 o                         
   6 -12   5          2.55          2.88         1.92 o                         
   7 -12   5         70.80         77.19         3.63 o                         
   8 -12   5         15.32         12.78         3.15 o                         
   9 -12   5         16.44         14.21         4.60 o                         
 -13 -11   5         15.96         17.10         4.60 o                         
 -12 -11   5         16.86         20.40         3.33 o                         
 -11 -11   5          2.92          6.06         4.90 o                         
 -10 -11   5          0.42          1.83         2.72 o                         
  -9 -11   5         87.63         93.04         4.69 o                         
  -8 -11   5         60.99         68.55         4.17 o                         
  -7 -11   5         12.58         12.62         2.90 o                         
  -6 -11   5         20.74         17.15         1.96 o                         
  -5 -11   5         13.68         13.99         1.84 o                         
  -4 -11   5          1.76          1.62         1.56 o                         
  -3 -11   5        123.93        117.21         2.99 o                         
  -2 -11   5        188.99        188.79         4.44 o                         
  -1 -11   5         54.29         48.51         2.26 o                         
   0 -11   5        120.49        123.25         3.07 o                         
   1 -11   5         14.89         10.36         2.04 o                         
   2 -11   5         17.72         18.56         2.14 o                         
   3 -11   5         89.06         87.39         3.46 o                         
   4 -11   5         30.98         29.30         2.31 o                         
   5 -11   5         39.44         43.19         2.70 o                         
   6 -11   5         19.98         15.73         2.07 o                         
   7 -11   5         26.61         20.98         2.19 o                         
   8 -11   5        127.96        126.05         4.16 o                         
   9 -11   5         88.13         95.30         5.70 o                         
  10 -11   5         30.50         28.96         3.24 o                         
 -14 -10   5          0.37         -1.74         3.60 o                         
 -13 -10   5         34.54         34.36         3.64 o                         
 -12 -10   5         33.93         32.64         3.49 o                         
 -11 -10   5         20.55         23.40         3.70 o                         
 -10 -10   5        177.72        176.59         6.13 o                         
  -9 -10   5          5.22          3.62         2.42 o                         
  -8 -10   5         12.39         13.45         2.60 o                         
  -7 -10   5         95.20         97.49         4.29 o                         
  -6 -10   5         12.62         11.45         2.19 o                         
  -5 -10   5         34.09         31.59         2.05 o                         
  -4 -10   5         40.82         34.72         2.17 o                         
  -3 -10   5         46.54         43.82         2.07 o                         
  -2 -10   5         32.09         29.79         1.68 o                         
  -1 -10   5         13.70         12.45         1.29 o                         
   0 -10   5         13.02         11.69         1.32 o                         
   1 -10   5          9.78          9.45         1.16 o                         
   2 -10   5         20.67         19.77         1.56 o                         
   3 -10   5         15.38         14.50         1.51 o                         
   4 -10   5          1.09         -0.74         1.59 o                         
   5 -10   5         30.09         27.81         1.83 o                         
   6 -10   5         42.14         37.47         3.29 o                         
   7 -10   5          4.93          1.10         1.74 o                         
   8 -10   5         46.88         47.13         2.96 o                         
   9 -10   5         47.40         42.87         3.95 o                         
  10 -10   5         85.88         83.04         4.69 o                         
  11 -10   5         11.45         16.05         2.98 o                         
  12 -10   5         29.48         29.32         5.40 o                         
 -15  -9   5         15.97         10.95         3.28 o                         
 -14  -9   5         16.41         14.63         5.55 o                         
 -13  -9   5         34.62         29.48         3.36 o                         
 -12  -9   5          2.42          1.32         2.65 o                         
 -11  -9   5          9.92         12.59         2.74 o                         
 -10  -9   5         23.18         22.66         2.83 o                         
  -9  -9   5         68.73         71.47         3.99 o                         
  -8  -9   5         32.00         32.14         2.71 o                         
  -7  -9   5          1.24          2.90         1.99 o                         
  -6  -9   5         95.62         97.32         3.83 o                         
  -5  -9   5        160.42        157.77         7.96 o                         
  -4  -9   5         83.21         75.26         2.76 o                         
  -3  -9   5         90.06         91.16         2.42 o                         
  -2  -9   5         41.06         41.28         1.87 o                         
  -1  -9   5         23.49         25.42         1.47 o                         
   0  -9   5        215.26        211.15         3.69 o                         
   1  -9   5         46.16         43.79         1.83 o                         
   2  -9   5         77.14         71.34         1.92 o                         
   3  -9   5        103.25        101.09         3.85 o                         
   4  -9   5         56.65         54.20         2.22 o                         
   5  -9   5         25.82         29.29         2.12 o                         
   6  -9   5         35.79         32.25         1.86 o                         
   7  -9   5         61.44         62.49         2.50 o                         
   8  -9   5        107.91        109.37         3.26 o                         
   9  -9   5          0.67          0.67         1.45 o                         
  10  -9   5         21.31         19.27         2.23 o                         
  11  -9   5          5.61          5.28         2.62 o                         
  12  -9   5         35.85         43.58         3.70 o                         
  13  -9   5          0.12          7.00         2.93 o                         
 -16  -8   5         27.48         32.06         5.43 o                         
 -15  -8   5         23.49         26.41         2.85 o                         
 -14  -8   5        128.26        137.06         4.35 o                         
 -13  -8   5          5.29          7.83         1.91 o                         
 -12  -8   5         81.71         82.52         3.26 o                         
 -11  -8   5         16.28         17.23         1.79 o                         
 -10  -8   5         41.97         50.08         2.49 o                         
  -9  -8   5        121.09        120.69         3.21 o                         
  -8  -8   5         64.44         72.01         2.36 o                         
  -7  -8   5         34.71         36.77         1.91 o                         
  -6  -8   5        156.71        152.27         4.67 o                         
  -5  -8   5        100.64         95.81         3.48 o                         
  -4  -8   5         34.58         27.25         2.70 o                         
  -3  -8   5        293.78        282.38         4.56 o                         
  -2  -8   5          3.74          1.23         0.98 o                         
  -1  -8   5        199.87        204.41         3.54 o                         
   0  -8   5         13.85         13.66         1.10 o                         
   1  -8   5         32.81         29.57         1.45 o                         
   2  -8   5         40.18         40.32         1.52 o                         
   3  -8   5         62.44         63.80         1.76 o                         
   4  -8   5        102.71         95.57         2.52 o                         
   5  -8   5         21.76         16.76         1.53 o                         
   6  -8   5         72.19         69.53         2.39 o                         
   7  -8   5         21.30         18.61         1.60 o                         
   8  -8   5         77.76         81.59         2.68 o                         
   9  -8   5        124.93        132.13         3.35 o                         
  10  -8   5          4.40          2.78         1.57 o                         
  11  -8   5          7.71          4.23         1.63 o                         
  12  -8   5         71.30         76.17         3.70 o                         
  13  -8   5         52.88         71.45         4.70 o                         
  14  -8   5          7.58         11.61         4.40 o                         
 -17  -7   5         32.19         33.42         4.15 o                         
 -16  -7   5         11.56         15.78         4.52 o                         
 -15  -7   5         23.75         25.55         2.47 o                         
 -14  -7   5         21.71         22.31         2.29 o                         
 -13  -7   5          9.58         10.31         2.10 o                         
 -12  -7   5         58.50         59.59         2.86 o                         
 -11  -7   5         24.07         22.71         1.83 o                         
 -10  -7   5         13.13         15.77         1.65 o                         
  -9  -7   5         33.31         31.02         1.87 o                         
  -8  -7   5         95.74         97.15         3.97 o                         
  -7  -7   5         82.73         82.39         2.75 o                         
  -6  -7   5        160.93        157.68         3.86 o                         
  -5  -7   5         15.78         16.22         1.10 o                         
  -4  -7   5         52.54         58.10         1.51 o                         
  -3  -7   5        189.81        194.12         3.36 o                         
  -2  -7   5        577.81        578.11         8.00 o                         
  -1  -7   5         69.84         56.80         1.73 o                         
   0  -7   5        373.19        375.53         5.37 o                         
   1  -7   5        132.97        130.63         2.48 o                         
   2  -7   5        390.38        375.50         5.41 o                         
   3  -7   5        294.37        289.82         5.72 o                         
   4  -7   5         11.80         12.33         1.21 o                         
   5  -7   5        400.61        410.54         7.08 o                         
   6  -7   5         20.23         21.14         1.45 o                         
   7  -7   5        189.22        196.63         3.74 o                         
   8  -7   5         21.08         21.07         1.58 o                         
   9  -7   5         98.60        100.80         3.37 o                         
  10  -7   5         14.03         11.99         1.62 o                         
  11  -7   5         75.90         79.57         2.94 o                         
  12  -7   5        241.92        248.38         5.92 o                         
  13  -7   5        160.48        165.51         4.78 o                         
  14  -7   5          2.97          6.37         2.23 o                         
 -17  -6   5         41.59         45.07         3.03 o                         
 -16  -6   5         25.11         24.91         3.92 o                         
 -15  -6   5         45.19         54.33         3.20 o                         
 -14  -6   5         42.02         44.13         2.82 o                         
 -13  -6   5         33.44         34.07         2.28 o                         
 -12  -6   5         78.58         79.79         3.15 o                         
 -11  -6   5         60.09         58.68         2.68 o                         
 -10  -6   5         32.48         29.92         1.92 o                         
  -9  -6   5        114.70        119.05         3.53 o                         
  -8  -6   5        201.40        209.49         4.17 o                         
  -7  -6   5         16.28         17.81         1.86 o                         
  -6  -6   5        306.00        316.94         5.90 o                         
  -5  -6   5         19.81         19.62         1.17 o                         
  -4  -6   5        228.41        238.77         4.09 o                         
  -3  -6   5        247.64        244.84         9.01 o                         
  -2  -6   5        286.61        300.78         4.94 o                         
  -1  -6   5        144.94        140.69         2.49 o                         
   0  -6   5        343.53        372.27         5.31 o                         
   1  -6   5        361.36        364.02         4.62 o                         
   2  -6   5        604.30        588.11         7.08 o                         
   3  -6   5       1474.64       1508.52        17.27 o                         
   4  -6   5         19.58         19.85         1.08 o                         
   5  -6   5        188.18        186.73         3.21 o                         
   6  -6   5         75.27         73.86         1.80 o                         
   7  -6   5          7.23          7.73         1.23 o                         
   8  -6   5         35.17         36.27         1.96 o                         
   9  -6   5        136.47        134.23         3.12 o                         
  10  -6   5         11.64          9.59         1.49 o                         
  11  -6   5        312.13        312.64         5.43 o                         
  12  -6   5        126.66        131.93         3.51 o                         
  13  -6   5          7.34          8.14         2.18 o                         
  14  -6   5         20.93         30.53         2.68 o                         
  15  -6   5          9.15         15.40         2.33 o                         
 -18  -5   5        118.21        133.18         4.75 o                         
 -17  -5   5         51.69         57.46         3.44 o                         
 -16  -5   5          9.11          8.11         2.24 o                         
 -15  -5   5         43.12         40.35         2.69 o                         
 -14  -5   5         16.59         14.37         1.97 o                         
 -13  -5   5         46.42         45.65         2.71 o                         
 -12  -5   5         40.63         40.90         2.47 o                         
 -11  -5   5         12.66         11.00         1.52 o                         
 -10  -5   5        174.99        176.89         3.93 o                         
  -9  -5   5        164.75        155.21         3.59 o                         
  -8  -5   5        100.30         94.84         2.57 o                         
  -7  -5   5        911.61        915.31        13.86 o                         
  -6  -5   5        451.58        466.06         7.42 o                         
  -5  -5   5        521.63        514.62         8.05 o                         
  -4  -5   5         64.96         77.04         2.46 o                         
  -3  -5   5        129.22        134.92         2.51 o                         
  -2  -5   5         18.08         15.36         0.88 o                         
  -1  -5   5        359.33        379.38         4.71 o                         
   0  -5   5        284.08        284.04         3.66 o                         
   1  -5   5        359.19        374.17         4.58 o                         
   2  -5   5        910.82        919.81        10.58 o                         
   3  -5   5         35.06         37.56         1.25 o                         
   4  -5   5        965.84        974.18        11.37 o                         
   5  -5   5        384.75        398.83         5.67 o                         
   6  -5   5         30.51         30.85         1.50 o                         
   7  -5   5         32.63         42.36         1.46 o                         
   8  -5   5        143.94        146.73         3.05 o                         
   9  -5   5         90.48         84.95         2.55 o                         
  10  -5   5         31.06         25.57         1.78 o                         
  11  -5   5          1.32         -0.62         1.37 o                         
  12  -5   5         17.71         13.20         1.71 o                         
  13  -5   5         21.13         21.23         2.00 o                         
  14  -5   5          8.70          7.84         2.19 o                         
  15  -5   5          2.65          5.10         2.17 o                         
  16  -5   5          1.25          7.11         4.00 o                         
 -18  -4   5         18.32         22.95         4.28 o                         
 -17  -4   5         95.44        101.89         4.26 o                         
 -16  -4   5         35.85         36.26         2.68 o                         
 -15  -4   5         79.24         79.46         3.43 o                         
 -14  -4   5         22.65         23.04         2.14 o                         
 -13  -4   5         58.43         59.33         2.87 o                         
 -12  -4   5         45.88         42.55         2.65 o                         
 -11  -4   5          5.30          7.38         1.46 o                         
 -10  -4   5         85.09         84.66         2.69 o                         
  -9  -4   5       1172.50       1167.48        17.87 o                         
  -8  -4   5        245.79        235.85         4.42 o                         
  -7  -4   5        181.35        173.29         3.45 o                         
  -6  -4   5        687.13        698.22        10.53 o                         
  -5  -4   5       1030.64       1059.79        13.54 o                         
  -4  -4   5         71.40         70.50         1.44 o                         
  -3  -4   5         60.42         54.05         1.18 o                         
  -2  -4   5        328.15        346.13         4.83 o                         
  -1  -4   5         54.98         58.39         1.68 o                         
   0  -4   5        469.60        494.09         5.86 o                         
   1  -4   5        757.10        824.28         9.44 o                         
   2  -4   5         24.93         32.81         0.78 o                         
   3  -4   5          0.48          1.22         0.51 o                         
   4  -4   5        223.66        212.70         2.82 o                         
   5  -4   5        285.54        269.47         4.08 o                         
   6  -4   5         87.09         84.52         1.79 o                         
   7  -4   5         10.58          7.47         0.85 o                         
   8  -4   5         37.00         38.10         1.44 o                         
   9  -4   5        168.27        148.79         3.13 o                         
  10  -4   5         80.36         83.33         2.54 o                         
  11  -4   5         84.75         86.20         2.73 o                         
  12  -4   5         50.56         46.99         2.38 o                         
  13  -4   5          2.88          3.29         1.57 o                         
  14  -4   5          6.72          6.11         2.15 o                         
  15  -4   5         38.91         45.28         3.02 o                         
  16  -4   5          2.75          7.84         4.35 o                         
 -19  -3   5          0.71         -1.75         2.28 o                         
 -18  -3   5         31.14         29.41         2.80 o                         
 -17  -3   5         65.90         65.41         3.64 o                         
 -16  -3   5         85.32         86.92         3.75 o                         
 -15  -3   5         39.94         44.42         2.90 o                         
 -14  -3   5         19.75         19.86         2.08 o                         
 -13  -3   5         91.78         91.33         3.20 o                         
 -12  -3   5        149.21        137.65         3.65 o                         
 -11  -3   5         30.06         31.27         1.53 o                         
 -10  -3   5        886.93        851.05        11.51 o                         
  -9  -3   5         58.35         68.88         2.30 o                         
  -8  -3   5        314.11        297.14         5.25 o                         
  -7  -3   5        215.57        220.04         2.87 o                         
  -6  -3   5        455.14        496.21         6.69 o                         
  -5  -3   5        392.93        386.01         4.72 o                         
  -4  -3   5        537.16        580.30         7.54 o                         
  -3  -3   5         81.21         92.15         2.46 o                         
  -2  -3   5        342.30        403.38         8.25 o                         
  -1  -3   5       2417.63       2694.93        42.83 o                         
   0  -3   5        786.69        952.31        16.35 o                         
   1  -3   5       3802.26       4151.72        51.61 o                         
   2  -3   5        774.37        791.48        11.21 o                         
   3  -3   5        130.19        136.36         2.96 o                         
   4  -3   5        304.80        301.14         3.78 o                         
   5  -3   5        357.24        364.28         5.08 o                         
   6  -3   5        262.22        269.34         3.66 o                         
   7  -3   5        165.64        163.17         2.57 o                         
   8  -3   5        273.39        244.82         3.55 o                         
   9  -3   5        166.02        155.18         2.68 o                         
  10  -3   5         70.96         70.66         2.35 o                         
  11  -3   5         58.94         54.68         2.29 o                         
  12  -3   5         34.71         32.14         2.11 o                         
  13  -3   5         11.84         11.44         1.69 o                         
  14  -3   5         50.55         46.10         2.85 o                         
  15  -3   5          1.02          1.85         2.06 o                         
  16  -3   5         38.69         36.73         5.30 o                         
 -19  -2   5         23.88         21.77         2.69 o                         
 -18  -2   5         18.25         17.82         2.58 o                         
 -17  -2   5          4.04          3.24         2.05 o                         
 -16  -2   5         48.01         50.97         3.17 o                         
 -15  -2   5        108.01        108.25         3.69 o                         
 -14  -2   5         35.66         32.26         2.22 o                         
 -13  -2   5        130.44        122.04         3.57 o                         
 -12  -2   5         60.44         65.81         2.05 o                         
 -11  -2   5        354.13        314.79         4.40 o                         
 -10  -2   5        478.68        443.69         5.70 o                         
  -9  -2   5        154.76        150.21         2.42 o                         
  -8  -2   5        112.40        113.46         1.96 o                         
  -7  -2   5        337.57        320.81         4.12 o                         
  -6  -2   5        121.19        138.69         1.89 o                         
  -5  -2   5        141.81        143.70         1.89 o                         
  -4  -2   5         16.69         23.39         0.75 o                         
  -3  -2   5       1054.56       1132.43        12.70 o                         
  -2  -2   5       3051.87       3310.00        41.76 o                         
  -1  -2   5         14.20         21.73         0.71 o                         
   0  -2   5         79.81         86.15         2.78 o                         
   1  -2   5        512.40        584.09         6.68 o                         
   2  -2   5        952.90       1005.60        11.52 o                         
   3  -2   5         43.17         45.53         1.12 o                         
   4  -2   5         13.45         14.84         0.64 o                         
   5  -2   5         74.97         74.25         1.50 o                         
   6  -2   5        466.90        465.64         5.30 o                         
   7  -2   5         56.23         54.44         1.39 o                         
   8  -2   5        139.58        130.06         2.14 o                         
   9  -2   5          4.73          5.59         0.81 o                         
  10  -2   5        254.76        253.48         3.51 o                         
  11  -2   5         97.34         98.06         2.45 o                         
  12  -2   5         45.01         45.91         2.31 o                         
  13  -2   5          2.32          4.39         1.31 o                         
  14  -2   5        216.93        220.84         4.12 o                         
  15  -2   5         11.58          9.16         2.28 o                         
  16  -2   5         50.80         56.45         5.70 o                         
 -19  -1   5          7.65          8.35         2.31 o                         
 -18  -1   5          9.74          7.00         2.23 o                         
 -17  -1   5         78.67         76.54         3.82 o                         
 -16  -1   5         47.34         47.36         3.04 o                         
 -15  -1   5        102.50        100.71         3.58 o                         
 -14  -1   5         24.54         24.51         2.43 o                         
 -13  -1   5         99.91         94.65         3.01 o                         
 -12  -1   5         25.70         20.25         1.50 o                         
 -11  -1   5        309.44        259.35         4.20 o                         
 -10  -1   5        104.66         95.22         2.16 o                         
  -9  -1   5         12.88         16.69         0.91 o                         
  -8  -1   5        151.78        155.07         2.32 o                         
  -7  -1   5         91.49         97.73         1.51 o                         
  -6  -1   5        585.34        659.55         7.75 o                         
  -5  -1   5       2021.48       2236.76        22.74 o                         
  -4  -1   5         57.28         54.46         0.99 o                         
  -3  -1   5       1347.70       1453.19        14.88 o                         
  -2  -1   5        984.37        986.43        10.28 o                         
  -1  -1   5        454.18        475.09         6.22 o                         
   0  -1   5        159.41        174.55         4.38 o                         
   1  -1   5        114.53        121.98         2.83 o                         
   2  -1   5        712.80        716.69        14.81 o                         
   3  -1   5        342.16        352.10         4.09 o                         
   4  -1   5        562.45        582.68         6.87 o                         
   5  -1   5        548.71        580.36         6.42 o                         
   6  -1   5        489.05        466.91         5.86 o                         
   7  -1   5         57.31         44.67         1.44 o                         
   8  -1   5        449.82        442.51         5.76 o                         
   9  -1   5         88.75         78.53         1.96 o                         
  10  -1   5        203.87        196.64         2.92 o                         
  11  -1   5        172.51        176.88         2.83 o                         
  12  -1   5          7.71          6.56         1.24 o                         
  13  -1   5         40.34         36.03         1.83 o                         
  14  -1   5         17.41         18.45         1.75 o                         
  15  -1   5          1.95          5.25         2.16 o                         
  16  -1   5         31.40         39.33         5.00 o                         
 -19   0   5          1.16          0.41         2.14 o                         
 -18   0   5         47.25         46.12         3.75 o                         
 -17   0   5         13.14         15.82         3.20 o                         
 -16   0   5         25.08         22.36         6.86 o                         
 -15   0   5          1.27         -1.74         2.07 o                         
 -14   0   5         31.39         32.07         1.83 o                         
 -13   0   5        338.06        338.01         5.39 o                         
 -12   0   5        347.84        331.08         5.22 o                         
 -11   0   5        752.42        704.93         8.55 o                         
 -10   0   5         78.52         87.01         1.77 o                         
  -9   0   5          1.21         -0.63         0.63 o                         
  -8   0   5        125.40        139.06         2.48 o                         
  -7   0   5        115.31        137.27         2.36 o                         
  -6   0   5       1526.01       1654.32        18.73 o                         
  -5   0   5         77.52         68.74         1.26 o                         
  -4   0   5        126.29        100.49         1.76 o                         
  -3   0   5         15.72         12.75         0.64 o                         
  -2   0   5         10.41          5.35         0.47 o                         
  -1   0   5        406.02        440.43         5.19 o                         
   0   0   5         11.18         15.62         0.93 o                         
   1   0   5          5.94          3.70         1.30 o                         
   2   0   5        351.71        387.71         4.23 o                         
   3   0   5        133.74        132.11         1.94 o                         
   4   0   5          0.00          0.10         0.45 o                         
   5   0   5        743.99        771.93         8.27 o                         
   6   0   5         72.89         64.38         1.27 o                         
   7   0   5        119.75        118.19         1.84 o                         
   8   0   5         71.36         70.44         1.91 o                         
   9   0   5        398.06        397.07         5.33 o                         
  10   0   5          1.55          1.55         0.95 o                         
  11   0   5         33.32         31.92         1.34 o                         
  12   0   5          0.29          0.98         1.16 o                         
  13   0   5         87.65         83.39         2.85 o                         
  14   0   5         91.39         89.58         5.11 o                         
  15   0   5        115.27        122.63         4.16 o                         
  16   0   5        100.26        108.52         5.70 o                         
  17   0   5         84.62        104.38         7.41 o                         
 -19   1   5          7.16          5.81         3.40 o                         
 -18   1   5         10.26         12.25         3.85 o                         
 -17   1   5         78.27         71.70         4.44 o                         
 -16   1   5         48.22         52.43         3.90 o                         
 -15   1   5        102.26         94.16         3.09 o                         
 -14   1   5         25.24         24.87         2.28 o                         
 -13   1   5        101.04         93.83         2.67 o                         
 -12   1   5         25.55         21.53         1.13 o                         
 -11   1   5        309.52        266.21         3.76 o                         
 -10   1   5        104.92         94.19         1.90 o                         
  -9   1   5         12.56         15.11         0.89 o                         
  -8   1   5        153.31        158.28         2.15 o                         
  -7   1   5         89.79         97.30         1.53 o                         
  -6   1   5        590.16        663.32         7.76 o                         
  -5   1   5       2011.10       2188.14        24.91 o                         
  -4   1   5         58.31         52.86         1.13 o                         
  -3   1   5       1343.41       1425.69        18.24 o                         
  -2   1   5        990.30        988.88        12.60 o                         
  -1   1   5        458.71        471.39         5.10 o                         
   0   1   5        153.51        165.81         1.86 o                         
   1   1   5        118.98        123.69         1.47 o                         
   2   1   5        705.68        688.23         8.11 o                         
   3   1   5        349.72        355.49         4.34 o                         
   4   1   5        554.26        572.81         7.77 o                         
   5   1   5        555.70        592.83         8.24 o                         
   6   1   5        480.84        469.31         5.29 o                         
   7   1   5         57.37         49.66         1.22 o                         
   8   1   5        444.38        444.58         5.15 o                         
   9   1   5         90.55         83.94         2.00 o                         
  10   1   5        206.45        204.49         3.32 o                         
  11   1   5        172.74        179.35         2.89 o                         
  12   1   5          8.03          7.83         1.10 o                         
  13   1   5         40.69         40.17         2.38 o                         
  14   1   5         17.42         18.62         2.85 o                         
  15   1   5          1.94          3.19         2.54 o                         
  16   1   5         31.54         34.44         3.33 o                         
 -19   2   5         23.27         17.47         3.13 o                         
 -18   2   5         19.00         11.20         2.83 o                         
 -17   2   5          4.36         -0.29         4.15 o                         
 -16   2   5         49.36         48.34         2.54 o                         
 -15   2   5        108.47        109.27         3.13 o                         
 -14   2   5         34.96         37.29         2.04 o                         
 -13   2   5        132.13        126.04         3.06 o                         
 -12   2   5         61.96         68.54         1.78 o                         
 -11   2   5        350.63        320.45         4.43 o                         
 -10   2   5        486.12        452.94         5.79 o                         
  -9   2   5        153.86        157.14         3.48 o                         
  -8   2   5        115.36        120.64         1.83 o                         
  -7   2   5        337.83        326.01         4.33 o                         
  -6   2   5        117.76        134.19         2.23 o                         
  -5   2   5        140.71        138.26         2.26 o                         
  -4   2   5         17.45         24.04         0.93 o                         
  -3   2   5       1047.01       1100.02        14.24 o                         
  -2   2   5       3044.80       3305.89        36.92 o                         
  -1   2   5         13.84         22.27         0.62 o                         
   0   2   5         80.29         88.05         1.12 o                         
   1   2   5        512.01        568.10         6.55 o                         
   2   2   5        951.76       1018.69        11.67 o                         
   3   2   5         43.25         45.28         1.12 o                         
   4   2   5         13.68         15.97         0.63 o                         
   5   2   5         74.37         74.64         1.33 o                         
   6   2   5        463.36        464.04         5.27 o                         
   7   2   5         57.97         58.99         1.42 o                         
   8   2   5        138.41        130.71         2.07 o                         
   9   2   5          4.71          5.22         1.00 o                         
  10   2   5        259.58        266.41         4.01 o                         
  11   2   5         98.24        100.09         2.19 o                         
  12   2   5         45.38         40.79         2.18 o                         
  13   2   5          2.75          4.69         1.70 o                         
  14   2   5        215.69        221.17         6.85 o                         
  15   2   5         12.38         14.87         2.88 o                         
  16   2   5         50.71         50.83         5.40 o                         
 -19   3   5          0.66         -3.60         3.60 o                         
 -18   3   5         31.72         29.82         4.60 o                         
 -17   3   5         67.43         62.12         4.48 o                         
 -16   3   5         83.58         85.72         3.17 o                         
 -15   3   5         39.99         38.63         2.31 o                         
 -14   3   5         20.45         16.01         1.72 o                         
 -13   3   5         91.83         92.44         2.79 o                         
 -12   3   5        149.57        143.93         2.66 o                         
 -11   3   5         29.85         32.09         1.39 o                         
 -10   3   5        886.39        863.94        14.14 o                         
  -9   3   5         58.43         69.02         1.96 o                         
  -8   3   5        314.08        298.20         3.97 o                         
  -7   3   5        217.84        223.03         3.10 o                         
  -6   3   5        458.71        504.18         6.76 o                         
  -5   3   5        397.56        387.04         5.33 o                         
  -4   3   5        536.90        560.36         7.55 o                         
  -3   3   5         84.39         91.80         1.63 o                         
  -2   3   5        335.32        396.03         4.81 o                         
  -1   3   5       2407.13       2702.90        27.59 o                         
   0   3   5        795.96        962.92        11.04 o                         
   1   3   5       3804.60       4110.72        46.13 o                         
   2   3   5        769.72        799.34         8.45 o                         
   3   3   5        130.83        140.21         2.83 o                         
   4   3   5        303.69        303.47         3.96 o                         
   5   3   5        350.29        355.01         4.62 o                         
   6   3   5        261.58        271.42         3.76 o                         
   7   3   5        160.95        157.92         2.30 o                         
   8   3   5        275.38        253.28         4.39 o                         
   9   3   5        169.81        157.30         2.79 o                         
  10   3   5         71.72         71.82         2.03 o                         
  11   3   5         57.81         54.62         2.17 o                         
  12   3   5         35.40         35.95         2.05 o                         
  13   3   5         11.80         13.28         1.71 o                         
  14   3   5         50.78         52.54         3.00 o                         
  15   3   5          1.03          2.30         2.85 o                         
  16   3   5         38.68         43.26         3.61 o                         
 -18   4   5         17.74         23.12         4.30 o                         
 -17   4   5         94.65        102.39         5.80 o                         
 -16   4   5         36.84         36.20         2.69 o                         
 -15   4   5         78.07         73.89         3.52 o                         
 -14   4   5         22.46         20.72         2.24 o                         
 -13   4   5         58.40         58.77         2.98 o                         
 -12   4   5         44.01         43.84         1.90 o                         
 -11   4   5          5.24          5.93         1.12 o                         
 -10   4   5         86.75         85.45         2.23 o                         
  -9   4   5       1182.74       1180.43        21.12 o                         
  -8   4   5        241.91        231.79         3.31 o                         
  -7   4   5        186.57        172.68         2.63 o                         
  -6   4   5        679.23        674.17         8.21 o                         
  -5   4   5       1030.17       1055.27        13.66 o                         
  -4   4   5         70.90         67.04         1.65 o                         
  -3   4   5         60.36         51.79         1.04 o                         
  -2   4   5        328.52        346.25         3.83 o                         
  -1   4   5         54.51         57.75         0.95 o                         
   0   4   5        470.76        491.92         4.91 o                         
   1   4   5        755.13        815.07         8.68 o                         
   2   4   5         25.01         31.85         0.90 o                         
   3   4   5          0.46          1.19         0.49 o                         
   4   4   5        222.79        207.56         2.68 o                         
   5   4   5        283.78        271.11         3.74 o                         
   6   4   5         86.55         83.62         1.80 o                         
   7   4   5         11.09          9.01         0.99 o                         
   8   4   5         37.17         41.72         1.48 o                         
   9   4   5        166.80        147.90         4.12 o                         
  10   4   5         80.69         81.85         2.35 o                         
  11   4   5         81.95         81.05         2.82 o                         
  12   4   5         51.24         51.06         2.65 o                         
  13   4   5          3.29          2.47         1.60 o                         
  14   4   5          7.51          8.24         1.75 o                         
  15   4   5         37.49         44.43         3.93 o                         
  16   4   5          3.21          8.10         2.74 o                         
 -18   5   5        116.34        115.61        10.21 o                         
 -17   5   5         53.00         57.37         5.83 o                         
 -16   5   5          8.61          5.71         2.62 o                         
 -15   5   5         44.00         49.43         3.49 o                         
 -14   5   5         16.22         15.42         2.69 o                         
 -13   5   5         46.89         43.21         2.87 o                         
 -12   5   5         40.01         41.66         2.55 o                         
 -11   5   5         12.62         11.75         1.30 o                         
 -10   5   5        174.74        178.40         3.48 o                         
  -9   5   5        165.77        161.60         3.19 o                         
  -8   5   5         99.25         94.18         1.83 o                         
  -7   5   5        911.73        901.31        10.78 o                         
  -6   5   5        453.54        455.91         5.99 o                         
  -5   5   5        526.59        511.02         6.07 o                         
  -4   5   5         63.46         72.26         1.83 o                         
  -3   5   5        132.97        135.22         2.52 o                         
  -2   5   5         18.38         15.23         1.03 o                         
  -1   5   5        359.46        375.41         4.70 o                         
   0   5   5        289.71        288.44         3.73 o                         
   1   5   5        354.17        362.27         4.67 o                         
   2   5   5        913.75        907.99         9.71 o                         
   3   5   5         34.32         31.79         1.03 o                         
   4   5   5        962.53        967.25        11.33 o                         
   5   5   5        382.01        389.97         5.70 o                         
   6   5   5         30.75         29.51         1.37 o                         
   7   5   5         33.46         42.30         1.49 o                         
   8   5   5        145.27        142.87         2.85 o                         
   9   5   5         92.05         88.66         3.02 o                         
  10   5   5         31.28         28.11         1.83 o                         
  11   5   5          1.23          1.66         1.49 o                         
  12   5   5         17.21         15.74         1.80 o                         
  13   5   5         21.31         22.76         2.03 o                         
  14   5   5          8.70          5.91         1.84 o                         
  15   5   5          2.67          2.85         1.98 o                         
 -17   6   5         40.42         44.78         4.47 o                         
 -16   6   5         24.82         25.50         6.62 o                         
 -15   6   5         44.96         47.42         3.31 o                         
 -14   6   5         42.14         47.22         3.14 o                         
 -13   6   5         31.78         31.69         2.45 o                         
 -12   6   5         78.74         79.03         3.76 o                         
 -11   6   5         62.07         67.51         2.39 o                         
 -10   6   5         32.33         32.42         1.79 o                         
  -9   6   5        117.35        116.76         2.85 o                         
  -8   6   5        198.32        204.91         5.43 o                         
  -7   6   5         17.63         16.72         0.99 o                         
  -6   6   5        307.97        308.32         4.79 o                         
  -5   6   5         18.87         20.98         1.82 o                         
  -4   6   5        224.59        231.14         3.60 o                         
  -3   6   5        250.71        243.75         3.77 o                         
  -2   6   5        284.68        292.56         4.46 o                         
  -1   6   5        145.12        140.48         2.64 o                         
   0   6   5        344.83        381.35         5.53 o                         
   1   6   5        360.23        361.10         6.23 o                         
   2   6   5        604.33        587.91         9.43 o                         
   3   6   5       1476.30       1486.69        22.14 o                         
   4   6   5         19.28         19.88         1.04 o                         
   5   6   5        188.70        182.02         3.07 o                         
   6   6   5         74.42         69.48         2.23 o                         
   7   6   5          6.92          8.83         1.11 o                         
   8   6   5         34.23         38.59         1.85 o                         
   9   6   5        135.11        135.93         3.28 o                         
  10   6   5         12.00         12.22         1.55 o                         
  11   6   5        309.57        304.64         5.64 o                         
  12   6   5        128.92        131.29         4.16 o                         
  13   6   5          6.62          6.93         2.47 o                         
  14   6   5         20.75         15.21         2.68 o                         
  15   6   5          8.78          8.42         2.46 o                         
 -17   7   5         32.27         36.99         9.73 o                         
 -16   7   5         12.06         10.12         3.61 o                         
 -15   7   5         23.20         26.52         3.75 o                         
 -14   7   5         21.51         23.69         2.80 o                         
 -13   7   5          9.84          7.86         3.36 o                         
 -12   7   5         58.48         59.18         2.45 o                         
 -11   7   5         24.33         27.37         2.44 o                         
 -10   7   5         13.05         12.85         1.52 o                         
  -9   7   5         33.21         29.81         2.14 o                         
  -8   7   5         96.13         93.83         2.56 o                         
  -7   7   5         82.10         80.97         4.19 o                         
  -6   7   5        159.26        152.65         3.01 o                         
  -5   7   5         16.36         17.66         1.49 o                         
  -4   7   5         51.02         56.64         1.54 o                         
  -3   7   5        191.04        189.99         3.30 o                         
  -2   7   5        578.44        582.08         8.04 o                         
  -1   7   5         71.54         61.90         1.88 o                         
   0   7   5        369.01        362.36         6.41 o                         
   1   7   5        131.06        126.19         3.12 o                         
   2   7   5        383.82        367.75         6.49 o                         
   3   7   5        298.03        294.87         5.38 o                         
   4   7   5         12.76         15.22         1.33 o                         
   5   7   5        401.81        407.60         8.99 o                         
   6   7   5         21.48         21.92         2.15 o                         
   7   7   5        188.72        182.16         5.26 o                         
   8   7   5         21.79         26.07         4.25 o                         
   9   7   5         98.37        107.87         5.27 o                         
  10   7   5         14.10         10.34         2.25 o                         
  11   7   5         75.11         74.92         4.09 o                         
  12   7   5        243.22        240.11         6.33 o                         
  13   7   5        159.49        157.38         6.31 o                         
  14   7   5          3.00          4.19         2.51 o                         
 -16   8   5         27.88         29.61         3.75 o                         
 -15   8   5         23.66         20.77         3.57 o                         
 -14   8   5        127.52        132.50         4.64 o                         
 -13   8   5          5.82          5.57         2.59 o                         
 -12   8   5         82.56         83.66         2.84 o                         
 -11   8   5         15.09         16.83         1.72 o                         
 -10   8   5         40.73         42.81         2.26 o                         
  -9   8   5        121.42        113.04         3.75 o                         
  -8   8   5         63.34         61.11         2.88 o                         
  -7   8   5         35.38         37.06         3.06 o                         
  -6   8   5        159.43        156.85         3.15 o                         
  -5   8   5        101.67         91.24         2.37 o                         
  -4   8   5         35.73         29.71         1.36 o                         
  -3   8   5        292.09        279.48         4.08 o                         
  -2   8   5          3.80          3.51         1.08 o                         
  -1   8   5        198.77        205.14         3.76 o                         
   0   8   5         13.55         14.19         1.50 o                         
   1   8   5         32.68         27.17         1.81 o                         
   2   8   5         40.40         38.53         2.19 o                         
   3   8   5         62.26         66.98         2.39 o                         
   4   8   5        102.82        101.48         3.99 o                         
   5   8   5         22.27         19.39         2.26 o                         
   6   8   5         72.82         72.22         3.66 o                         
   7   8   5         21.89         18.75         3.20 o                         
   8   8   5         77.50         85.46         3.47 o                         
   9   8   5        127.04        129.75         6.21 o                         
  10   8   5          4.25          4.18         2.43 o                         
  11   8   5          7.00          2.94         2.37 o                         
  12   8   5         71.88         73.26         4.43 o                         
  13   8   5         53.83         59.29         4.02 o                         
  14   8   5          7.35          8.27         7.31 o                         
 -15   9   5         16.42         12.75         6.31 o                         
 -14   9   5         16.50         13.50         2.48 o                         
 -13   9   5         35.12         31.36         3.92 o                         
 -12   9   5          2.34         -3.50         3.50 o                         
 -11   9   5          9.89         11.38         2.09 o                         
 -10   9   5         23.04         24.91         2.36 o                         
  -9   9   5         69.20         68.34         3.37 o                         
  -8   9   5         31.72         30.86         2.37 o                         
  -7   9   5          1.11          1.73         2.34 o                         
  -6   9   5         95.92         88.99         3.46 o                         
  -5   9   5        158.93        157.51         3.36 o                         
  -4   9   5         83.78         71.02         2.70 o                         
  -3   9   5         87.76         88.67         2.18 o                         
  -2   9   5         41.20         44.60         1.99 o                         
  -1   9   5         23.51         26.35         1.60 o                         
   0   9   5        213.78        204.57         4.48 o                         
   1   9   5         47.04         48.51         2.41 o                         
   2   9   5         78.33         72.86         2.67 o                         
   3   9   5        102.27        105.27         3.21 o                         
   4   9   5         56.16         57.29         3.62 o                         
   5   9   5         26.39         27.85         2.59 o                         
   6   9   5         37.23         34.46         3.95 o                         
   7   9   5         61.40         60.84         3.72 o                         
   8   9   5        107.75        106.10         3.97 o                         
   9   9   5          0.65          3.38         3.23 o                         
  10   9   5         20.61         17.21         2.92 o                         
  11   9   5          5.66          3.08         2.68 o                         
  12   9   5         36.14         37.37         3.40 o                         
  13   9   5          0.11          0.72         2.53 o                         
 -14  10   5          0.32         -1.49         5.50 o                         
 -13  10   5         34.85         35.98         8.61 o                         
 -12  10   5         34.29         32.72         7.21 o                         
 -11  10   5         19.74         21.94         2.68 o                         
 -10  10   5        176.52        168.23         5.00 o                         
  -9  10   5          5.75          5.04         3.26 o                         
  -8  10   5         11.47         11.24         2.85 o                         
  -7  10   5         96.20         93.51         3.76 o                         
  -6  10   5         12.92         13.02         2.19 o                         
  -5  10   5         34.24         31.81         1.96 o                         
  -4  10   5         40.53         36.54         2.70 o                         
  -3  10   5         47.47         43.55         3.28 o                         
  -2  10   5         31.87         32.72         1.62 o                         
  -1  10   5         13.55         13.58         1.35 o                         
   0  10   5         12.88         11.85         1.50 o                         
   1  10   5          9.94          9.99         1.66 o                         
   2  10   5         20.61         22.20         2.71 o                         
   3  10   5         15.30         15.39         2.52 o                         
   4  10   5          1.08          0.77         2.70 o                         
   5  10   5         29.56         26.04         2.46 o                         
   6  10   5         42.92         39.27         2.87 o                         
   7  10   5          5.27          6.90         2.16 o                         
   8  10   5         46.45         50.61         3.37 o                         
   9  10   5         46.53         37.07         4.10 o                         
  10  10   5         86.99         84.54         4.74 o                         
  11  10   5         10.85          8.69         2.87 o                         
  12  10   5         30.48         29.66         3.98 o                         
 -13  11   5         16.14         17.66         7.26 o                         
 -12  11   5         16.72         17.83         9.16 o                         
 -11  11   5          2.96          4.78         3.94 o                         
 -10  11   5          0.43          1.90         2.29 o                         
  -9  11   5         87.57         84.72         4.00 o                         
  -8  11   5         61.49         59.97         3.61 o                         
  -7  11   5         12.24         14.01         2.32 o                         
  -6  11   5         20.55         21.44         2.60 o                         
  -5  11   5         14.08         12.01         2.28 o                         
  -4  11   5          1.57          0.77         1.36 o                         
  -3  11   5        125.54        119.39         3.87 o                         
  -2  11   5        189.83        183.97         5.28 o                         
  -1  11   5         52.33         52.39         2.38 o                         
   0  11   5        122.19        126.55         3.04 o                         
   1  11   5         14.01         13.96         1.61 o                         
   2  11   5         17.98         18.76         1.96 o                         
   3  11   5         88.62         87.93         3.27 o                         
   4  11   5         30.74         30.33         2.36 o                         
   5  11   5         40.48         41.03         2.93 o                         
   6  11   5         20.89         15.50         2.44 o                         
   7  11   5         26.30         23.39         2.80 o                         
   8  11   5        127.78        131.71         4.77 o                         
   9  11   5         88.81         85.86         5.59 o                         
  10  11   5         29.85         29.20         3.37 o                         
 -11  12   5         20.21         24.83         4.97 o                         
 -10  12   5         28.19         35.59         5.53 o                         
  -9  12   5         12.55         15.37         2.55 o                         
  -8  12   5          3.04          3.50         2.43 o                         
  -7  12   5         25.07         20.80         4.49 o                         
  -6  12   5         22.85         23.52         2.71 o                         
  -5  12   5         25.20         30.94         3.38 o                         
  -4  12   5         34.81         34.91         2.80 o                         
  -3  12   5         12.36         14.03         1.72 o                         
  -2  12   5         52.94         47.98         2.38 o                         
  -1  12   5         15.25         14.56         1.82 o                         
   0  12   5          6.13          7.26         1.58 o                         
   1  12   5         53.62         55.21         2.68 o                         
   2  12   5          7.40          6.15         1.89 o                         
   3  12   5          8.85          7.20         2.26 o                         
   4  12   5         11.46         11.71         2.39 o                         
   5  12   5          5.06          2.39         2.25 o                         
   6  12   5          2.43          0.23         2.36 o                         
   7  12   5         70.57         69.74         4.14 o                         
   8  12   5         14.72         17.52         2.79 o                         
   9  12   5         16.58         13.73         3.06 o                         
  -9  13   5          8.68         10.30         3.30 o                         
  -8  13   5         11.63         10.99         4.45 o                         
  -7  13   5          5.13          5.66         5.81 o                         
  -6  13   5         24.94         26.18         7.30 o                         
  -5  13   5          2.29          1.78         3.75 o                         
  -4  13   5        113.23        121.42         5.43 o                         
  -3  13   5         74.59         75.19         5.72 o                         
  -2  13   5         15.75         14.40         1.89 o                         
  -1  13   5         29.41         29.30         2.22 o                         
   0  13   5         34.01         27.85         2.50 o                         
   1  13   5          6.53          5.77         2.10 o                         
   2  13   5         14.66         16.15         2.58 o                         
   3  13   5          5.28          3.90         2.07 o                         
   4  13   5          8.10          8.69         2.17 o                         
   5  13   5         16.11         16.84         2.37 o                         
   6  13   5         11.88          9.96         2.39 o                         
   7  13   5         25.65         21.93         3.82 o                         
  -6  14   5         15.53         18.09         7.31 o                         
  -5  14   5         92.20         96.58         9.18 o                         
  -4  14   5         16.81         19.01         4.06 o                         
  -3  14   5         36.65         41.57         8.01 o                         
  -2  14   5         36.83         28.98         3.55 o                         
  -1  14   5         48.16         43.65         3.23 o                         
   0  14   5         13.06          4.25         2.50 o                         
   1  14   5          5.53          3.51         2.48 o                         
   2  14   5          6.72          5.59         2.46 o                         
   3  14   5          0.99         -1.96         2.52 o                         
  -4 -14   6         51.90         64.55         7.51 o                         
  -3 -14   6          0.50          2.80         4.40 o                         
  -2 -14   6         17.00         15.47         3.56 o                         
  -1 -14   6         15.74         12.61         3.53 o                         
   0 -14   6          9.41         10.75         2.39 o                         
   1 -14   6          9.53         11.57         2.35 o                         
   2 -14   6         19.76         20.22         5.00 o                         
  -9 -13   6          1.74          7.71         3.50 o                         
  -8 -13   6         46.26         41.91         3.60 o                         
  -7 -13   6         33.94         34.27         4.50 o                         
  -6 -13   6         17.80         19.22         4.70 o                         
  -5 -13   6        158.61        166.03         9.41 o                         
  -4 -13   6         39.55         40.83         5.50 o                         
  -3 -13   6          9.00          9.31         4.20 o                         
  -2 -13   6         13.28         13.21         4.30 o                         
  -1 -13   6         33.62         37.08         2.87 o                         
   0 -13   6          2.21          1.53         2.63 o                         
   1 -13   6         22.24         23.58         2.51 o                         
   2 -13   6          3.96          5.98         2.16 o                         
   3 -13   6          7.34          8.70         2.19 o                         
   4 -13   6          4.45          9.31         4.50 o                         
   5 -13   6         68.21         67.15         7.71 o                         
   6 -13   6         11.43         12.01         4.80 o                         
 -11 -12   6         41.71         40.36         3.85 o                         
 -10 -12   6         10.48         15.42         5.00 o                         
  -9 -12   6         13.90         16.44         4.45 o                         
  -8 -12   6         11.78         14.61         2.24 o                         
  -7 -12   6         39.90         38.99         4.36 o                         
  -6 -12   6         22.92         20.81         2.22 o                         
  -5 -12   6         55.48         57.65         3.44 o                         
  -4 -12   6        119.34        117.46         5.35 o                         
  -3 -12   6         42.31         48.54         5.80 o                         
  -2 -12   6        121.34        119.40         7.71 o                         
  -1 -12   6         19.43         19.74         2.60 o                         
   0 -12   6        106.50        108.80         5.50 o                         
   1 -12   6         20.39         20.37         5.25 o                         
   2 -12   6         16.34         14.75         2.18 o                         
   3 -12   6         18.36         19.95         2.22 o                         
   4 -12   6         11.00         10.68         1.83 o                         
   5 -12   6         13.59         13.06         2.19 o                         
   6 -12   6          6.18          6.14         2.80 o                         
   7 -12   6          5.08          2.11         2.66 o                         
   8 -12   6          6.34          7.59         2.83 o                         
 -13 -11   6         41.29         43.03         5.20 o                         
 -12 -11   6          9.33          7.48         2.81 o                         
 -11 -11   6          3.78          5.41         2.74 o                         
 -10 -11   6         24.89         28.06         6.51 o                         
  -9 -11   6          2.59          4.18         2.52 o                         
  -8 -11   6        125.21        131.55         5.31 o                         
  -7 -11   6         23.66         29.10         4.34 o                         
  -6 -11   6         98.41        106.86         3.70 o                         
  -5 -11   6         11.83         15.46         1.87 o                         
  -4 -11   6         19.74         18.63         1.89 o                         
  -3 -11   6         30.39         29.18         2.04 o                         
  -2 -11   6         33.71         30.95         1.87 o                         
  -1 -11   6         17.92         15.75         1.85 o                         
   0 -11   6         17.51         15.68         1.79 o                         
   1 -11   6         10.57         11.15         1.95 o                         
   2 -11   6         47.60         43.85         2.72 o                         
   3 -11   6         12.42         12.52         2.03 o                         
   4 -11   6          1.25          0.20         1.82 o                         
   5 -11   6          8.27          8.54         1.91 o                         
   6 -11   6         38.81         36.33         2.50 o                         
   7 -11   6         16.47         15.79         2.93 o                         
   8 -11   6         28.36         31.52         3.31 o                         
   9 -11   6         12.70         12.20         2.93 o                         
  10 -11   6          5.67          9.61         4.70 o                         
 -14 -10   6          2.94          0.05         2.79 o                         
 -13 -10   6          7.87         10.37         3.12 o                         
 -12 -10   6         12.32         14.10         3.08 o                         
 -11 -10   6          4.39          0.78         2.65 o                         
 -10 -10   6         39.98         50.74         4.08 o                         
  -9 -10   6          2.48          3.70         2.38 o                         
  -8 -10   6         29.63         30.09         4.65 o                         
  -7 -10   6          2.21          1.55         2.15 o                         
  -6 -10   6         33.26         29.99         2.62 o                         
  -5 -10   6         16.57         22.38         1.92 o                         
  -4 -10   6         41.24         42.59         2.43 o                         
  -3 -10   6        143.82        147.08         3.75 o                         
  -2 -10   6         24.03         26.40         1.63 o                         
  -1 -10   6        181.55        179.05         3.51 o                         
   0 -10   6         22.69         22.29         1.83 o                         
   1 -10   6         14.43         13.81         1.65 o                         
   2 -10   6        217.08        215.98         5.13 o                         
   3 -10   6         56.85         54.12         2.44 o                         
   4 -10   6         83.60         87.38         2.76 o                         
   5 -10   6         51.29         47.89         2.30 o                         
   6 -10   6         19.25         17.59         1.74 o                         
   7 -10   6         96.62         88.90         3.48 o                         
   8 -10   6         22.98         20.57         2.98 o                         
   9 -10   6         23.14         21.64         3.05 o                         
  10 -10   6          6.77          6.64         3.15 o                         
  11 -10   6         24.75         27.82         5.50 o                         
 -15  -9   6          4.98          1.89         3.65 o                         
 -14  -9   6         11.65          5.28         4.80 o                         
 -13  -9   6         65.35         62.09         4.49 o                         
 -12  -9   6         36.99         38.46         3.80 o                         
 -11  -9   6        120.65        126.63         9.36 o                         
 -10  -9   6         17.91         21.78         2.92 o                         
  -9  -9   6         46.35         41.55         3.18 o                         
  -8  -9   6         38.17         39.52         3.21 o                         
  -7  -9   6        174.42        176.54         5.24 o                         
  -6  -9   6         12.39         13.22         2.10 o                         
  -5  -9   6        149.38        148.83         3.80 o                         
  -4  -9   6         13.97         11.46         1.78 o                         
  -3  -9   6         58.83         66.71         2.52 o                         
  -2  -9   6         13.35         13.65         1.23 o                         
  -1  -9   6         85.32         83.78         2.26 o                         
   0  -9   6          7.40          9.19         1.08 o                         
   1  -9   6         17.26         17.42         1.62 o                         
   2  -9   6         12.33         12.62         1.39 o                         
   3  -9   6          7.94          6.78         1.34 o                         
   4  -9   6         14.06         11.52         1.45 o                         
   5  -9   6         22.26         20.03         1.77 o                         
   6  -9   6         18.23         18.40         1.65 o                         
   7  -9   6          9.74         10.11         1.58 o                         
   8  -9   6         53.73         56.53         2.79 o                         
   9  -9   6         27.59         30.32         2.35 o                         
  10  -9   6          1.95          1.58         2.05 o                         
  11  -9   6         28.21         32.56         3.49 o                         
  12  -9   6          6.66         11.82         2.93 o                         
 -16  -8   6          3.13          4.43         3.18 o                         
 -15  -8   6         10.42          7.46         3.85 o                         
 -14  -8   6         14.61         16.54         3.03 o                         
 -13  -8   6         11.10         12.44         2.38 o                         
 -12  -8   6          8.04          7.50         2.26 o                         
 -11  -8   6         14.82         12.45         2.39 o                         
 -10  -8   6          3.32          4.09         2.31 o                         
  -9  -8   6         21.37         19.78         2.51 o                         
  -8  -8   6         54.82         55.86         3.29 o                         
  -7  -8   6         42.14         38.32         2.95 o                         
  -6  -8   6        150.17        151.05         4.63 o                         
  -5  -8   6          0.21          0.77         1.54 o                         
  -4  -8   6         43.61         37.77         2.15 o
[truncated: 552,340 more chars]
